# Supplementary material for: Urine metabolites for the identification of Onchocerca volvulus infections in patients from Cameroon
Source: Parasit Vectors. 2021 Aug 11;14:397. doi: 10.1186/s13071-021-04893-1 (PMC8359580; doi:10.1186/s13071-021-04893-1)
Supplement: Supplementary file 1 — Additional file 1: Table S1. Details of urine samples from Cameroon. [file 13071_2021_4893_MOESM1_ESM.xlsx]

## Sheet: Sample 1
Additional file 1: Table S1. Detaíls of urine samples from Cameroon
File No. LC-MS	SN	DISTRICT	Community code	COMMUNITY	LOA mf	PERS mf	ONCHO mf	Nodule	INFECTION STATUS
25	1	KONYE	39	MATONDO	0	80	0	0	PERSTANS
26	2	KONYE	39	MATONDO	0	20	0	0	PERSTANS
27	6	KONYE	38	BADUMA	0	1	0	0	PERSTANS
28	7	KONYE	36	WEME	0	60	0	0	PERSTANS
29	36	KUMBA	L	MBALANGUI	0	2	0	0	PERSTANS
32	104	KONYE	38	BADUMA	320	0	0	0	LOA
33	105	KONYE	38	BADUMA	740	0	0	0	LOA
34	112	KUMBA	K	EDIKI	700	0	0	0	LOA
35	113	KUMBA	L	MBALANGUI	34	0	0	0	LOA
36	115	KUMBA	L	MBALANGUI	13	0	0	0	LOA
37	42	KUMBA	L	MBALANGUI	17	0	0	0	LOA
38	8	KONYE	39	MATONDO	0	0	0	0	NONE
39	9	KONYE	39	MATONDO	0	0	0	0	NONE
40	10	KONYE	39	MATONDO	0	0	0	0	NONE
41	1	KONYE	39	MATONDO	0	0	0	0	NONE
42	14	KONYE	38	BADUMA	0	0	0	0	NONE
43	15	KONYE	38	BADUMA	0	0	0	0	NONE
44	16	KONYE	38	BADUMA	0	0	0	0	NONE
46	117	KUMBA	K	EDIKI	0	0	0	0	NONE
47	118	KUMBA	K	EDIKI	0	0	0	0	NONE
48	120	KUMBA	K	EDIKI	0	0	0	0	NONE
49	122	KUMBA	K	EDIKI	0	0	0	0	NONE
50	157	KUMBA	L	MBALANGUI	0	0	0	0	NONE
51	158	KUMBA	L	MBALANGUI	0	0	0	0	NONE
52	159	KUMBA	L	MBALANGUI	0	0	0	0	NONE
53	161	KUMBA	L	MBALANGUI	0	0	0	0	NONE
54	164	KUMBA	L	MBALANGUI	0	0	0	0	NONE
55	181	KUMBA	L	MBALANGUI	0	0	0	0	NONE
56	11	KONYE	39	MATONDO	0	0	0	0	NONE
57	7	KONYE	39	MATONDO	0	0	0	0	NONE
58	5	KONYE	39	MATONDO	0	0	0	0	NONE
59	124	KUMBA	K	EDIKI	0	0	0	0	NONE
60	152	KUMBA	K	EDIKI	0	0	0	0	NONE
61	153	KUMBA	K	EDIKI	0	0	0	0	NONE
62	170	KUMBA	L	MBALANGUI	0	0	0	0	NONE
1	1	KONYE	39	MATONDO	0	0	41	0	ONCHO
10	36	KUMBA	K	EDIKI	0	0	20	0	ONCHO
11	37	KUMBA	K	EDIKI	0	0	81	3	ONCHO
12	39	KUMBA	K	EDIKI	0	0	78	0	ONCHO
13	41	KUMBA	K	EDIKI	0	0	2	0	ONCHO
15	45	KUMBA	K	EDIKI	0	0	14	0	ONCHO
16	46	KUMBA	K	EDIKI	0	0	0	3	ONCHO
17	48	KUMBA	K	EDIKI	0	0	0	1	ONCHO
18	51	KUMBA	K	EDIKI	0	0	1	0	ONCHO
19	53	KUMBA	L	MBALANGUI	1	0	1	0	ONCHO
2	2	KONYE	39	MATONDO	0	0	7	0	ONCHO
20	55	KUMBA	L	MBALANGUI	0	0	7	2	ONCHO
21	56	KUMBA	L	MBALANGUI	0	0	0	2	ONCHO
22	57	KUMBA	L	MBALANGUI	0	0	9	0	ONCHO
23	60	KUMBA	L	MBALANGUI	0	0	0	1	ONCHO
24	64	KUMBA	L	MBALANGUI	0	0	1	0	ONCHO
3	5	KONYE	39	MATONDO	0	0	0	1	ONCHO
4	6	KONYE	39	MATONDO	0	0	4	1	ONCHO
45	41	KUMBA	K	EDIKI	0	0	2	0	ONCHO
5	7	KONYE	39	MATONDO	0	0	12	0	ONCHO
6	10	KONYE	38	BADUMA	0	0	7	0	ONCHO
64	38	KUMBA	K	EDIKI	0	0	28	0	ONCHO
65	33	KUMBA	K	EDIKI	0	0	3	0	ONCHO
66	13	KONYE	38	BADUMA	0	0	0	1	ONCHO
67	63	KUMBA		MBALANGUI	0	0	8	0	ONCHO
68	54	KUMBA	L	MBALANGUI	0	0	2	1	ONCHO
69	59	KUMBA	L	MBALANGUI	0	0	0	1	ONCHO
7	12	KONYE	38	BADUMA	0	0	26	0	ONCHO
71	61	KUMBA	L	MBALANGUI	0	0	0	1	ONCHO
72	4	KONYE	39	MATONDO	0	0	0	2	ONCHO
73	8	KONYE	39	MATONDO	0	0	2	0	ONCHO
74	3	KONYE	39	MATONDO	0	0	0	2	ONCHO
75	44	KUMBA	K	EDIKI	0	0	4	0	ONCHO
76	40	KUMBA	K	EDIKI	0	0	20	0	ONCHO
77	49	KUMBA	K	EDIKI	0	0	2	0	ONCHO
78	42	KUMBA	K	EDIKI	0	0	74	0	ONCHO
79	47	KUMBA	K	EDIKI	0	0	19	0	ONCHO
8	34	KUMBA	K	EDIKI	0	0	89	1	ONCHO
80	48	KUMBA	K	EDIKI	0	0	0	1	ONCHO
9	35	KUMBA	K	EDIKI	0	0	8	1	ONCHO
96	62	KUMBA	L	MBALANGUI	0	0	12	0	ONCHO
30	24	KUMBA	K	EDIKI	2220	0	23	0	ONCHO/LOA
95	19	KONYE	38	BADUMA	20	80	37	1	ONCHO/LOA
81	25	KUMBA	L	MBALANGUI	331	0	0	2	ONCHO/LOA
82	14	KONYE	39	MATONDO	32	0	31	0	ONCHO/LOA
83	17	KONYE	38	BADUMA	0	1 320	189	0	ONCHO/LOA
84	18	KONYE	38	BADUMA	0	20	63	0	ONCHO/LOA
85	9	KONYE	36	WEME	0	220	7	2	ONCHO/PERS
86	7	KONYE	38	BADUMA	0	20	102	2	ONCHO/PERS
87	26	KUMBA	K	EDIKI	0	200	1	2	ONCHO/PERS
88	2	KONYE	39	MATONDO	0	1	6	0	ONCHO/PERS
89	1	KONYE	39	MATONDO	0	2	3	0	ONCHO/PERS
90	29	KUMBA	K	EDIKI	0	20	4	0	ONCHO/PERS
91	28	KUMBA	K	EDIKI	0	20	12	0	ONCHO/PERS
92	27	KUMBA	K	EDIKI	0	60	12	1	ONCHO/PERS
93	3	KONYE	36	WEME	960	20	19	1	ONCHO/LOA/PERS
94	2	KONYE	36	WEME	60	80	11	0	ONCHO/LOA/PERS
31	1	KONYE	38	BADUMA	400	260	0	1	ONCHO/LOA/PERS
