# Supplementary material for: Urine metabolites for the identification of Onchocerca volvulus infections in patients from Cameroon
Source: Parasit Vectors. 2021 Aug 11;14:397. doi: 10.1186/s13071-021-04893-1 (PMC8359580; doi:10.1186/s13071-021-04893-1)
Supplement: Supplementary file 5 — Additional file 5: Table S2. XCMS results for the comparison of Ov-infected vs. non-infected individuals. [file 13071_2021_4893_MOESM5_ESM.xlsx]

## Sheet: Sheet 1
Additional file 5: Table S2. XCMS results for the comparison of Ov-infected vs. non-infected individuals
	name	fold	log2fold	tstat	pvalue	qvalue	updown	mzmed	mzmin	mzmax	rtmed	rtmin	rtmax	npeaks	Oncho_2	no infections	maxint	sd1	sd2	mean1	mean2	10	11	12	13	14	15	16	17	18	19	1	20	21	22	23	24	2	3	45	4	5	64	65	66	67	68	69	6
1	M1075T36	4.04038	-2.01449	-6.90732	2.53426e-09	2.35798e-06	DOWN	1074.62	1074.61	1074.62	36.2062	36.0814	36.3248	29	28	1	10558.3	58683.4	31658.4	97435.8	21189.7	82009.1	94143.6	112807	184730	235819	57031.8	57793.1	12691	121234	106390	111478	178550	94062.4	103481	152379	214437	118212	219080	24672.1	77934	78326.6	160161	79658	91204.8	127625	63913.6	33861.5	217335
2	M285T0	1.83355	-0.874642	-5.37453	2.03273e-06	0.000720136	DOWN	285.278	285.275	285.28	0.322633	0.0530833	0.5994	27	24	2	3501.15	15470.9	3632.95	29237.6	15945.9	22180.5	17663.4	18744.9	22304.6	24788.1	5387.63	29904.2	26128.9	17667.7	21860.1	16731	25969.5	18905.9	29208.4	25375	18534.4	23356.9	15139.6	18609.3	21510.4	20133.9	26020.6	32866.7	78314.2	34000.1	36708.6	38483.1	25135.4
3	M1022T35	38.2017	5.25557	6.07571	3.12335e-06	0.000830304	UP	1021.74	1021.74	1021.75	35.137	34.5987	35.4052	16	0	15	12952.6	28060.5	213981	6568.77	273218	3343.74	3809.19	854.144	2393.98	3033.31	807.173	2976.96	1921.85	821.544	924.358	817.814	7451.9	1129.88	2315.49	1354.28	994.725	5209.99	2074.54	185908	1951.19	2338.56	0	3913.78	8379.18	3588.67	3062.84	3101.43	0
4	M281T35	1.77961	-0.831558	-5.08037	3.74745e-06	0.000871697	DOWN	281.177	281.174	281.179	35.1345	35.0032	35.2042	27	22	5	57438.3	192323	81220.2	390707	219547	736614	355050	347474	382169	563564	473269	261884	67599.5	471835	396627	857664	488532	446556	273938	408036	449416	439710	361076	143320	655956	572576	246484	265385	267315	220296	692585	108695	537787
5	M257T3_2	2.0245	-1.01756	-5.03157	5.95992e-06	0.00110907	DOWN	257.247	257.245	257.249	2.68289	2.40445	2.88482	30	23	7	4589.27	65296.3	18467.6	105864	52291.4	86788	74141.3	76003.6	67412	77374.6	23067.8	172588	106686	159051	25410.3	68726.5	103529	18533.7	63206.8	73157.7	51063.6	75181.1	104753	55420.6	56909.8	190727	64211.8	101439	292708	34134.6	301715	133825	131838
6	M1021T35	19.2146	4.26413	5.44905	1.02792e-05	0.00159403	UP	1020.74	1020.74	1020.75	35.1358	34.5987	35.3355	17	1	14	17271.2	94785.3	277698	16516.1	335279	0	1052.27	858.656	919.041	3994.16	3018.99	3910.84	946.19	925.218	0	1032.89	5206.9	4877.5	2233.26	4202.99	949.27	6573.81	1269.27	623506	3915.61	0	0	3227.49	3221.71	2045.83	2891.75	837.12	2222.64
7	M605T18	2.2447	-1.16652	-4.42438	5.13057e-05	0.00548097	DOWN	605.162	605.15	605.174	18.0715	17.901	18.337	31	24	7	16897.5	111334	27851.6	142862	63644.1	285218	41059.8	125354	103691	104808	65462.2	6720.48	31626.8	331598	45018.5	34189.1	286346	162913	13839.3	83375	68307.8	146206	85736.1	100711	42379.4	138173	229408	224994	99045.6	406528	57974.6	124894	95148.6
8	M321T18	2.17413	-1.12044	-4.30233	7.30066e-05	0.0066972	DOWN	321.062	321.059	321.065	18.1096	17.7665	18.2698	63	40	23	182325	1.26296e+06	359064	1.64172e+06	755116	2.89206e+06	514835	1.20443e+06	1.21978e+06	1.85251e+06	782570	84328.1	668540	4.68221e+06	526292	361204	2.85474e+06	1.80152e+06	165833	464312	1.18139e+06	1.12169e+06	905221	931518	592633	1.29872e+06	2.90182e+06	3.6365e+06	986344	2.71865e+06	894192	2.35475e+06	1.47026e+06
9	M457T31	2.55338	-1.35241	-4.26531	7.52685e-05	0.00680447	DOWN	457.211	457.206	457.217	31.1146	30.783	31.4661	36	27	9	278995	1.69551e+06	596221	2.00359e+06	784682	1.16256e+06	1.77019e+06	1.49685e+06	3.71173e+06	4.12727e+06	490482	1.14036e+06	4.48219e+06	1.00836e+06	617526	7.06434e+06	1.80857e+06	682477	1.7995e+06	3.22827e+06	1.34445e+06	436686	1.40397e+06	929536	811492	474106	917461	1.23423e+06	1.52925e+06	2.88962e+06	1.47466e+06	2.16404e+06	1.51105e+06
10	M322T18	1.80262	-0.850098	-4.25722	8.49744e-05	0.00723151	DOWN	322.071	322.064	322.085	18.0816	17.7095	18.2025	27	23	4	27183.3	141272	40031.6	220307	122215	490569	102280	162180	193715	199015	105825	34000.2	100033	606630	118347	90835.9	372474	182181	23082.9	166325	172642	149757	135293	167420	75386.4	192079	380938	461508	170465	345277	147534	282807	192880
11	M603T18	2.4813	-1.31109	-4.22314	9.29331e-05	0.00754603	DOWN	603.16	603.154	603.166	18.135	17.7665	18.2698	62	39	23	132988	704881	211506	819461	330255	1.70374e+06	262154	605405	519950	698336	372300	9442.85	237509	2.49713e+06	206613	62274.8	1.99556e+06	1.05381e+06	10459.3	384824	435603	775033	564885	405026	295653	773296	1.68462e+06	1.59529e+06	582187	1.81881e+06	281924	843244	748775
12	M604T18	2.19091	-1.13153	-4.18552	0.000104907	0.00796838	DOWN	604.163	604.158	604.174	18.135	17.7665	18.2698	46	33	13	33587.3	180085	54562	228193	104154	453873	78854.6	176613	148724	207923	111228	8312.44	72066.8	687770	84135.9	44011.7	386840	303086	9263.96	61167.4	122865	225966	145763	148041	99911.3	212228	452843	479992	155766	517791	82978	169295	223250
13	M617T19	2.81009	-1.49062	-4.20385	0.000116268	0.00832159	DOWN	617.207	617.198	617.211	18.8702	18.6108	19.3265	39	29	10	54869.4	238454	44649.2	244662	87065.5	771914	37303.1	267806	298535	155974	49287.9	12716.5	103014	232746	34786.1	36780.9	609484	355977	10465	112663	30749.2	223182	153507	41616.5	246324	250824	556113	168524	120158	928833	7201.52	337682	292296
14	M546T36	1.96988	-0.978111	-4.01682	0.000173404	0.0108629	DOWN	545.824	545.813	545.83	36.2065	36.0785	36.451	44	34	10	11464.3	55111.8	19316.9	75737.9	38447.9	34508.8	161938	79391.4	178231	194365	28680.9	41429.6	63060	146747	31777.9	84323.2	150558	50045.2	49958.3	129810	162066	92645.7	224010	29803.8	74254.5	67135.8	121130	70292.8	94112.1	46526.1	12898.7	27474.2	120786
15	M101T0	1.59109	-0.670016	-3.97802	0.000177952	0.0110383	DOWN	100.932	100.931	100.934	0.459083	0.052	0.778783	45	27	14	31590.2	221084	130334	459882	289035	368910	301061	720509	324332	262132	195735	598420	463820	531841	401022	326102	352158	536868	439728	273962	282166	686273	235995	236450	289530	230065	374472	443493	583898	275844	1.13051e+06	301355	267686
16	M285T3	2.1446	-1.10071	-3.89146	0.000257337	0.0143435	DOWN	285.278	285.275	285.28	2.60667	2.21145	3.07058	40	33	5	3542.92	61855.8	22821.8	76708.3	35768.1	53420	55532.1	17777.1	49034.4	39244.4	26271.9	91382.5	30085.5	132654	51521.7	17442	53539.7	42969.3	91832.8	88600.5	73970.9	50159	23873.5	38497.4	38526.1	42136.7	40116.7	70389.6	192276	81375.6	272949	64439.6	85534.9
17	M568T36	1.98075	-0.986045	-3.86088	0.000271726	0.014872	DOWN	567.837	567.828	567.842	36.1488	36.0671	36.3873	46	35	11	11758.8	52531.5	22725	72182.6	36442.1	31675.6	153192	47244.9	158664	131192	26992.4	68213.9	62612.9	103617	25274.4	83735.8	154783	40798.3	58582.4	205036	105504	89024.1	197257	26185	62991.9	63681.8	140693	54291.6	56190.1	70300.9	14069.9	11882.3	146994
18	M803T37	2.11312	-1.07937	-3.77325	0.000414752	0.0195623	DOWN	802.591	802.583	802.598	36.9918	36.6852	37.4487	30	22	7	30517.3	515856	138340	598702	283326	458050	413249	1.00504e+06	399692	2.53268e+06	269074	285328	963105	550097	236306	784472	195417	270871	273057	732825	357007	629190	511696	221416	547633	1.01831e+06	213736	163735	868810	641729	916635	408609	188819
19	M297T25	2.15679	-1.10888	-3.72402	0.000424696	0.0198407	DOWN	297.148	297.145	297.151	25.4542	25.1924	25.8248	55	37	17	477595	1.29853e+06	562836	1.58881e+06	736237	1.04662e+06	423940	1.67139e+06	2.45163e+06	1.52567e+06	1.02825e+06	1.28825e+06	3.85356e+06	459654	815668	4.51414e+06	2.58481e+06	1.78595e+06	2.15719e+06	6.78959e+06	2.84515e+06	121197	452619	2.05963e+06	1.32002e+06	752038	345444	1.15716e+06	989208	2.63721e+06	597649	1.64249e+06	121343
20	M305T18	1.94811	-0.962078	-3.75356	0.000429081	0.0199618	DOWN	305.088	305.086	305.098	18.094	17.7365	18.337	56	38	18	250235	3.071e+06	909921	3.88565e+06	1.99457e+06	6.0062e+06	1.11142e+06	3.06842e+06	3.73329e+06	3.06352e+06	1.40721e+06	2.15755e+06	2.80035e+06	1.86085e+06	1.06902e+06	5.91088e+06	8.82708e+06	3.84342e+06	1.18866e+06	1.6647e+07	2.05503e+06	2.20403e+06	1.45074e+06	3.2828e+06	1.1413e+07	2.80134e+06	6.39133e+06	4.59012e+06	1.99344e+06	8.14327e+06	2.04553e+06	3.73743e+06	3.77257e+06
21	M935T35	33.5596	5.06865	3.85699	0.000796988	0.0307788	UP	934.721	934.713	934.724	35.3338	35.2038	35.4078	16	1	15	42001.7	13710	219065	3025.03	175685	0	0	1383.01	1578.55	2222.61	1174.63	2429.25	1232.41	1116.13	0	2318.16	3539.2	0	0	0	1007.43	2732.88	0	90574.3	3946.77	0	898.765	0	0	0	0	0	0
22	M936T35	25.237	4.65747	3.80784	0.000899928	0.0331772	UP	935.725	935.719	935.727	35.332	35.2038	35.4737	15	1	14	26142.2	9269.72	145320	2496.7	115578	0	2599.51	0	1028.88	0	0	0	0	2180.32	1763.21	1049.18	0	0	857.721	2855.91	2854.65	1320.89	1063.24	61336.8	981.301	848.461	2104.33	1252.16	4338.51	976.184	4250.92	0	3460.22
23	M125T29	1.83178	-0.873249	-3.46666	0.000973391	0.03476	DOWN	125.097	125.096	125.098	29.3299	29.0585	29.4643	44	27	17	187395	721903	292844	956369	522097	726263	1.01219e+06	395199	3.06091e+06	820891	345236	1.2302e+06	1.18995e+06	441240	395212	759790	1.14467e+06	169987	1.49739e+06	1.25828e+06	531751	127694	271233	802374	522386	1.77398e+06	239642	499204	1.17553e+06	1.27346e+06	3.20036e+06	903236	788064
24	M651T35	1.62437	-0.69988	-3.43475	0.00104723	0.0362539	DOWN	651.381	651.373	651.386	34.5491	34.4708	34.6677	42	30	12	82936.1	326956	155819	528480	325345	1.57679e+06	338686	215742	384681	344761	368190	198162	51459.5	432490	600297	492561	308962	410804	262090	355731	499892	766574	878768	325659	238249	661036	416095	626434	1.02498e+06	491510	538248	194206	488806
25	M241T31	1.69465	-0.760988	-3.40157	0.00115126	0.0382099	DOWN	241.181	241.174	241.184	31.0501	30.783	31.1713	31	22	9	76959.2	392475	208424	609366	359582	483375	446512	381950	1.27785e+06	1.02812e+06	267968	591418	275173	477564	267212	1.61849e+06	644494	172636	988029	1.35639e+06	420522	169057	427518	408987	262661	248078	174420	488733	477785	810575	519000	888538	693870
26	M439T5	4.1916	-2.0675	-3.42666	0.00116978	0.0385413	DOWN	439.181	439.171	439.184	5.31907	5.08347	5.70602	35	26	9	1.80575e+06	1.26149e+07	3.85805e+06	9.35305e+06	2.23005e+06	117086	1.6536e+07	37946.9	37967.5	459924	277805	334879	3.00775e+07	2.26976e+07	1.75713e+07	1.15627e+07	150480	966096	383481	673731	1.55908e+06	7.08366e+06	8.87157e+06	1.50789e+07	3.09226e+07	0	21318.1	1.69144e+07	2.57126e+07	16376	0	84446.4	2.31909e+07
27	M1128T34	1.96807	-0.976783	-3.39027	0.00119191	0.0389309	DOWN	1127.65	1127.64	1127.66	34.0838	33.996	34.2127	29	22	7	10716.9	32858.1	17628	42518.6	21604.2	60993.8	9213.07	75559.5	81310.1	49526.6	16982.5	37244.4	2436.87	30291.1	57518.6	62904.1	19681.7	13734.7	147688	90044.9	88315.2	11649.2	16741	21475	10788.6	10681.3	39817.1	28169.3	34600.7	82496.9	68565.8	21424	73279.5
28	M219T20	2.08778	-1.06197	-3.37751	0.00125291	0.0399713	DOWN	219.114	219.107	219.123	20.4058	20.0294	21.0105	36	27	8	137518	562648	263101	656184	314297	1.22947e+06	103363	807548	1.31668e+06	155372	130226	154969	467949	222551	220919	1.51053e+06	1.49237e+06	1.00466e+06	510920	1.85739e+06	760921	50301.1	98323.8	1.05099e+06	174929	196109	418990	892486	123437	1.56653e+06	34562.1	1.28076e+06	344201
29	M175T20	2.38981	-1.2569	-3.34637	0.00137139	0.0418593	DOWN	175.123	175.116	175.125	20.3736	20.0502	20.8938	46	32	14	280382	1.23079e+06	605661	1.29326e+06	541155	2.70178e+06	121292	1.72496e+06	2.87948e+06	1.33308e+06	463969	246670	957888	210653	203172	3.29514e+06	3.04991e+06	2.0742e+06	1.09132e+06	3.68185e+06	1.4895e+06	218190	108040	1.88754e+06	277676	332553	816734	1.54487e+06	164274	3.49901e+06	26179.8	2.6095e+06	131548
30	M645T21	2.22789	-1.15568	-3.35103	0.00144586	0.0429646	DOWN	645.242	645.237	645.25	20.6315	20.4675	21.1991	31	24	7	62699	147805	48763.5	149814	67244.9	381757	26588.5	153068	196553	237085	11378.4	11339.5	50136.9	109186	25879.1	42365.5	211842	82749.5	13592.7	15481.5	738763	167910	118202	41255.7	32417.8	165842	166393	98503.3	21970.7	403941	11920.9	185716	98523.7
31	M138T7	1.6562	-0.727873	-3.3058	0.00154802	0.0443891	DOWN	138.052	138.048	138.058	6.52752	5.95315	6.87135	53	32	21	186407	964640	493753	1.48784e+06	898350	3.28593e+06	1.12637e+06	319809	496521	1.46324e+06	2.22385e+06	991675	1.02357e+06	2.85636e+06	1.00495e+06	226933	2.52364e+06	828797	661631	1.16256e+06	2.89339e+06	3.75989e+06	1.78251e+06	1.91033e+06	388333	712437	1.8891e+06	1.15552e+06	1.50124e+06	2.52228e+06	131220	1.48604e+06	2.73795e+06
32	M524T36	1.81732	-0.861811	-3.30741	0.00157267	0.044718	DOWN	523.811	523.805	523.818	36.2517	36.1339	36.3912	37	26	11	9531.96	52409.3	22284.8	67629.5	37213.9	30144.9	95410.2	44830.8	274251	88469	26525.9	39377.1	16339	130474	23394.3	96449.2	97010.2	41947.3	33500.3	146701	93768	119836	183834	25847.7	79556.3	62740.9	112787	44527.8	64438.9	60894.2	12828.3	17705	109078
33	M237T20	2.2299	-1.15698	-3.28738	0.00163836	0.0455683	DOWN	237.125	237.123	237.127	20.4184	20.2381	21.036	64	40	23	1.21642e+06	4.96759e+06	2.51562e+06	5.45474e+06	2.44619e+06	1.06043e+07	477896	7.06731e+06	1.18615e+07	5.23793e+06	1.73468e+06	987980	3.76291e+06	871235	1.8423e+06	1.39496e+07	1.22872e+07	8.42823e+06	4.07068e+06	1.43129e+07	5.88521e+06	251189	469543	7.70505e+06	1.65674e+06	1.36535e+06	3.38869e+06	5.81937e+06	53569.6	1.36314e+07	18063.2	1.1e+07	2.04049e+06
34	M529T32	1.72129	-0.783489	-3.23761	0.00192551	0.0488866	DOWN	529.275	529.267	529.286	32.2091	32.0031	32.321	32	24	8	137191	595655	395507	938956	545496	775331	426939	998669	1.43768e+06	1.37902e+06	573324	926631	287096	905490	180524	2.70097e+06	624715	233458	1.34114e+06	2.07809e+06	931928	298442	254731	706770	792010	1.28584e+06	275266	1.26387e+06	1.26707e+06	1.09426e+06	1.00185e+06	359584	472464
35	M279T25	2.3687	-1.2441	-3.23353	0.00203559	0.0500102	DOWN	279.137	279.135	279.143	24.8412	24.5943	25.3557	64	41	23	1822161	5.8629e+06	2.01457e+06	5.50714e+06	2.32496e+06	6.54002e+06	721531	6.93736e+06	1.36598e+07	4.47743e+06	4.51373e+06	1.91912e+06	3.98274e+06	1.11271e+06	904163	1.5214e+07	9.83128e+06	8.66308e+06	6.10888e+06	2.51004e+07	6.71961e+06	290041	793302	8.2475e+06	1.81236e+06	1.20138e+06	826796	5.23129e+06	1.13679e+06	9.79291e+06	9.12805e+06	6.52865e+06	1.90928e+06
36	M638T34	1.37137	-0.455615	-3.20764	0.00207813	0.0504253	DOWN	638.369	638.361	638.374	34.0031	33.8778	34.1364	48	31	17	23138.5	89768.6	49717.6	201852	147190	447061	103181	195245	230526	210228	143285	137092	32784.4	155615	138753	362145	175686	119332	112270	255989	222843	223581	337106	124931	130600	268333	246500	234138	155102	303236	353479	87466.5	135218
37	M774T37	1.83495	-0.875738	-3.2444	0.00209303	0.0505682	DOWN	773.559	773.551	773.564	36.961	36.6905	37.4495	33	25	8	42524.1	524632	127892	600053	327014	740217	403163	1.16663e+06	265832	2.89123e+06	176235	523161	327889	320917	253806	567028	249242	320879	210201	881638	195803	524952	1.59299e+06	297458	507044	448741	209954	619526	1.03408e+06	756427	719551	354999	619711
38	M590T36	1.77451	-0.827425	-3.19642	0.00218875	0.051458	DOWN	589.852	589.842	589.858	36.1298	35.9428	36.3234	37	24	13	10952	53226.5	23013.9	68681.5	38704.4	39674.2	134204	41284.4	203364	87589.3	28779.8	70336.3	57515.6	79455.8	26322.1	93207	105964	42454.8	62226.8	172782	138149	65150.8	268664	52647.5	88275.8	51833.7	76138.4	48264.3	58160.8	44895.8	10248.8	17441.9	130612
39	M281T28	1.91586	-0.937991	-3.19121	0.00222251	0.0517604	DOWN	281.154	281.151	281.162	27.7946	27.7137	28.0055	58	40	18	576284	1.95645e+06	847009	2.30196e+06	1.20153e+06	1.56554e+06	547348	1.99859e+06	662982	8.26985e+06	1.23932e+06	1.47069e+06	2.09284e+06	1.07055e+06	1.66349e+06	4.90889e+06	2.55937e+06	5.2926e+06	2.23007e+06	8.54434e+06	3.58235e+06	546219	547252	1.76006e+06	1.33585e+06	1.04299e+06	462538	1.96983e+06	1.31793e+06	2.28942e+06	1.39591e+06	1.48631e+06	1.99723e+06
40	M178T3	1.90614	-0.930658	-3.16069	0.00241628	0.0533923	DOWN	178.107	178.105	178.11	2.75092	2.26602	3.15697	52	36	12	5117.5	99895.8	45815.7	118850	62351	67468.9	63887.3	21212.3	58149.5	70308.5	28855.8	83874.7	49874	81506	319243	32123.7	159980	80268	42179.4	104580	67700.3	80511.2	66563.5	74731.3	49904.7	72778.1	94585	330843	260792	95973.4	146454	162540	203025
41	M238T20	2.04489	-1.03202	-3.15295	0.00245666	0.0537116	DOWN	238.128	238.121	238.134	20.3751	20.2703	21.0105	43	29	13	166480	716778	352981	807826	395047	57880.9	155767	1.03728e+06	1.73495e+06	1.06658e+06	118852	291385	531891	150667	420707	1.90077e+06	1.7366e+06	2.07583e+06	773759	2.20807e+06	939158	73079.9	116155	1.13279e+06	91847.2	231239	508221	925897	76573	1.83966e+06	27107.4	1.49186e+06	137210
42	M502T36	1.92249	-0.942975	-3.15245	0.00250183	0.0540608	DOWN	501.797	501.79	501.803	36.2808	36.1701	36.413	35	22	13	7780.66	48213.2	20285.6	55437.7	28836.4	26361.1	80763.1	36475.9	220929	66052.1	20690.3	32628.7	10157.8	82340.2	18056.4	82912	78855.6	27957.5	21436.1	116356	84258.1	62536.2	167070	23558.1	50399.4	48622.5	143118	30541.9	46949.9	55122	10708.9	13604.4	109600
43	M612T36	1.73031	-0.791027	-3.14463	0.00254839	0.0544123	DOWN	611.864	611.854	611.87	36.0783	35.9434	36.2594	34	25	9	7986.55	42982.6	18735.8	56541.5	32677.2	23031.6	80365.6	33232.1	168991	76140.9	24817	34497.7	51156	80616.4	28377.4	74050.9	109175	35381.9	40453.1	130479	106631	70772.2	221947	42621.1	67446.7	41683.4	71506.7	34876.6	47460.7	58717.3	10260.4	12578.6	89337.5
44	M1118T36	1.5925	-0.671296	-3.13123	0.00261871	0.0549278	DOWN	1117.64	1117.63	1117.65	36.1455	36.0671	36.2775	39	28	11	12262.6	68446.6	42000.9	113680	71384.3	102186	202829	65126.7	203219	204885	53254.6	82217.8	2437.85	142051	124122	126341	206151	82958.1	157994	255781	162589	117339	226014	63325.2	90127.5	101708	174972	96199.6	109171	102037	86481.5	51733	253431
45	M142T1	1.76596	-0.820451	-3.12269	0.0026763	0.0553364	DOWN	141.958	141.956	141.96	0.895783	0.263517	1.59683	96	38	21	21114.2	196170	104631	264636	149854	393323	97951.6	118942	245882	147387	65905.2	113036	167288	316926	166921	144733	325825	251278	76639.3	306168	130493	149556	435040	587590	199105	96564.5	736697	112581	1.04977e+06	112289	315758	230237	163003
46	M280T25	2.20289	-1.1394	-3.09738	0.00302124	0.0589779	DOWN	280.14	280.135	280.142	24.8315	24.7044	25.2504	37	26	11	284013	916683	319642	875071	397238	1.03191e+06	200186	1.19874e+06	2.17001e+06	278165	777234	405230	765304	160111	220570	2.31792e+06	1.54765e+06	1.35311e+06	980849	3.9518e+06	1.12078e+06	92142.7	150112	1.43088e+06	382738	228289	133553	896664	41932.4	1.54809e+06	1.45831e+06	1.08649e+06	81247.8
47	M587T18	1.9241	-0.944183	-3.08117	0.00310719	0.0598228	DOWN	587.187	587.181	587.193	18.135	17.7665	18.2698	63	40	23	308844	1.67594e+06	662709	1.85514e+06	964162	4.60705e+06	505634	2.0021e+06	1.57918e+06	1.70954e+06	1.20194e+06	18532.8	518147	1.85491e+06	487889	179837	6.21324e+06	3.21873e+06	13067.7	1.03332e+06	536083	1.88477e+06	848678	1.23745e+06	610262	1.98503e+06	5.37751e+06	2.81392e+06	1.49115e+06	7.09224e+06	694051	1.98238e+06	2.75327e+06
48	M393T40	1.41005	-0.495748	-3.08569	0.00315675	0.0602995	DOWN	392.922	392.919	392.925	40.4281	40.1423	40.8683	38	21	15	5865.93	149304	122623	359036	254626	564810	339808	59836.2	373461	425809	278004	370544	213466	465872	297607	342826	515678	399971	256803	520738	53663.9	293614	280017	318903	256356	306368	211620	780464	373788	430227	494017	395133	451558
49	M329T3	1.49364	-0.578828	-3.06987	0.00319434	0.0606561	DOWN	329.005	329	329.012	2.67523	2.2944	3.10193	37	23	13	3295.09	62361.6	44387.3	122010	81686.6	111769	89358.4	84216.3	138089	115547	155526	125133	126493	217088	94672	108239	126748	107951	86995.1	146212	94730.1	117646	115808	36634.3	96157.3	284673	106020	125020	114516	123165	146844	163733	291300
50	M228T4	1.43025	0.516268	3.07723	0.00358258	0.0647951	UP	228.128	228.113	228.131	4.343	3.55952	4.5794	48	32	15	46056.4	199270	218223	385666	551599	269923	146134	264292	275669	410760	610314	1.07304e+06	313591	500866	694999	468950	311679	551048	227422	410824	617803	115379	396337	554876	76356.8	247270	134629	360079	747554	149183	718321	439903	382494
51	M158T26	1.52389	-0.607761	-3.02305	0.00358521	0.0648217	DOWN	158.118	158.117	158.12	26.3643	25.8922	26.5592	51	33	18	97298.8	334277	199419	573641	376432	730885	299990	660474	271094	759478	254758	187074	1.25086e+06	501229	347612	1.75429e+06	628142	323944	430273	289128	573081	310615	450570	623263	320858	327705	54850.7	727021	889920	746792	487246	286129	303907
52	M637T34	1.37851	-0.463109	-2.99382	0.00389346	0.0678361	DOWN	637.366	637.358	637.372	33.9979	33.8568	34.1364	63	41	22	64056.3	263374	145673	544877	395265	1.33013e+06	277684	509387	571020	515427	363116	385402	78223.1	528341	413769	1.05059e+06	441468	284230	264557	755237	548340	820299	844746	333640	392869	674238	700869	617086	412315	824497	741008	221231	336041
53	M101T1	1.4623	-0.548238	-2.96133	0.00427374	0.0712658	DOWN	100.932	100.931	100.933	1.05855	0.78735	1.2784	33	23	10	32076.7	332252	187551	594852	406793	1.04764e+06	232973	379356	441478	164326	327318	512198	349133	653996	462485	430091	621753	333210	555003	564677	607657	575230	239959	399965	745375	293970	753937	802583	2.25481e+06	443694	770002	608065	549198
54	M802T37	1.92622	-0.945772	-2.96557	0.00437266	0.0721102	DOWN	801.591	801.582	801.596	36.9458	36.412	37.382	37	22	12	55966.2	834735	303837	873305	453378	2.68719e+06	595459	303744	622167	4.34855e+06	390644	417997	1.2987e+06	185905	315930	804800	274539	405870	413051	1.39868e+06	540515	712390	1.63987e+06	318471	1.52578e+06	586489	293397	300986	2.05133e+06	1.20274e+06	460809	295385	1.36841e+06
55	M389T29	1.96206	-0.972367	-2.97898	0.0043957	0.0723043	DOWN	389.188	389.182	389.192	29.2029	29.055	29.2875	31	23	8	203678	583270	154540	573377	292232	361966	158276	273478	809459	858059	303150	231308	685255	306707	233310	3.41917e+06	537829	178949	1.1282e+06	1.46573e+06	374113	124662	265945	306249	327212	187480	210121	479391	458287	1.20609e+06	437809	599042	305643
56	M401T33	1.80884	-0.855063	-2.95353	0.00445079	0.0727641	DOWN	401.224	401.213	401.233	32.6082	32.391	32.7103	32	23	9	238671	655420	272039	755228	417521	245084	541483	1.60437e+06	947793	1.38928e+06	361747	711468	289037	817992	159523	690895	256220	152820	927295	1.48475e+06	1.53477e+06	431680	464649	446658	1.30133e+06	211124	293989	568838	1.00525e+06	434098	262844	944127	1.57962e+06
57	M588T18	1.8191	-0.863224	-2.94837	0.00453831	0.0734833	DOWN	588.19	588.184	588.197	18.135	17.7665	18.2698	55	34	21	79469	446959	177888	505689	277989	1.21217e+06	145433	529117	454150	463404	328523	23579.6	144404	476923	124967	73757.1	1.67336e+06	847939	16326.9	300564	162481	500189	242389	358949	183706	532941	1.45999e+06	758422	416204	1.96455e+06	211608	544831	756618
58	M142T3	1.75412	-0.810744	-2.92402	0.00475242	0.0751859	DOWN	141.958	141.956	141.96	2.68514	2.30223	2.91523	68	43	24	21495	386124	218265	502213	286305	243283	513818	203824	336329	112487	146586	466278	801368	568833	288345	869865	262552	127400	486439	333585	756140	548714	354781	488087	235758	209193	456851	350698	732605	290289	1.8617e+06	680415	305502
59	M357T20	2.22132	-1.15142	-2.92185	0.00481446	0.0756648	DOWN	357.14	357.134	357.149	20.435	19.9551	21.131	42	34	8	174285	648624	302286	619162	278527	343920	790262	135679	23118.1	902271	250020	394976	642630	998392	604303	727705	200053	1.448e+06	30752.7	322818	327353	408849	263557	441810	499401	572791	269824	395194	3.47405e+06	248055	449383	173195	481772
60	M547T28	1.54808	-0.63048	-2.91264	0.00545101	0.0802359	DOWN	547.23	547.225	547.244	28.2895	28.2556	28.3895	26	14	12	25907.5	81922.1	82549.2	171390	110293	251176	58906.5	60914	181015	176638	117796	252685	251783	346214	32723.4	142965	251322	272030	209669	163288	167870	7917.63	204872	234429	85149.8	83744.6	64100.4	314964	269948	185117	181852	80788.8	81728.1
61	M206T28	2.94723	-1.55936	-2.89871	0.00563613	0.0814585	DOWN	206.083	206.08	206.085	27.559	27.113	27.6861	64	40	24	3323383	1.37133e+07	2.78162e+06	9.50725e+06	3.22582e+06	2.0066e+06	4.62374e+06	3.43512e+06	1.73385e+06	2.19478e+06	2.10712e+06	1.60992e+06	2.25557e+07	2.54351e+07	1.85756e+06	1.28757e+07	4.08344e+06	2.50463e+06	2.2062e+06	1.32165e+06	2.74644e+07	2.64419e+07	1.60869e+06	6.90616e+06	1.24092e+07	1.48273e+06	79294.4	2.63735e+06	6.38735e+07	1.38109e+06	2.0773e+06	2.3948e+06	1.49284e+07
62	M227T4	1.4509	0.536947	2.90627	0.00601079	0.083802	UP	227.126	227.118	227.128	4.37028	3.9657	4.84402	67	42	24	432615	1.78523e+06	2.28517e+06	3.48117e+06	5.05082e+06	3.86249e+06	1.41457e+06	2.12125e+06	3.13119e+06	3.20835e+06	5.16796e+06	9.13752e+06	2.80474e+06	4.79344e+06	6.26932e+06	4.26539e+06	2.64478e+06	5.17381e+06	1.81324e+06	3.24896e+06	6.40335e+06	1.39106e+06	3.36044e+06	5.12851e+06	254714	1.98179e+06	1.29544e+06	3.08822e+06	6.24521e+06	869893	6.327e+06	3.99189e+06	3.28383e+06
63	M1074T36	1.43091	-0.516932	-2.83951	0.0060246	0.0838852	DOWN	1073.62	1073.6	1073.62	36.1963	36.0785	36.3248	47	31	16	16786.4	82728.2	45452.3	147662	103194	125961	208747	107397	301834	273632	76160.4	141936	19121.6	202765	116434	174321	285544	152669	157056	225630	213917	174285	316140	178559	107307	122989	259602	110547	153595	194858	102410	57047.6	320022
64	M593T36	1.56675	-0.647773	-2.8374	0.00606634	0.0841354	DOWN	592.842	592.83	592.849	36.1066	36.0005	36.212	48	33	15	14648.5	73958.8	38263.6	107610	68683.7	58130	145241	78222.9	258478	174182	37460	82630.6	6222.44	112823	35639.8	202476	160201	81119.6	65547.7	225397	162387	122044	272800	66688.1	179277	163656	332605	78428.1	103665	118512	14081.7	48623.3	182349
65	M118T26	1.67751	-0.746324	-2.83948	0.00659772	0.0871576	DOWN	118.066	118.065	118.069	25.5388	25.089	25.772	35	23	12	55777.5	147648	30642.1	164294	97939.1	240034	88000.5	310173	170291	234677	119935	86473.1	159434	103976	74900.5	225292	240167	109487	108282	89167.2	103049	204562	169994	178609	114253	121119	69937.2	202360	211614	118947	97179.4	55574.2	79629.8
66	M263T24_2	1.73636	-0.796064	-2.80612	0.00679362	0.0882006	DOWN	263.137	263.127	263.143	24.1977	23.9688	24.4265	19	7	12	1280039	4.08414e+06	1.50959e+06	4.598e+06	2.64807e+06	5.91184e+06	1.97773e+06	2.07452e+06	7.93137e+06	7.12801e+06	3.94827e+06	3.35964e+06	5.51573e+06	5.48704e+06	3.22704e+06	8.03762e+06	3.48631e+06	2.95118e+06	1.61815e+06	2.56963e+07	3.0724e+06	3.36275e+06	3.54786e+06	2.2593e+06	2.0519e+06	2.7181e+06	418170	5.37436e+06	8.67188e+06	3.90325e+06	3.72827e+06	3.63862e+06	1.09507e+06
67	M289T4	1.45662	-0.542621	-2.80721	0.0068188	0.0883321	DOWN	288.769	288.766	288.773	3.56095	3.29735	3.95143	39	29	10	6533.64	29794.7	10375.8	44891.9	30819.3	42414.5	1614.18	33390.2	58472.4	5534.6	11172.4	46542.1	76956.3	6501.53	11690.2	62765.5	56911.1	27534.9	22146.9	51426.3	27217.2	118979	918.682	23351.4	92669	51627	50805.5	88870.2	56071.4	22079.8	45248.4	31598.7	17682.9
68	M721T37	1.69837	-0.764152	-2.80095	0.00692559	0.0888832	DOWN	721.403	721.393	721.412	36.62	36.2123	36.7508	54	34	18	31922	192576	67964.6	221239	130265	279964	270229	176779	676574	278995	149333	160529	8786.72	222249	103319	341742	355301	128807	124596	853663	446914	190833	577466	131570	133897	241933	704420	139913	193430	134654	82780.1	55007.8	500433
69	M356T20-NATOG	2.20195	-1.13878	-2.78153	0.00714521	0.0899851	DOWN	356.137	356.134	356.148	20.4179	19.7191	21.131	62	41	20	1.00307e+06	3.70547e+06	1.627e+06	3.33997e+06	1.51683e+06	1.7388e+06	4.63812e+06	943415	77477.1	4.74902e+06	1.24652e+06	2.04278e+06	2.87609e+06	5.94932e+06	3.01494e+06	3.96408e+06	1.06661e+06	8.09042e+06	183716	1.57517e+06	1.42014e+06	2.12081e+06	1.41161e+06	1.92142e+06	2.61375e+06	2.72268e+06	1.34686e+06	2.32002e+06	1.96788e+07	1.25311e+06	2.29146e+06	639623	3.09603e+06
70	M203T24	1.59771	-0.676006	-2.77282	0.00724344	0.0904647	DOWN	203.086	203.083	203.09	23.9908	23.8084	24.4968	47	31	16	50168.1	235465	129614	330589	206914	203941	174615	352781	312207	330802	324301	327368	460385	300552	218317	1.01677e+06	621574	220133	390331	1.30309e+06	157955	146670	188516	219489	192719	206646	106382	335918	349969	420549	376955	284076	106962
71	M591T29	3.72884	-1.89873	-2.78	0.00750084	0.0916845	DOWN	591.325	591.315	591.333	29.2157	29.1242	29.3748	38	26	12	528171	2.46431e+06	705860	1.52891e+06	410024	317873	7.31291e+06	33616.5	76235.9	78210.5	33632.7	253356	2.71995e+06	8.43491e+06	637969	68055.5	197178	1.33757e+06	7.89648e+06	189364	55326.5	227297	305240	528303	595069	251137	70831.2	222406	73171.2	7.21416e+06	1.1085e+06	426932	91515.3
72	M943T36	1.43961	-0.525679	-2.76067	0.00751737	0.0917611	DOWN	942.54	942.527	942.546	36.3332	36.2007	36.4786	48	31	17	20741.3	101534	48914.4	166560	115698	149751	229736	124107	457417	280611	77747.1	120457	19670.7	215394	110156	210922	296518	164383	211284	270634	304528	163838	376631	137878	127341	150075	318548	142750	128943	136020	81613.5	65474.9	363280
73	M147T22	1.31788	-0.398223	-2.76628	0.00769878	0.0925878	DOWN	147.077	147.076	147.079	22.318	21.7532	22.8972	61	41	18	415646	2.76737e+06	2.31134e+06	7.25958e+06	5.50851e+06	1.11424e+07	3.36756e+06	9.04904e+06	9.11089e+06	7.17562e+06	6.27665e+06	7.27138e+06	6.1146e+06	8.50776e+06	3.35057e+06	7.36121e+06	6.51177e+06	5.96732e+06	1.15634e+07	8.24132e+06	8.19063e+06	4.39515e+06	8.32234e+06	5.0358e+06	8.82617e+06	5.48961e+06	2.24529e+06	9.58623e+06	1.29469e+07	4.40537e+06	1.37561e+07	6.72188e+06	7.93502e+06
74	M592T29	3.19817	-1.67725	-2.76703	0.00774055	0.0927747	DOWN	592.326	592.317	592.335	29.2158	29.1215	29.3748	30	23	7	190961	893193	263885	589680	184380	184574	2.58803e+06	16371.8	50258.7	63780.1	35143	144738	1.01617e+06	3.0727e+06	298335	53219.6	91150.4	508874	2.98119e+06	107242	54951.7	105295	146763	242002	280586	115383	31863.8	114514	77266.2	2.67064e+06	434073	195875	87676.1
75	M1030T36	1.41599	-0.501815	-2.73047	0.00813388	0.0944744	DOWN	1029.59	1029.58	1029.6	36.2455	36.1339	36.3449	53	36	17	22622.8	113156	59941.8	196607	138848	167629	263068	146014	409177	304808	107955	159552	22510	243934	139293	221751	262136	199192	188730	322385	307181	202030	423196	161537	152286	181222	380652	169246	162409	175308	195180	82400	449330
76	M231T5	2.39382	-1.25932	-2.73101	0.00821766	0.094823	DOWN	231.086	231.083	231.09	5.2849	4.84687	5.77015	57	37	19	2441053	1.94189e+07	8.26705e+06	1.59861e+07	6.67763e+06	2.43731e+06	1.98287e+07	2.1818e+06	683634	5.79108e+06	2.45575e+06	2.35654e+06	3.8622e+07	4.10882e+07	2.66601e+07	1.71199e+07	3.40451e+06	8.99763e+06	2.08108e+06	6.57313e+06	6.55443e+06	1.87829e+06	7.83923e+06	2.08403e+07	3.48759e+07	250222	771465	4.06977e+07	3.58798e+07	1.1008e+06	237536	2.37853e+06	5.60287e+07
77	M459T33	2.02895	-1.02073	-2.73453	0.008259	0.0949933	DOWN	459.228	459.222	459.233	32.6111	32.5377	32.7103	44	32	12	387077	1.11734e+06	407439	1.02197e+06	503484	253548	1.0016e+06	2.99947e+06	1.38411e+06	2.34431e+06	264853	732044	251691	1.34022e+06	108571	1.00462e+06	375100	242537	647676	1.70815e+06	1.85746e+06	177824	361049	397750	756959	313718	565320	862377	734301	636174	297243	809785	1.19149e+06
78	M360T8	1.58279	-0.662467	-2.71664	0.00850192	0.0959724	DOWN	360.037	360.034	360.04	7.80293	7.5434	7.97003	31	16	15	30124.7	207564	94252.8	272728	172100	227360	371446	116002	148217	160476	70334.7	108288	238811	257767	145586	243937	230143	195375	20446.1	248468	129744	490723	155258	138572	261419	185711	366321	559639	40580.5	272947	1269.5	202811	92824.8
79	M307T18	1.64114	-0.714697	-2.71864	0.00875162	0.0969416	DOWN	307.069	307.064	307.079	18.472	17.8672	18.7385	31	22	7	49740.1	305343	95866.3	351491	214175	229485	199555	193583	228774	159491	225475	120379	265699	61988.5	101084	144931	1.03039e+06	129425	68446	339385	187465	966471	440666	344573	175129	202100	249261	172876	346032	962159	136944	176735	210003
80	M549T36	1.53293	-0.616291	-2.70304	0.0087978	0.0971169	DOWN	548.815	548.809	548.824	36.2066	36.0707	36.285	47	32	15	14662.3	81753.5	52170.8	127483	83163.3	61482.9	215728	102196	424762	194152	46018.2	121515	23946.6	173305	49415	175158	246491	114378	106366	221794	220506	138518	284488	63641.8	157971	157726	251334	84611.9	95886.1	98089	44928.2	62911.7	197857
81	M1119T36	1.37263	-0.456948	-2.69874	0.00889389	0.0974778	DOWN	1118.65	1118.64	1118.65	36.1356	36.0671	36.2713	26	14	12	7944.08	39527.1	24931.6	78423.5	57133.6	75900.2	95399.2	58326.3	122423	151249	43945.2	95500.6	14761.7	99807.4	41357.7	80128.5	99158.3	112826	116427	117158	88087.9	84051.1	165510	58481.2	67263.1	83241.8	132130	96027.2	103676	95237.9	59023.4	38352.6	174926
82	M221T24	1.63312	-0.707626	-2.69688	0.00891937	0.0975726	DOWN	221.095	221.093	221.097	23.996	23.5788	24.3549	42	27	15	176105	824968	415476	1.05547e+06	646293	1.08839e+06	389471	787068	1.06968e+06	738099	1.04005e+06	1.09151e+06	1.45411e+06	963627	687005	3.26758e+06	1.4591e+06	628017	1.47597e+06	4.76255e+06	831073	431694	526229	984123	635093	715611	209432	1.0024e+06	1.30543e+06	876158	321745	946126	258715
83	M101T2	1.44635	-0.532419	-2.69487	0.00897739	0.0977872	DOWN	100.932	100.931	100.933	1.66049	1.32463	2.24615	48	33	14	34022	337590	208810	583644	403528	313506	372918	284034	1.31552e+06	618212	263403	494985	458430	545006	491417	446515	573332	523639	396406	472945	205604	311399	356216	245241	407682	486788	1.55041e+06	1.04078e+06	734248	511460	573567	530598	506284
84	M529T23	2.13223	-1.09236	-2.69226	0.00929754	0.0989392	DOWN	529.233	529.228	529.237	22.508	22.2007	22.9151	45	30	13	222478	1.08627e+06	374729	925101	433865	237686	1.15701e+06	229045	436806	67339.6	204208	397471	2.02795e+06	2.17289e+06	413002	380214	760257	902853	46617.1	156133	535926	187067	3.64241e+06	163229	1.57946e+06	472971	287960	757867	462160	390350	82054.3	406638	210428
85	M133T1	1.43147	-0.517502	-2.67907	0.00937546	0.0992116	DOWN	132.957	132.956	132.959	1.16797	0.912383	1.48585	38	28	10	7772.1	69520.7	43784.9	123247	86098.1	73968.3	74300.5	72418.6	96611.3	150372	63664.3	96718.8	43286.4	165312	104907	79904.6	57800.8	89711.4	161100	91310.7	33930.2	80917	50956.2	157627	218426	78895.2	181030	90031.2	155742	60598.8	293318	135787	113882
86	M215T36	1.33855	-0.420675	-2.68051	0.00955361	0.0998231	DOWN	215.258	215.255	215.26	35.8097	35.6657	35.9435	54	34	20	7361.32	27145.1	9757.25	48685.3	36371.6	46350.1	53358.2	42140.7	25253.9	54069.1	42684.6	171983	3571	56526.5	53222.4	75448.2	100063	52226.7	47941.8	59013.5	48575.3	71378.1	69412.9	42909.6	58713.5	51849.4	19021.5	59583.6	43664.3	41721.4	30037	16122	39470.9
87	M159T7	1.76293	-0.817976	-2.67011	0.00957485	0.0998949	DOWN	159.029	159.028	159.035	6.55923	6.16585	6.80205	52	34	18	272378	1.42405e+06	741698	1.63337e+06	926508	2.71844e+06	472529	1.33798e+06	1.57245e+06	1.82191e+06	873991	1.10565e+06	960648	490610	750233	14316.5	4.87223e+06	1.04518e+06	53762	385301	686653	944712	318347	1.33713e+06	155963	855408	5.99883e+06	3.04512e+06	930571	2.38085e+06	4701.83	2.78775e+06	1.82617e+06
88	M232T5	1.99431	-0.995888	-2.6723	0.00960859	0.100009	DOWN	232.09	232.087	232.098	5.26713	4.85073	5.77015	40	28	11	209748	1.51061e+06	653442	1.42678e+06	715424	894711	1.21299e+06	178965	137920	298838	369086	352808	3.27637e+06	3.41094e+06	2.17396e+06	1.47829e+06	257899	595333	133448	420554	671666	880073	897805	2.39639e+06	2.9006e+06	75080.2	345730	3.34169e+06	2.79291e+06	936168	518698	157996	4.28052e+06
89	M247T5	2.61957	-1.38933	-2.6852	0.00988014	0.100905	DOWN	247.061	247.059	247.065	5.26327	4.90428	5.77015	34	24	10	567706	4.0089e+06	868124	2.76449e+06	1.05532e+06	961705	2.78769e+06	1.4375e+06	1.06495e+06	325624	1.26929e+06	1.56703e+06	4.38825e+06	1.54778e+07	3.23363e+06	1.80243e+06	1.37323e+06	493627	538858	3.44363e+06	1.10107e+06	867611	3.87091e+06	2.25569e+06	3.58322e+06	318601	632892	2.4642e+06	3.39173e+06	611298	727472	711322	2.32432e+06
90	M285T24	1.65437	-0.72628	-2.65007	0.010102	0.101612	DOWN	285.091	285.087	285.098	24.0286	23.7988	24.5549	33	23	10	98889.9	577659	299925	718745	434453	1.43598e+06	887555	463029	1.28988e+06	1.08054e+06	278142	408016	1.64748e+06	226694	71359.5	738183	770469	519245	130185	339584	110533	1.20964e+06	902018	157709	1.94488e+06	1.29481e+06	70875.9	323103	139154	602869	1.01124e+06	321865	53781.8
91	M282T28	1.66642	-0.736756	-2.64948	0.010113	0.101647	DOWN	282.157	282.154	282.172	27.7952	27.7137	28.0535	37	24	13	94030.8	328877	188310	418638	251220	235768	137799	424040	341917	1.4562e+06	246161	344795	410917	232743	320872	834083	452924	903136	405742	1.4816e+06	617280	83747.8	111451	293573	249047	194750	107617	425516	248789	417681	234229	307219	352821
92	M303T22	1.60621	-0.683657	-2.64771	0.0101631	0.101803	DOWN	303.077	303.074	303.08	22.2766	21.768	22.8337	67	42	24	590277	4.30467e+06	2.49564e+06	5.82927e+06	3.62922e+06	4.20198e+06	5.64112e+06	2.92025e+06	2.50107e+06	7.5521e+06	1.44356e+06	759343	6.4019e+06	1.60147e+07	1.99263e+06	2.1776e+06	7.63127e+06	5.55433e+06	2.46516e+06	2.04315e+06	4.7565e+06	6.74577e+06	6.43532e+06	2.5161e+06	3.20957e+06	8.52292e+06	3.08731e+06	8.60786e+06	1.52165e+06	4.73199e+06	352397	5.20179e+06	3.40389e+06
93	M157T27	1.91262	-0.935549	-2.64872	0.0101811	0.101859	DOWN	157.088	157.086	157.089	27.1844	26.9053	27.2602	33	20	13	167043	715667	334236	714466	373554	278253	1.07312e+06	369648	2.87026e+06	256122	333165	1.49528e+06	1.10681e+06	216003	224396	613208	864661	126381	1.89717e+06	621316	266346	120555	460685	508408	486562	221947	84064.5	206200	1.2912e+06	328975	2.85505e+06	491178	229029
94	M899T36	1.45392	-0.539952	-2.63372	0.0105664	0.103192	DOWN	898.513	898.501	898.522	36.3517	36.2675	36.4802	50	32	18	22350.2	112170	55493.6	173072	119038	157047	268031	120389	471576	272125	86896.8	118943	18533.3	216153	104265	223045	223928	239399	145725	367181	336382	155874	396857	197435	135910	171012	418879	120739	124803	142642	97107.5	64671.2	365949
95	M677T37	1.65772	-0.729197	-2.63078	0.0109922	0.104592	DOWN	677.379	677.375	677.389	36.7098	36.6098	36.8133	23	11	12	23312	132763	43221.2	146437	88336.7	126561	171191	126208	634804	189267	57395.5	202507	27662.6	144958	65971.9	179837	146838	88006.1	90494.9	411992	334064	85232.4	422176	104619	135379	183929	445218	98721.8	79156.1	103390	80378.1	42113.3	354352
96	M174T24	1.56069	-0.642184	-2.62057	0.0110668	0.10483	DOWN	174.114	174.113	174.115	24.3984	24.092	24.696	27	15	12	77329.3	349078	142714	442649	283624	391785	228354	206276	241721	552394	316581	166567	683368	602468	256453	563166	644827	371144	236992	606578	402829	378046	163984	425845	215837	173660	2.29485e+06	544778	150788	949530	154220	390080	487039
97	M176T20	2.00333	-1.0024	-2.61572	0.0110829	0.104881	DOWN	176.118	176.111	176.12	20.3721	20.2374	20.7999	29	22	7	61880.6	255170	125989	243607	121601	31481.9	48913.8	370031	635160	303744	40079.2	76713.5	148428	36297.8	45684.1	693089	660240	464827	256372	31816.3	22057.7	37129.4	30137.4	424584	78151.2	66831.6	181149	347692	52259.4	773582	20201.6	601803	49666.2
98	M197T3	1.65749	-0.728998	-2.61423	0.0112605	0.105438	DOWN	196.872	196.865	196.877	3.29798	3.06622	3.74	64	42	22	76766.6	178099	72168.9	203626	122852	73703.7	211249	62567.6	64822.2	42484.6	153582	121308	200861	547353	470667	114879	163259	65541.3	766355	179504	599589	126275	3339.92	131938	141248	98437.6	78992.3	190278	332463	49755	164291	100468	93628.4
99	M240T35	1.8025	-0.849998	-2.60716	0.0113408	0.105686	DOWN	240.233	240.229	240.24	35.2689	35.1361	35.6322	42	30	12	24089.7	82905	51451.2	96249	53397.6	158482	66820.1	74727.7	94226.2	104931	52648.6	154162	47415.9	129621	62076.6	106161	99584.4	55121.9	134565	86494.3	60373.9	76862.5	140290	27052.7	109293	94443.7	86944.4	80394	32282.9	64936.5	64526.5	28775	76669.2
100	M441T33	1.93976	-0.955876	-2.61349	0.0115742	0.106394	DOWN	441.215	441.21	441.224	33.2556	32.832	33.4099	36	26	10	315865	1.31538e+06	398201	1.16757e+06	601917	784099	1.76768e+06	547347	1.13912e+06	6.14117e+06	820258	160400	186485	604135	380673	608903	628343	555323	578545	728547	619514	355159	2.29059e+06	423879	2.99208e+06	525898	637562	1.14312e+06	2.37081e+06	499729	249366	733835	1.48943e+06
101	M854T36	1.50973	-0.594295	-2.59659	0.0117486	0.10691	DOWN	854.486	854.476	854.493	36.4172	36.2675	36.5461	53	32	21	23986.9	138703	59171	187325	124078	217595	229517	245170	458342	265620	134543	134312	22638.3	207561	93935	216417	214698	245050	141115	560959	536638	245084	431706	128479	156257	198572	501348	119443	122852	209780	81291.3	63754.3	360604
102	M183T17	3.05414	-1.61077	-2.60716	0.0118926	0.107329	DOWN	183.053	183.051	183.073	17.2243	16.6812	17.5838	47	29	16	1.10105e+06	1.45676e+07	3.89255e+06	9.14575e+06	2.99454e+06	1.49491e+06	3.32876e+06	812396	1.23201e+06	1.97856e+06	1.66006e+06	584287	4.45877e+07	1.40329e+06	1.56491e+07	2.62834e+07	1.0242e+06	682229	9.66985e+06	1.47626e+06	3.40383e+07	1.23812e+06	3.72557e+06	3.47946e+07	2.57679e+06	714274	375710	1.2316e+07	4.72187e+07	1.63674e+06	2.82028e+06	1.4202e+06	1.33741e+06
103	M305T22_1	1.63904	-0.712854	-2.58811	0.0118966	0.10734	DOWN	305.079	305.076	305.092	22.2595	21.768	22.7714	52	36	16	48291	366297	210933	468352	285818	277481	497518	371736	209987	623884	246734	61874.4	502469	1.37208e+06	180619	168453	590000	280446	219666	131842	223300	572455	573214	137853	264848	410026	306784	469146	160070	357319	0	365652	304668
104	M145T4_1	1.66265	0.733483	2.65021	0.0120455	0.107766	UP	145.047	145.045	145.048	3.56395	3.33695	3.81427	50	28	22	57215	111568	167813	152968	254331	275812	49633.2	170047	152057	517618	264747	185631	235112	87566	337741	304370	50522.7	240095	112193	296148	140065	17148.4	190508	298661	87126	111401	26527.8	97210	289334	26869.2	232699	91813.9	293454
105	M505T36	1.51804	-0.602211	-2.57171	0.01242	0.109521	DOWN	504.79	504.782	504.799	36.2799	36.0792	36.3526	33	20	13	12381.9	62555.7	33014.9	88020.1	57982.7	47816.7	159931	112316	238130	170717	27567.3	55812.1	35894.7	78035	29309.1	220982	109404	58166.4	51111.7	166933	138239	100258	234715	40525.2	111853	88919.9	246418	77461.7	95552.8	79818.8	28294.1	31846.8	133162
106	M397T20	1.87642	-0.907981	-2.5611	0.0128054	0.111277	DOWN	397.112	397.106	397.125	20.374	19.7758	20.8907	36	24	7	101411	464578	292963	507741	270297	0	738099	419895	252512	468643	35574.6	45321	1.62118e+06	1.33076e+06	142766	148267	378841	202450	54869.5	53036.3	351576	372865	873640	213311	522384	828878	829786	539969	18765.1	205232	9228.23	290253	0
107	M292T30_1	2.00435	-1.00313	-2.58154	0.0128762	0.111593	DOWN	292.197	292.18	292.199	30.3865	30.3323	30.4845	47	32	15	386338	1.08941e+06	241709	892851	445458	1.09533e+06	1.37348e+06	304870	626882	205890	483419	596136	151418	3.71113e+06	606088	132492	863095	173524	480201	507738	1.29917e+06	1.60733e+06	1.33445e+06	1.04705e+06	733782	782474	53593.6	469783	970815	462824	629478	813085	1.41321e+06
108	M103T28	2.18009	-1.12439	-2.56411	0.0132992	0.113452	DOWN	103.055	103.053	103.056	27.581	27.1815	27.7972	56	35	21	95372	412203	108089	315573	144752	97789.5	150633	170441	98496.9	101849	113285	98053.1	804173	900825	102124	444509	187635	139609	110554	77145.1	961745	19499.2	47595.6	276513	481751	47933.5	2730.93	118109	1.92356e+06	94264.2	124639	139300	575962
109	M527T36	1.54448	-0.627118	-2.53951	0.0135198	0.114398	DOWN	526.802	526.797	526.809	36.219	36.0785	36.346	37	25	12	14773	82302.5	41521.2	109097	70636.8	47910.9	199238	89998.9	277661	103497	40789.7	69275.9	31746.3	90983.3	47360.7	153956	166472	105442	62080.5	283953	175195	127976	285613	103202	131389	143743	405131	94352.7	69645.6	83482.9	27070.6	30916.7	166001
110	M131T28	2.26588	-1.18007	-2.5455	0.0139547	0.116219	DOWN	131.05	131.049	131.052	27.5812	27.1815	27.6861	63	40	23	6.02878e+06	2.73145e+07	7.08606e+06	2.00909e+07	8.86672e+06	7.29713e+06	1.04993e+07	1.04911e+07	5.79332e+06	5.15625e+06	5.88045e+06	4.59982e+06	5.32129e+07	5.59455e+07	5.70035e+06	3.15368e+07	1.23762e+07	7.97098e+06	6.0552e+06	4.46803e+06	5.92418e+07	941552	3.09705e+06	1.63827e+07	3.14293e+07	3.74376e+06	246497	6.61298e+06	1.28402e+08	4.37236e+06	6.63044e+06	6.82889e+06	3.54609e+07
111	M502T5	1.85194	0.889035	2.58714	0.013993	0.116377	UP	502.17	502.154	502.173	5.2963	5.0566	5.44577	30	14	16	24201.4	68232.5	100891	70069.4	129764	327310	17005.2	174231	207834	45076.1	217318	78974.1	43156.8	14705.6	72450.2	57399.1	25550	96524.4	42720.4	217112	59227.4	20121.9	47171.9	62578.7	10437.6	87565.2	13332.2	54491.7	69102.3	112162	115016	59694.7	67742.6
112	M132T28	2.22199	-1.15185	-2.53274	0.0144156	0.118088	DOWN	132.054	132.05	132.055	27.5812	27.4607	27.6658	51	32	19	599511	2.60868e+06	675114	1.93893e+06	872610	624500	965797	1.00714e+06	598329	467023	611747	469069	5.02524e+06	5.33416e+06	650993	2.73624e+06	1.17518e+06	721938	611362	458527	5.68334e+06	268493	297208	1.46579e+06	2.90672e+06	373372	39260.7	633426	1.25206e+07	613665	1.33828e+06	655641	3.31702e+06
113	M545T23	2.16882	-1.11691	-2.51263	0.0146258	0.11892	DOWN	545.145	545.14	545.159	22.8811	22.6673	23.4944	41	30	11	88094.5	515551	215135	418435	192162	807487	162481	531755	1.58716e+06	0	477780	74296.7	210818	0	0	390257	462522	0	102276	323609	478959	1.04277e+06	134585	502049	334094	279815	0	635841	246474	204060	2.7123e+06	41644.5	0
114	M1031T36	1.38493	-0.469809	-2.50638	0.0147107	0.119253	DOWN	1030.59	1030.58	1030.6	36.2321	36.1339	36.346	42	28	14	13666	67550.3	36313	114443	82634.8	89493.4	144235	72322.6	246643	163383	106322	82616	16764.4	160283	83525.1	113908	156221	202508	119554	208852	171984	120280	254117	88617.4	93862.2	110495	238150	96888.2	104353	95561.5	93292	45121.6	258887
115	M361T27	1.48925	-0.574584	-2.49339	0.0152156	0.12119	DOWN	361.146	361.142	361.157	26.6695	26.4844	26.8319	31	24	7	98718.4	295631	172715	433339	290639	1.43193e+06	242032	342339	314938	623291	202726	327573	177236	547799	407027	350306	555927	677477	238398	458999	208113	781483	492155	420949	252025	395002	94211.2	645526	180835	601996	516228	190281	0
116	M567T22	1.53601	-0.619187	-2.49786	0.0156979	0.122979	DOWN	567.19	567.181	567.197	22.3042	21.89	22.7714	54	37	17	55064.3	282911	255259	484221	315246	409541	700794	237678	603520	560000	256229	65855.3	644803	655536	148261	262135	587690	404428	72178.8	203344	232184	735375	700673	157695	966154	847050	275906	493532	76648.8	332719	43374.7	736440	260920
117	M162T3	1.35637	-0.439752	-2.48092	0.0157223	0.123067	DOWN	162.058	162.056	162.059	2.59672	2.23038	3.01068	63	42	19	7984.24	190592	95777.7	330758	243855	97217.8	586462	173911	304780	102521	204041	186345	561102	339820	170517	395873	412697	186548	376959	561576	213275	476464	181953	452673	303409	264287	330065	348141	85879.3	366129	217879	432714	650904
118	M204T27	1.75701	-0.813126	-2.4781	0.0158149	0.123403	DOWN	204.104	204.103	204.108	27.0982	26.981	27.248	32	24	8	58955.7	156997	87104.4	171524	97622.2	55161.6	165617	178867	268097	497388	159910	260691	165161	447105	102948	135478	147261	55622.9	74408.7	173058	172606	47103.1	201685	94829.8	108717	87449.6	27489.5	136680	329460	93744.9	61141	231044	907604
119	M157T24	1.53272	-0.616095	-2.4733	0.0160359	0.124197	DOWN	157.079	157.078	157.084	23.9946	23.5788	24.4968	54	40	14	114724	577629	287214	752980	491270	777355	182608	502652	1.19462e+06	764602	784432	509675	980184	822598	526735	2.17131e+06	1.07501e+06	378795	1.04214e+06	3.26759e+06	426466	290117	254480	712610	445497	459208	101716	762830	1.13399e+06	1.04526e+06	935325	583469	326397
120	M107T24	1.51601	-0.600279	-2.46544	0.0163481	0.125298	DOWN	107.05	107.049	107.052	23.927	23.6032	24.3803	35	24	11	64561.3	270241	138308	361835	238676	361364	606384	253708	185813	160663	221452	133205	713809	184906	100035	297284	691036	222204	113546	468480	305238	1.24777e+06	799835	343287	873045	203738	28121.5	232235	819115	147996	352935	77877.1	143395
121	M263T24_1	1.60476	-0.682358	-2.46157	0.0165245	0.125911	DOWN	263.109	263.105	263.123	24.0113	23.5788	24.4968	54	36	18	1280039	6.19601e+06	3.06586e+06	7.40282e+06	4.61304e+06	6.38923e+06	1.87808e+06	6.03216e+06	9.99259e+06	6.48439e+06	7.20257e+06	5.62413e+06	9.7334e+06	7.52865e+06	4.74803e+06	2.87719e+07	9.6913e+06	3.71385e+06	8.96015e+06	3.18164e+07	3.67932e+06	3.38569e+06	3.2758e+06	7.32449e+06	2.67304e+06	5.13982e+06	862828	6.09148e+06	1.09176e+07	1.04015e+07	8.39853e+06	7.69541e+06	1.13643e+06
122	M853T36	1.50392	-0.588726	-2.45705	0.0167988	0.126849	DOWN	853.482	853.473	853.487	36.4172	36.3317	36.5857	57	37	20	45020.9	282321	124180	366364	243606	267328	455585	282869	935314	502588	148743	391374	37236.5	575486	202012	701100	602336	444908	248838	1.0917e+06	1.06243e+06	281229	935390	219389	284343	354310	900551	235337	246233	268257	164306	176991	722976
123	M438T27	1.62308	-0.698732	-2.46007	0.0168101	0.126887	DOWN	438.239	438.235	438.243	27.0905	26.963	27.3683	64	42	22	778624	2.22875e+06	857159	2.44973e+06	1.50931e+06	1.35139e+07	701580	2.22924e+06	3.18684e+06	4.59384e+06	1.65371e+06	1.85816e+06	1.11118e+06	2.38892e+06	800983	762577	2.62568e+06	4.4914e+06	1.84017e+06	5.45891e+06	1.02678e+06	819754	839414	1.75033e+06	678632	1.44026e+06	997615	3.39214e+06	877458	4.62359e+06	1.92554e+06	1.66147e+06	4.14562e+06
124	M255T3	1.25968	-0.333059	-2.45032	0.0169917	0.127498	DOWN	254.825	254.817	254.833	3.41787	3.13368	3.88212	48	28	20	12821.2	37317.5	22376.2	86735.1	68854.8	68910.5	51699.5	127901	97281.9	37178.2	40879.4	80536.2	73154.7	171587	70050.8	82050.8	121361	71564.1	50878.5	75872.6	105801	128034	11117.6	34367.2	111486	147579	163899	71370	67466.6	108151	33646.3	71770.1	49306.3
125	M204T26	1.409	-0.494667	-2.43549	0.0177926	0.130664	DOWN	204.124	204.122	204.126	26.3643	26.1855	26.5499	57	37	20	98160.6	327966	231014	576741	409328	797468	380186	693180	286399	797774	262271	179769	1.10882e+06	441713	333383	1.89797e+06	640325	311057	330688	345535	573141	385159	409827	650748	371040	336561	56923.6	746133	773762	747339	521435	313769	232307
126	M285T30	1.68473	-0.75252	-2.43766	0.0177974	0.130682	DOWN	285.184	285.175	285.187	30.4619	30.1548	30.7502	51	32	19	430913	1.4948e+06	568922	1.53439e+06	910763	1.47265e+06	540299	337022	614769	771598	828494	1.44264e+06	2.42699e+06	3.99121e+06	4.82563e+06	698410	1.40999e+06	699463	1.20023e+06	534082	2.69625e+06	251691	883740	1.00688e+06	633913	129998	33327.1	1.43568e+06	2.91257e+06	1.57104e+06	844207	1.1017e+06	2.48916e+06
127	M509T29	1.46855	-0.554395	-2.42004	0.0183733	0.132876	DOWN	509.171	509.164	509.179	28.5258	28.2115	28.7267	56	35	21	113074	452805	285856	685713	466932	1.3684e+06	507730	310567	371730	421958	212389	397509	669227	803387	58089.4	1.22118e+06	621985	444087	252139	320374	261172	1.81134e+06	1.64945e+06	291185	1.36681e+06	1.26797e+06	456600	845721	588323	784213	544655	71637.9	211802
128	M855T18	1.45427	0.5403	2.43117	0.0187566	0.1343	UP	855.341	855.331	855.347	17.7791	17.0548	17.9981	60	34	24	26313	100713	97640.6	133914	195087	17650.6	31081.9	130120	254638	157193	203996	0	13996.6	202211	256100	197244	171906	178268	1206	304336	354885	47661.3	12426.4	217184	49526.4	70154.5	82648.7	160630	293701	116972	377208	137691	54857
129	M856T18	1.53131	0.614765	2.42738	0.0191042	0.135566	UP	856.344	856.332	856.35	17.8075	17.3415	18.2025	39	19	20	10914.4	44699.8	45626.1	52057.1	80072.7	11889.1	7997.83	4063	112352	45694.2	92129.9	3412.21	29221.7	82695	105481	82571.4	72904.6	96086	834.667	120629	145827	19537.4	19103.1	90623.2	12984.5	30691.6	0	61970.9	119111	0	158165	29364.7	22640.9
130	M245T21	1.62019	-0.69616	-2.40283	0.0191966	0.1359	DOWN	245.158	245.138	245.161	20.6364	20.0852	21.2662	32	23	7	156102	876188	561747	1.10525e+06	682172	81875.8	294555	498216	689198	1.72745e+06	98234	638358	512622	2.38402e+06	398436	308263	2.55152e+06	830424	86050.7	244397	2.06073e+06	1.9388e+06	1.70525e+06	1.42863e+06	1.77555e+06	291747	49821.8	1.06533e+06	3.44055e+06	862184	640671	1.34583e+06	2.34976e+06
131	M318T32	2.10139	-1.07135	-2.40971	0.019537	0.137113	DOWN	318.214	318.211	318.217	31.9334	31.6918	32.1118	58	37	21	1.46385e+06	4.56909e+06	1.23166e+06	3.40565e+06	1.62066e+06	3.47136e+06	4.30034e+06	864570	4.40658e+06	649957	1.47833e+06	1.55893e+06	325953	1.066e+07	824695	350072	4.84611e+06	948366	916178	1.70136e+06	4.88448e+06	5.63722e+06	7.56125e+06	5.34233e+06	2.52205e+06	997508	59017.8	1.54081e+06	4.1228e+06	2.02116e+06	1.8711e+06	2.13877e+06	4.29252e+06
132	M272T35	2.86014	1.51608	2.45465	0.019642	0.137483	UP	272.262	272.254	272.265	35.2705	34.6698	35.4078	44	24	19	492787	1.27863e+06	2.13172e+06	629223	1.79966e+06	142615	315782	112258	152125	131307	82166.5	221253	84243.2	81449.9	68987.5	184302	1.18546e+06	77709.2	54461.8	172605	95667.7	253084	191367	727791	247892	141925	6.3186e+06	919688	480661	884063	5.62585e+06	192342	108878
133	M1102T34	1.3226	-0.403379	-2.38836	0.0198789	0.13831	DOWN	1101.63	1101.62	1101.64	33.9512	33.8717	34.0878	42	31	11	8575.02	44764.2	27881	87026.1	65799.2	85083.7	113642	81759.6	201236	201979	46023.4	60025.2	3069.09	98969.8	58250.6	95343.8	91863.6	67234.1	67674.9	131824	156371	104905	178065	63459.5	121740	109106	128864	67990.6	63377.3	72580.5	51763.4	38889.5	166260
134	M255T20	1.76197	-0.817189	-2.37736	0.0203998	0.140095	DOWN	255.136	255.131	255.138	20.4747	20.2381	21.0105	63	36	20	913460	3.63674e+06	2.13707e+06	3.87895e+06	2.20149e+06	6.89991e+06	482933	5.4446e+06	8.6338e+06	3.64035e+06	2.09031e+06	1.43008e+06	2.63356e+06	675894	1.34297e+06	1.10768e+07	8.32263e+06	6.07598e+06	2.92478e+06	815929	4.25513e+06	238010	371000	5.5315e+06	1.51371e+06	1.27482e+06	2.95449e+06	3.94147e+06	137651	8.91618e+06	160692	8.07945e+06	1.32591e+06
135	M184T22	1.63254	-0.707115	-2.37959	0.020475	0.140349	DOWN	184.063	184.051	184.068	21.5765	21.0268	22.02	36	22	13	63127.8	324790	133092	346946	212520	115571	387585	277678	646086	707585	810959	1.2364e+06	150671	316454	649814	474473	123596	235779	9018.03	229291	191511	59965.8	84885.7	150202	219493	508047	189040	798128	1.31489e+06	167726	154118	139686	249468
136	M130T27	1.4991	-0.584094	-2.38908	0.020558	0.140629	DOWN	130.065	130.057	130.067	27.3108	27.196	27.5591	57	38	19	593063	2.26877e+06	2.04873e+06	3.89481e+06	2.5981e+06	4.66345e+06	1.13263e+06	2.00176e+06	5.20654e+06	7.57997e+06	6.46898e+06	3.78596e+06	7.85625e+06	3.01339e+06	1.60004e+06	7.41111e+06	3.39713e+06	1.01115e+07	1.24709e+06	4.02856e+06	6.46258e+06	2.8295e+06	2.52925e+06	4.25932e+06	2.18659e+06	1.67123e+06	353094	5.33307e+06	3.99654e+06	4.18953e+06	2.36397e+06	5.94745e+06	1.55815e+06
137	M810T36	1.51604	-0.600306	-2.37167	0.0208494	0.1416	DOWN	810.46	810.45	810.466	36.4837	36.3986	36.6125	41	26	15	21567.2	130012	54729.8	158565	104592	96840.4	234041	138393	422090	258419	62681.7	130485	26578.5	192905	83814.5	334999	173671	129061	112184	389160	521228	122893	441728	84174.2	133273	178875	431551	109175	63058.9	114086	107782	62210.8	372404
138	M394T22	1.68418	-0.752049	-2.35544	0.0215442	0.14429	DOWN	394.229	394.22	394.235	21.9039	21.6063	22.5754	32	22	10	71598.8	440093	261394	497126	295173	1.20844e+06	76814.6	203595	570134	866610	406190	235389	463587	479694	744108	144945	844395	268310	593139	1.64906e+06	1.13897e+06	140983	439748	578588	63006	129638	63555.4	854400	79290.7	632267	246526	824977	1.23948e+06
139	M252T26	2.08458	-1.05975	-2.35462	0.0215771	0.144416	DOWN	252.09	252.088	252.092	25.6788	25.532	25.8884	42	27	15	1.24233e+06	4.46012e+06	2.36693e+06	3.77571e+06	1.81126e+06	2.07147e+06	1.27194e+06	767449	980060	4.54033e+06	2.07138e+06	1.04337e+06	3.72758e+06	9.56935e+06	2.95376e+06	6.37576e+06	2.75666e+06	1.34482e+06	4.34193e+06	2.31693e+07	5.0675e+06	1.01683e+06	710704	2.14623e+06	7.61442e+06	2.00793e+06	119539	2.36734e+06	1.85336e+06	8.17735e+06	1.07875e+07	3.23912e+06	519895
140	M132T1	1.40611	-0.491709	-2.33043	0.0228984	0.149325	DOWN	131.951	131.95	131.953	0.778358	0.451617	1.26977	46	27	13	7494.84	81005.7	45165	124375	88453.3	65642.8	40144.3	75164.3	116752	224831	68058	98538.1	56470.6	78990.6	142695	93481.8	135293	92897.9	276845	80607.6	199243	313326	98936.2	174956	104637	192700	114866	113937	100357	80440.9	72959.3	233019	198837
141	M178T0	1.3681	-0.45217	-2.34844	0.0231164	0.150111	DOWN	178.107	178.104	178.109	0.333967	0.0516667	0.685567	39	23	10	4792.62	19095	19460.9	42991	31424	30021	28507.3	27800.6	26289.2	23052.9	24992.4	37366.8	35394	54949	47244.3	42325.8	39373.9	37331	29426.6	40762.8	24498.3	52211.1	29810	32795.1	36894	29787.5	137527	49612.1	58677.9	42157.8	66274.4	52867	42363.8
142	M109T22	1.81745	-0.861916	-2.32637	0.0232754	0.15068	DOWN	109.03	109.029	109.032	21.5547	21.142	21.9656	38	28	10	40313.2	219081	94772.3	199824	110012	16665.7	255455	150250	388821	821132	372753	491902	138566	172954	365972	298769	56922.1	213080	33386.1	90356.6	78063.7	12876.1	33191.8	59335	154776	283143	47485.2	426518	861365	89392.2	0	193259	10751.3
143	M167T19	2.40173	-1.26408	-2.32179	0.023429	0.151226	DOWN	167.06	167.056	167.074	18.8176	18.0055	19.1297	68	42	22	3.24095e+06	2.39567e+07	1.17287e+07	1.73763e+07	7.23491e+06	3.26732e+06	3.5723e+06	2.23934e+06	1.43306e+06	1.48509e+06	1.17457e+06	540084	6.89507e+07	2.42807e+07	4.60145e+07	2.91673e+07	1.81327e+06	1.77491e+06	2.66363e+07	1.35631e+06	7.25188e+07	3.52102e+06	1.44174e+07	3.26467e+07	3.41746e+06	1.57729e+06	1.17594e+06	6.38713e+07	5.22503e+07	1.40913e+06	3.79931e+06	1.69342e+06	2.50959e+06
144	M343T35	1.66539	-0.73586	-2.34628	0.0246786	0.155554	DOWN	343.299	343.296	343.301	35.2231	35.1361	35.3392	65	42	23	184134	403421	585626	789507	474067	1.18841e+06	712340	647835	919289	861998	312406	1.71866e+06	162574	1.01893e+06	442894	1.34856e+06	1.10575e+06	367591	775371	947818	615174	977999	1.46992e+06	421868	785713	766143	684611	937690	545954	619586	613646	204586	614784
145	M600T19	1.69734	-0.763279	-2.29718	0.0250938	0.156948	DOWN	600.208	600.202	600.224	18.8733	18.6092	19.3265	37	26	11	55771.3	232339	92393.8	224427	132222	412488	31089.1	364330	121233	407693	51929.4	11563.2	73055.6	238531	46500	64775	737621	265782	11544.1	239004	39109.1	133326	98827.7	99469.3	108732	146602	264215	511025	197406	746851	7780.3	73337.9	609820
146	M175T7_1	2.48255	-1.31182	-2.29951	0.0254764	0.158213	DOWN	175.003	175.002	175.009	6.569	6.274	6.83883	47	33	14	373407	1.12932e+06	313902	707090	284547	865674	168431	249528	316565	507680	173725	147304	138915	451965	337958	0	1.53423e+06	224758	19471.7	59225	476542	472751	86265.2	312193	0	142401	1.89214e+06	1.64057e+06	217066	519606	0	1.38205e+06	551905
147	M288T21	2.29468	-1.19829	-2.30142	0.025589	0.158582	DOWN	288.182	288.176	288.186	20.9106	20.6257	21.2997	45	26	15	569280	3.47818e+06	816023	2.26776e+06	988268	746080	1.88951e+06	338139	352212	1.07875e+06	830332	1.01542e+06	1.6067e+06	1.11382e+07	8.74265e+06	190657	1.02487e+06	725481	3.69345e+06	1.74413e+06	2.67754e+06	829658	1.96024e+06	1.1174e+06	808322	216672	192724	2.2631e+06	102071	889566	289534	1.27218e+06	1.47432e+07
148	M292T5	1.29696	-0.375134	-2.28668	0.0256351	0.158733	DOWN	292.05	292.045	292.062	5.21805	5.01032	5.3798	32	22	10	23913.1	107171	73439.1	221483	170771	128848	76167.1	264398	244255	155047	306510	301937	111780	226213	126889	118369	219687	226345	71297.1	388000	193799	91144.1	189889	395440	96119.7	185748	400423	323274	115801	350205	150278	161980	282902
149	M593T29	3.16498	-1.6622	-2.29084	0.0256441	0.158762	DOWN	593.34	593.328	593.346	29.2964	29.1463	29.4403	40	24	16	1.17269e+06	3.68459e+06	1.30674e+06	2.08303e+06	658149	957584	5.8444e+06	62310.4	91009.8	77065	37161.9	134777	9.74632e+06	1.15968e+06	187102	106932	705251	1.04095e+06	1.25077e+07	114703	119679	315082	4.60906e+06	1.78801e+06	255702	324390	188221	277935	92357.9	4.32023e+06	3.01408e+06	490052	63986.3
150	M214T36	1.26292	-0.336764	-2.29146	0.0257108	0.158979	DOWN	214.255	214.253	214.257	35.8085	35.6657	35.9435	64	40	24	50128.8	161902	53549.6	297199	235327	317839	374475	235918	295097	315830	255834	986460	7637.48	261002	302290	481290	582929	331920	261651	387674	262234	437805	432468	256449	450471	337621	126331	311820	217022	240229	181548	119201	296156
151	M257T26	1.87373	-0.905913	-2.2784	0.0268065	0.162475	DOWN	257.152	257.15	257.154	25.903	25.6772	26.1852	62	40	22	2.09254e+06	8.52977e+06	2.34863e+06	6.7736e+06	3.61504e+06	7.40341e+06	1.90379e+06	2.2387e+06	3.31899e+06	2.26268e+06	3.65874e+06	3.36265e+06	9.67941e+06	2.3486e+07	1.29875e+07	1.61581e+06	4.0543e+06	2.42144e+06	2.5913e+06	3.00476e+06	1.41721e+07	261917	2.72918e+06	3.57941e+06	4.85132e+06	659048	591233	5.73985e+06	1.42698e+07	3.12501e+06	2.0938e+06	2.20598e+06	1.34449e+07
152	M166T20	1.47061	-0.556419	-2.2638	0.0271761	0.163623	DOWN	166.073	166.071	166.079	19.6992	19.3265	20.1854	60	39	21	1.09285e+06	4.24396e+06	3.05932e+06	6.36216e+06	4.32619e+06	1.63251e+07	2.09782e+06	6.41659e+06	1.30237e+07	4.4271e+06	1.71204e+06	1.54574e+06	5.15384e+06	5.62346e+06	6.13494e+06	832873	1.12526e+07	5.91346e+06	1.76493e+06	7.68309e+06	6.13657e+06	1.23419e+07	6.06422e+06	4.75844e+06	1.72184e+06	5.45909e+06	5.88002e+06	6.53138e+06	2.06079e+07	8.94829e+06	5.84825e+06	7.77917e+06	6.83286e+06
153	M102T3	1.38112	-0.465844	-2.26354	0.0272049	0.163712	DOWN	101.94	101.939	101.941	2.59707	2.34797	3.08675	57	36	21	8082.99	214730	155747	374370	271062	411655	105887	147094	416483	64885.8	87083.4	691477	145828	124205	242174	324137	651159	683765	154368	222129	192194	682780	100850	258681	707684	561870	430353	282712	202967	413639	696900	745290	394576
154	M129T22	1.26651	-0.340858	-2.26179	0.0278994	0.165827	DOWN	129.066	129.065	129.069	22.3052	21.9735	22.9252	65	42	21	157648	1.10157e+06	987883	2.82101e+06	2.22739e+06	4.27541e+06	1.40336e+06	3.65913e+06	3.57052e+06	2.84099e+06	2.36879e+06	2.72809e+06	2.37437e+06	4.15865e+06	932681	2.91526e+06	2.57478e+06	2.32513e+06	4.93724e+06	3.11288e+06	2.98213e+06	1.90425e+06	3.43396e+06	1.9496e+06	3.74638e+06	2.16477e+06	910688	3.64979e+06	4.60825e+06	1.30064e+06	5.25034e+06	2.71053e+06	2.89484e+06
155	M303T23	1.29303	-0.370755	-2.24508	0.0281752	0.166652	DOWN	303.105	303.095	303.111	23.3375	23.0605	23.6658	44	25	19	168329	550591	293806	1.0222e+06	790550	1.504e+06	798825	819564	851878	1.36411e+06	750043	480031	944632	1.14202e+06	1.14609e+06	1.05731e+06	866990	1.07702e+06	162599	1.58626e+06	979054	1.59762e+06	883906	859874	997101	959558	192575	1.37795e+06	1.63839e+06	497992	3.32051e+06	858762	317448
156	M659T36	1.40051	-0.48595	-2.23959	0.0285544	0.167774	DOWN	658.881	658.875	658.891	36.0111	35.876	36.1318	40	27	13	7213.65	33299.1	17415.8	48545.3	34662.6	31044	69302.2	34093.7	154657	76653.2	19497.8	47293.4	6570.67	51205.7	23938.5	62319.4	104277	42365	29438.8	78891.2	60828.1	53705.8	138301	32244.6	59543.7	42422.5	77990.6	37484	55071.9	53031.8	19093	14381.8	80698.5
157	M323T26	1.89739	-0.924014	-2.23616	0.0287802	0.168435	DOWN	323.164	323.16	323.173	26.0874	25.895	26.3721	33	23	10	203742	573173	319336	515037	271212	190277	1.5656e+06	215939	175971	212318	138316	351257	1.38227e+06	3.03803e+06	436359	12546.2	576393	419749	674419	582456	133228	0	710190	457714	0	63352.5	10233.6	548791	120220	1.03257e+06	367989	227582	499203
158	M365T4	4.08465	-2.03021	-2.25819	0.0289501	0.168929	DOWN	365.104	365.088	365.108	3.68017	3.43958	4.0208	51	32	19	425736	2.11752e+06	242503	976890	239161	1.17555e+06	43296.4	368275	256618	8.93927e+06	7.48548e+06	211093	328711	102832	441918	519963	382629	1.29278e+06	99376	791205	332986	34067.3	164614	188713	118447	147039	228065	183084	508160	715526	577229	437171	204883
159	M304T22	1.53403	-0.617329	-2.23413	0.0291317	0.169454	DOWN	304.081	304.078	304.087	22.253	21.7005	22.7714	60	39	21	86520.4	654408	461601	880819	574186	725274	938173	431776	362603	960222	390359	54654.4	888599	2.30333e+06	215124	252105	1.27426e+06	570070	139223	182065	381097	947556	1.03687e+06	258379	477038	1.47614e+06	514241	1.42513e+06	237834	871186	51674.1	1.38052e+06	500758
160	M130T22	1.26958	-0.344353	-2.24365	0.0291471	0.169498	DOWN	130.051	130.05	130.062	22.3065	21.5764	23.1539	78	43	24	2.01531e+06	1.36749e+07	1.23554e+07	3.45789e+07	2.72365e+07	5.46816e+07	1.60904e+07	4.60855e+07	4.46284e+07	3.54168e+07	2.96087e+07	3.28925e+07	2.79729e+07	5.0063e+07	1.36449e+07	3.61396e+07	3.13627e+07	2.82217e+07	5.55682e+07	3.97323e+07	3.73078e+07	2.21968e+07	3.96221e+07	2.3828e+07	4.54553e+07	2.6977e+07	1.10889e+07	4.53401e+07	5.76e+07	2.08349e+07	6.75885e+07	3.33787e+07	3.60999e+07
161	M594T29	2.98977	-1.58003	-2.22636	0.029879	0.171583	DOWN	594.342	594.335	594.348	29.2956	29.1983	29.4232	31	24	7	430087	1.31434e+06	475088	744863	249137	389576	1.93634e+06	29704.6	47076.3	40893	27953.7	54820.7	3.47574e+06	344883	82593.7	46474	277701	388629	4.46249e+06	70864.1	57174.2	117732	1.69208e+06	698081	99715.8	127773	77014.9	115756	58164.8	1.4325e+06	1.07252e+06	191028	44731.6
162	M766T37	1.44458	-0.530647	-2.20642	0.0309869	0.174643	DOWN	766.434	766.425	766.448	36.552	36.1482	36.6801	41	27	14	17126.6	100919	46665.8	130024	90089.2	108920	174963	110191	390574	178503	46637.5	100122	0	129913	71014.2	176188	122535	107586	82460.6	312117	285694	168539	349353	75116	194606	140502	403177	80639.2	79870.7	154307	60262.6	41991.6	306443
163	M389T40	1.26699	-0.341403	-2.19783	0.0315449	0.176141	DOWN	388.925	388.922	388.927	40.4417	40.0848	40.6921	67	41	24	20021.6	799850	473166	1.62272e+06	1.28077e+06	2.74821e+06	660837	2.12556e+06	2.54097e+06	2.63977e+06	1.33161e+06	1.91738e+06	1.14214e+06	1.06666e+06	1.50449e+06	420338	2.48179e+06	2.17387e+06	1.04228e+06	2.22052e+06	1.66998e+06	1.14757e+06	959402	1.78308e+06	791900	231197	421549	3.08956e+06	1.53094e+06	200601	399362	2.51381e+06	1.54803e+06
164	M749T34	1.3778	-0.46237	-2.18314	0.0326538	0.179037	DOWN	749.42	749.405	749.424	33.999	33.8763	34.2027	51	34	17	31599.3	146777	85881.3	226358	164289	241263	461243	379881	528597	390116	95386.9	136007	23890.8	302380	84741.6	376924	240917	159619	86412.3	425589	350786	332311	612235	142503	314842	358551	515035	162876	89563.1	218133	99181.3	57578.5	268358
165	M271T15	1.42615	0.512125	2.21619	0.0333755	0.180867	UP	271.094	271.092	271.096	14.7826	14.5085	15.1598	43	21	22	1.07022e+06	9.15399e+06	1.38344e+07	1.63822e+07	2.33635e+07	2.80687e+07	3.5123e+06	2.00652e+07	2.68993e+07	1.58682e+07	2.37203e+07	9.99248e+06	4.88476e+06	1.58357e+07	1.59858e+07	1.56991e+07	2.66581e+07	2.3767e+07	6.8915e+06	2.77292e+07	3.83853e+07	1.07053e+07	6.18141e+06	1.87935e+07	9.51938e+06	1.32998e+07	1.96281e+07	2.23843e+07	1.9717e+07	1.63279e+07	855014	3.86686e+07	1.17252e+07
166	M231T33	2.00647	1.00466	2.23463	0.0334652	0.181091	UP	231.036	231.034	231.045	33.404	32.9843	33.6742	34	20	14	39751	69025	151068	71597.4	144410	57592.7	58306.7	125931	23056.9	2915.96	51654.6	131846	0	148333	0	42202.2	43333.3	48781.6	4618.46	40428.5	41211.1	0	2524.86	52996.9	41898.7	38374.6	33681.5	132265	132944	63672.7	32722	19551.8	257796
167	M274T35	1.50891	-0.593506	-2.17083	0.0336032	0.181435	DOWN	274.277	274.274	274.279	34.6677	34.537	34.8012	56	36	20	106314	325652	184217	401169	265944	101402	319667	98201.3	343699	307565	268532	180938	0	189986	240125	326958	992276	275556	146544	192575	341950	1.01511e+06	435769	277637	353201	395276	297367	628544	1.21522e+06	371369	324776	118861	1.59917e+06
168	M765T37	1.4618	-0.547744	-2.16491	0.0340833	0.18262	DOWN	765.429	765.42	765.433	36.5525	36.4015	36.7361	59	36	23	38294.9	213588	111225	272086	186131	190029	356716	211905	842115	374364	188909	186140	17337.4	318612	104026	336188	275377	225934	286337	666718	611820	317778	732199	186947	196937	309282	858325	176947	265504	180088	120518	127029	664707
169	M615T36	1.39158	-0.476728	-2.16229	0.0342994	0.183148	DOWN	614.855	614.844	614.862	36.0781	35.9434	36.212	51	35	16	11528.3	57882.2	34335.3	86608.8	62237.6	56909.1	189684	68149.7	209421	104436	26782.3	60006.4	11599.1	128445	36377.1	92071	132992	83763.2	73406.2	133899	145381	123242	247314	53147.7	100081	136282	174311	53669.9	69466.8	98066.4	23138.6	22168.5	140099
170	M184T12	1.52929	0.612863	2.20074	0.0345489	0.183752	UP	184.061	184.06	184.063	11.924	11.6118	12.388	62	39	23	1.02905e+06	4.64146e+06	7.0197e+06	6.64509e+06	1.01623e+07	1.10983e+07	1.1161e+06	2.91666e+06	5.84927e+06	1.65075e+07	1.60555e+07	5.28421e+06	2.39682e+06	1.73943e+06	8.40934e+06	7.02251e+06	6.05584e+06	8.29069e+06	8.29004e+06	8.48669e+06	8.08752e+06	7.46906e+06	2.06372e+06	6.15924e+06	4.04737e+06	5.52219e+06	2.10543e+06	2.06782e+07	1.77948e+07	2.19954e+06	281674	7.79072e+06	9.08593e+06
171	M177T26	2.03333	-1.02385	-2.15361	0.0349891	0.184808	DOWN	177.056	177.055	177.058	25.6762	25.532	25.8884	55	35	19	2036266	7.37404e+06	3.93231e+06	5.85495e+06	2.87948e+06	3.61533e+06	1.69125e+06	1.05007e+06	768248	7.9644e+06	3.6406e+06	1.45542e+06	6.13876e+06	1.69114e+07	5.61129e+06	9.82363e+06	4.70845e+06	2.24303e+06	7.40356e+06	3.8908e+07	9.49661e+06	1.51128e+06	1.21368e+06	3.51473e+06	1.13913e+07	3.44216e+06	165374	4.39168e+06	3.53303e+06	1.42338e+07	570371	5.26567e+06	736460
172	M405T33	1.58979	-0.668834	-2.1565	0.0351234	0.185126	DOWN	405.268	405.25	405.272	32.686	32.461	33.0488	56	35	21	219244	741840	279702	736810	463538	414235	1.09159e+06	506054	409947	2.13858e+06	700847	200719	0	760550	358001	380872	306944	230855	258147	260179	331787	2.68964e+06	2.45967e+06	314783	304932	374854	75186.2	911526	3.43464e+06	282873	261606	285625	234724
173	M661T34	1.42534	-0.51131	-2.15047	0.0353239	0.1856	DOWN	661.366	661.359	661.375	34.0193	33.8568	34.2027	31	17	14	25805	121912	57315.4	158295	111058	140297	323750	223963	402278	248067	57016.1	76307.4	17645.5	140356	72043.6	329902	154270	90244.2	57882.4	278692	264394	226014	488287	77744.8	254600	314945	509123	101285	64367.1	105734	76883.7	38878.9	189531
174	M136T22_2	1.24264	-0.313404	-2.15583	0.035399	0.185777	DOWN	136.076	136.075	136.077	22.3065	21.7532	22.8864	62	39	23	184857	907945	741000	2.26404e+06	1.82197e+06	3.57301e+06	945365	2.92755e+06	2.95116e+06	4.03544e+06	1.99585e+06	1.97566e+06	1.71533e+06	2.89603e+06	1.32662e+06	2.41134e+06	2.12312e+06	1.85907e+06	3.90791e+06	2.87859e+06	2.38186e+06	1.42955e+06	2.34627e+06	1.68849e+06	2.89039e+06	1.71094e+06	826605	2.93961e+06	3.71184e+06	1.50573e+06	4.33772e+06	2.13088e+06	2.46636e+06
175	M571T36	1.39431	-0.479551	-2.14888	0.035434	0.185859	DOWN	570.828	570.822	570.837	36.1501	36.01	36.2779	51	34	17	15453.7	75448.7	47423.4	114255	81944	61791.9	185600	77081	279741	165292	40037.9	69063.9	17680.5	111362	44466.3	167478	170336	101830	77595.6	265788	204271	151232	301128	103366	127631	186291	268662	146067	87304.3	78481.1	43725.4	33352	237961
176	M942T36	1.3421	-0.424489	-2.14677	0.0355497	0.18613	DOWN	941.536	941.525	941.543	36.3333	36.2007	36.4786	52	33	19	34523.1	180825	102339	291360	217093	227625	417799	359196	759459	468825	142573	234697	30487.9	357519	206738	360487	351948	289766	261045	617771	504702	274414	706265	218775	243607	468039	624326	240932	228756	238839	164241	123265	576870
177	M213T3	2.14852	-1.10335	-2.15998	0.0357493	0.186596	DOWN	212.843	212.839	212.85	3.40672	3.18217	3.8803	49	30	19	77726.2	151923	32217	97312	45292.5	27489.5	28116.1	29565.8	31103.5	19858	38062.9	27061.3	101483	450501	95581.9	38425.7	19975.7	32167.9	569169	56653.3	291118	89085.4	6004.48	42810.4	63656.7	26712.7	28981	80976.3	47556.9	16303.8	34386.1	24718	25846
178	M137T19_2	1.48944	-0.574772	-2.14136	0.0360084	0.187195	DOWN	137.047	137.046	137.059	18.5882	18.0721	18.8062	41	29	11	608667	2.26706e+06	1.18818e+06	2.75072e+06	1.84639e+06	8.07923e+06	577054	3.35105e+06	2.24002e+06	2.99426e+06	2.06009e+06	1.16128e+06	2.79185e+06	1.66639e+06	962796	3.98282e+06	2.88049e+06	873203	1.08775e+06	2.25921e+06	3.86192e+06	879464	1.54215e+06	2.85734e+06	969295	1.54629e+06	1.80925e+06	2.02646e+06	2.45645e+06	2.29045e+06	1.36719e+06	2.48077e+06	1.04201e+07
179	M406T33	1.52214	-0.606098	-2.14477	0.0360166	0.187214	DOWN	406.27	406.261	406.274	32.684	32.6087	32.7807	39	25	14	57563.6	195686	77369.3	211326	138912	107462	344096	96872.8	144893	576148	182688	93322.1	0	219138	105520	120740	99065.7	73751.7	91357	99399.5	103363	712011	639062	90889.4	59351.2	115831	29598.5	293712	936968	88821.8	87504.5	84227.4	163848
180	M159T22	1.5359	-0.619084	-2.12454	0.0374337	0.191084	DOWN	159.092	159.09	159.094	21.9478	21.6847	22.5863	61	38	23	217930	1.23543e+06	689573	1.43198e+06	932340	2.89e+06	915871	524214	2.34607e+06	1.70214e+06	184648	457596	1.56248e+06	2.50843e+06	558425	44297	3.73768e+06	1.11078e+06	630788	521918	299917	1.30709e+06	1.70353e+06	774603	196069	1.3894e+06	1.20302e+06	1.98848e+06	50775.5	1.85099e+06	57560.8	623886	4.13883e+06
181	M637T36	1.38367	-0.468501	-2.12257	0.0376043	0.19154	DOWN	636.867	636.858	636.875	36.0658	35.9337	36.1922	44	29	15	9852.05	45337.9	25324.4	66082.5	47758.8	46205.1	83229.3	51836.9	140513	101186	26232.7	39432.1	12154.9	72364.9	33997.4	98396.9	108304	56160.7	45024.6	98087	145731	82689.7	255442	45586.4	83531.5	76860.8	99129.5	47091.9	43997.9	55266.5	22558.3	25956.4	130458
182	M224T9	3.95757	1.98461	2.1689	0.0378164	0.192105	UP	224.128	224.116	224.131	9.20938	8.98162	9.56375	31	17	14	469544	3.84737e+06	6.8645e+06	1.11401e+06	4.40877e+06	239901	15528.7	354550	187538	389777	181279	209095	110089	97479.3	50852.9	149757	329387	233792	87620	293027	183779	337260	246862	174824	158155	2.96694e+06	139848	1.96327e+06	1.11831e+06	2.38458e+07	260737	1.20496e+06	260901
183	M283T5	1.28566	-0.362508	-2.11748	0.0383763	0.193581	DOWN	283.035	283.031	283.037	4.83408	4.29515	5.20118	67	42	24	194787	906934	667744	1.85058e+06	1.4394e+06	1.32994e+06	891835	1.34328e+06	2.24922e+06	941882	1.26184e+06	1.29694e+06	1.38813e+06	1.5075e+06	908348	1.66379e+06	2.20254e+06	1.22694e+06	232442	1.11041e+06	1.90619e+06	1.30601e+06	1.71916e+06	1.59434e+06	1.82344e+06	2.69008e+06	5.0922e+06	3.04657e+06	1.28507e+06	2.11187e+06	1.39151e+06	1.76626e+06	431898
184	M257T27	1.51703	-0.601253	-2.11402	0.0386485	0.194291	DOWN	257.152	257.149	257.154	26.7025	26.3307	26.9343	49	34	15	412735	1.33976e+06	535434	1.43723e+06	947392	1.15674e+06	133889	591109	1.04354e+06	1.37526e+06	2.1734e+06	1.07882e+06	2.47912e+06	1.61929e+06	913202	409595	1.17429e+06	2.47264e+06	711715	1.03764e+06	2.20921e+06	658716	825760	484395	401481	312196	136700	1.55431e+06	1.77742e+06	523032	1.52768e+06	793212	1.34722e+06
185	M201T7	2.26744	-1.18106	-2.11082	0.0390216	0.195257	DOWN	201.077	201.074	201.087	6.9653	6.45272	7.50157	29	22	7	566156	1.99208e+06	753720	1.28591e+06	567120	538011	4.9021e+06	576303	275125	201029	223029	325598	1.47643e+06	3.69719e+06	1.29088e+06	544722	1.06692e+06	372901	28578.1	258726	503099	9.91249e+06	360732	1.21341e+06	611840	129408	98537.8	2.47633e+06	2.68577e+06	380789	201571	124439	1.0846e+06
186	M185T12	1.35015	0.433121	2.1256	0.0393761	0.196166	UP	185.066	185.064	185.078	11.9468	11.4683	12.3225	39	22	17	90549.4	425319	486081	719598	971565	772868	409543	363644	379317	1.52034e+06	275665	531163	531743	354595	794713	826033	1.62683e+06	748971	356541	866976	864196	775172	329469	661547	186945	669410	326883	1.87903e+06	1.54952e+06	421010	56878.1	495221	915299
187	M165T3	1.44358	0.529651	2.11935	0.0395556	0.196624	UP	164.926	164.92	164.937	3.26583	3.15537	3.77292	45	28	17	166332	409660	433571	517205	746796	538625	479162	283813	562898	75571.9	1.46385e+06	869931	229169	91126.8	836042	328539	993565	22463.2	71896.9	1.23902e+06	316149	619766	0	971461	195285	358505	154817	535745	791474	486798	95159.8	332378	1.21533e+06
188	M290T20	4.56055	-2.18921	-2.10071	0.0406394	0.199343	DOWN	290.162	290.16	290.165	19.7294	19.2887	20.3848	33	22	11	10053458	4.94617e+07	1.24695e+07	2.14197e+07	4.69658e+06	372662	4.66864e+07	117671	58474.6	607371	1.47183e+06	7.62583e+06	3.27886e+06	1.23486e+08	4.84379e+07	163765	1.75246e+06	273072	1.03407e+07	2.21864e+06	4.96672e+07	3.25818e+07	5.2017e+07	2.28604e+06	1.49321e+06	97650.7	0	4.89992e+06	4.73383e+06	859933	2.87398e+06	947749	1.19942e+08
189	M543T31	1.34686	-0.429598	-2.08117	0.0413934	0.201193	DOWN	543.287	543.276	543.295	31.0019	30.5942	31.0917	58	35	22	160797	505380	253833	750485	557212	1.47733e+06	782801	528403	742967	890807	803934	557481	165877	689566	463573	970635	1.58331e+06	878365	398314	871809	163740	608411	589265	780834	765482	395111	18355.9	830296	859236	931508	1.28818e+06	93190.6	318907
190	M626T23	1.46574	-0.551626	-2.07026	0.0424087	0.203631	DOWN	626.204	626.196	626.211	22.6351	22.3308	23.2369	34	23	11	32382.7	138853	79187.3	173565	118415	260986	120780	192802	119864	226535	22557.4	15284.9	113576	115896	128589	42025.4	520051	377397	11368.4	21844.9	67673.2	31681.4	112522	79912.9	246682	420713	20735	288735	53986.8	510064	26334	270822	23659
191	M172T27	1.46176	-0.547708	-2.0796	0.0425149	0.203883	DOWN	172.077	172.076	172.081	27.3101	27.1848	27.4313	52	34	18	94789.4	365507	330026	575613	393780	675229	148374	313477	779810	1.15199e+06	960152	568136	1.24936e+06	402595	205670	1.18558e+06	475037	1.56711e+06	168605	587013	976125	93996.6	353171	639661	353857	255492	51339.6	745921	549850	586914	334542	894164	201789
192	M259T27	1.60997	-0.687036	-2.06762	0.0427758	0.204498	DOWN	259.168	259.164	259.169	27.3316	27.196	27.4997	38	25	13	354808	1.05744e+06	484098	1.03212e+06	641079	3.6271e+06	247452	1.08401e+06	1.08424e+06	701616	886415	762646	506388	1.06983e+06	2.12404e+06	345890	1.51836e+06	579162	466269	1.13257e+06	866799	104370	309186	560101	258411	216583	64119.6	1.90147e+06	747556	2.13657e+06	289271	803582	637684
193	M386T24	2.30514	-1.20486	-2.0611	0.0433339	0.205802	DOWN	385.734	385.72	385.737	24.2753	23.956	24.7677	38	27	11	38195.2	148073	73941.9	99052.7	43071.5	499087	77928.4	39273.9	136315	236847	32360.6	77522.4	24720.5	39926.3	0	84483.8	49720.2	59027.2	26487.2	74169.7	31251.4	566567	72400.1	10130	75177.5	7369.52	21332	152109	0	44199.3	707.592	42312.4	7561.61
194	M189T22	1.54925	-0.631567	-2.05659	0.0437489	0.206761	DOWN	189.076	189.074	189.078	21.901	21.4225	22.5863	64	36	20	534333	3.00027e+06	1.71982e+06	3.34541e+06	2.15938e+06	6.87331e+06	2.27257e+06	1.23224e+06	5.54713e+06	4.1354e+06	235007	1.05609e+06	3.57941e+06	6.63402e+06	1.02433e+06	130759	9.03436e+06	2.77258e+06	335791	682151	507125	3.00957e+06	3.96208e+06	1.75472e+06	277740	3.22187e+06	3.15538e+06	4.86079e+06	208376	4.1528e+06	54285.6	1.29031e+06	9.57976e+06
195	M898T36	1.34748	-0.430269	-2.05305	0.0441121	0.207592	DOWN	897.51	897.5	897.516	36.3599	36.2675	36.4802	55	34	21	41457.8	202321	119064	312693	232056	211851	475472	238475	836319	510647	154806	408864	28143.8	365405	207172	390273	383022	302026	257070	661547	573384	307391	729876	246308	282536	369612	782378	246603	271941	266775	167002	100647	718962
196	M179T3	1.61673	-0.693079	-2.05622	0.0444688	0.208401	DOWN	178.91	178.908	178.913	2.68377	2.32003	2.99712	33	26	6	3906.43	72176	23263.4	64615.6	39966.9	23929.1	34096.2	33300.2	43981.3	51561.8	31816.6	46290.9	23890	51031.5	83047.6	41275.2	97632.4	43081.1	37410.3	67662.6	118790	50847.2	34621.4	32337.8	18226.5	35274.8	75404.6	59807.6	44821.2	39088.2	56466	125184	26241.6
197	M321T5	1.84588	-0.88431	-2.05374	0.0447874	0.209119	DOWN	320.993	320.989	321.001	4.74401	4.57843	4.98463	32	19	13	30886.2	132742	41209	98380.9	53360.7	51486.9	19814.1	27472.7	64874.7	109515	22321.4	31191.6	21506.6	517277	48064.8	0	81313.6	39947.7	36119.4	14838	36228.1	19213.8	13573.4	40709.4	27229.1	57740.8	221642	252452	77096.5	104091	36195.2	137886	23241.6
198	M280T4	1.80832	0.854649	2.0623	0.0461546	0.212138	UP	280.163	280.152	280.166	3.76868	3.55952	4.02162	24	11	13	35866.6	119227	159883	94272	171318	102678	7989.68	173398	98469.4	0	20809.5	44514.9	15046.6	62825.1	196455	7728.51	308556	453753	506236	52174.6	308301	0	1674.65	53848.8	93889.9	53584	80389.3	294983	58603.1	39041.2	85929.7	111658	49494.7
199	M116T24	1.30649	-0.385694	-2.03213	0.0468331	0.213601	DOWN	116.071	116.07	116.073	24.0022	23.5788	24.4968	47	31	16	57534.1	306436	246306	594601	455114	622142	234250	386672	767345	925373	699808	420585	330132	921125	516661	339465	1.06716e+06	659273	555000	1.28704e+06	479162	454150	194321	818292	285337	275527	82111.7	823852	1.29792e+06	478569	567038	534859	835413
200	M815T34	1.2699	-0.34471	-2.02485	0.047017	0.213994	DOWN	815.493	815.481	815.497	33.9976	33.8568	34.1477	36	26	10	8040.17	33500.7	19979.6	62711.6	49475.1	60020.5	104287	86691.2	129546	126723	43652.6	58872.4	14155.1	73551.7	30364	83527.2	64980.4	68746.3	37890.6	95444.8	123298	65562.7	123186	58364.5	63287.2	93901.2	81585.8	64546.6	47644.3	51499.8	39305.1	42282.2	118922
201	M340T33	2.47853	-1.30949	-2.02988	0.0475514	0.215127	DOWN	340.253	340.248	340.255	33.2201	33.0555	33.3432	52	32	20	1.78303e+06	5.65488e+06	1.47645e+06	3.10827e+06	1.25396e+06	1.41899e+06	828312	405289	446746	547956	2.5952e+06	1.13997e+06	32685.9	3.49613e+06	6.82208e+06	1.39479e+06	1.51651e+06	0	6.126e+06	1.42701e+06	1.28102e+07	900088	854729	4.66624e+06	216788	591854	121727	6.94477e+06	1.81759e+07	544847	74879.1	866126	5.2173e+06
202	M223T19	1.31085	-0.3905	-2.01383	0.0481787	0.216438	DOWN	223.086	223.084	223.099	18.8093	18.6067	19.8887	67	41	23	354336	1.7961e+06	945836	2.84587e+06	2.17101e+06	4.82252e+06	807465	1.98641e+06	3.70752e+06	3.62542e+06	1.44384e+06	430403	1.87183e+06	5.22715e+06	1.25324e+06	1.50247e+06	3.14778e+06	3.66451e+06	173444	1.53886e+06	2.39059e+06	1.17564e+06	1.19653e+06	1.45229e+06	1.15182e+06	3.56204e+06	3.67506e+06	5.99605e+06	1.65587e+06	2.65552e+06	425404	6.68228e+06	2.09453e+06
203	M121T21	1.6782	-0.746918	-2.01453	0.0483104	0.216711	DOWN	121.029	121.028	121.039	20.8957	20.7108	21.268	36	25	10	1.70899e+06	1.30601e+07	5.56097e+06	1.14275e+07	6.80938e+06	4.39863e+06	5.00502e+06	6.22109e+06	2.29899e+06	4.62022e+06	5.31186e+06	1.11976e+07	4.63054e+07	8.62987e+06	4.43741e+06	4.47858e+07	1.33035e+07	5.53861e+06	994920	2.10645e+07	1.74438e+07	2.17385e+06	4.48241e+07	1.89055e+07	1.14755e+07	8.55287e+06	1.48155e+07	1.00056e+07	1.83819e+07	2.35538e+06	1.06821e+07	2.01611e+06	4.62453e+06
204	M160T25	2.71375	1.44029	2.0718	0.0485215	0.217148	UP	160.133	160.129	160.135	24.694	24.3803	25.281	44	23	21	139658	220803	704323	178325	484247	177636	56219.4	134959	152249	109699	80569.4	91222.9	112270	56407.9	63062.1	107419	496369	85970.8	31252.5	85778	112719	75603.6	314839	129047	364502	399254	0	107993	43440	90520.5	39072.9	115992	1.38678e+06
205	M128T24	1.27648	-0.352172	-2.01086	0.0486837	0.217481	DOWN	128.107	128.106	128.109	24.4239	23.8385	25.1686	56	32	20	59561.3	252761	173021	485355	380229	924481	358048	434522	364898	915513	354646	232104	873425	653620	370284	695467	791582	374676	132009	283193	491838	590712	291084	467665	315088	225116	78272.3	706714	241220	1.1072e+06	68672.4	345702	295417
206	M692T22	1.36021	-0.443827	-2.0022	0.0494999	0.219142	DOWN	692.377	692.368	692.384	21.6218	21.3027	22.2188	41	28	13	21681.5	94673.9	59147.4	143591	105909	349775	52796.2	94125.8	186069	0	108190	84936.2	91836.5	329904	117744	117363	217713	157495	43054.2	216028	77271	167401	149268	116518	66562.8	78011.8	33840.7	149893	0	186105	0	186588	0
207	M188T22	1.53263	-0.616006	-1.997	0.0500308	0.220207	DOWN	188.072	188.07	188.074	21.8996	21.2725	22.5863	83	43	24	4.30238e+06	2.50269e+07	1.47195e+07	2.7912e+07	1.82119e+07	5.76792e+07	1.9009e+07	1.01864e+07	4.60299e+07	3.59342e+07	2.51685e+06	8.61042e+06	3.12486e+07	5.10742e+07	1.04215e+06	1.02579e+06	7.43901e+07	2.33285e+07	2.46283e+06	8.0666e+06	4.06047e+06	2.52956e+07	3.36124e+07	1.4713e+07	3.19104e+06	2.7215e+07	2.47116e+07	4.08637e+07	1.93133e+06	3.48761e+07	1.59682e+06	1.09855e+07	8.11985e+07
208	M144T23	1.26374	-0.337698	-2.00122	0.0501294	0.220403	DOWN	144.101	144.097	144.103	22.993	22.5572	23.3012	35	22	13	43649.8	153707	122337	328423	259882	277085	294079	487701	243030	623065	453220	238783	513363	375818	190591	720936	552620	405606	234071	531974	413933	262176	148780	172966	303463	306911	11843.3	272443	365403	427233	213517	147117	233410
209	M855T23	1.42398	-0.509928	-1.99342	0.0504253	0.22099	DOWN	855.433	855.425	855.442	22.9077	22.462	23.614	39	27	12	11339.2	43872	25511.4	57037.5	40136.9	207660	16104.3	69668	84091.7	148255	53805.7	36830	32330.8	25292.2	31572.7	57636.2	96925.9	46098.4	22795.7	18672.8	21968.9	47202.2	19672	29438.2	25697.7	72019.1	5405.11	116860	19492.1	64310.2	99483.2	58831.6	76013.1
210	M181T21	2.5079	-1.32648	-1.99249	0.051398	0.222892	DOWN	181.087	181.075	181.091	20.6315	20.4988	20.971	28	14	14	3.79358e+06	1.11447e+07	3.30362e+06	6.05922e+06	2.41605e+06	7.30181e+06	5.84366e+06	1.78184e+06	2.96948e+06	9.43005e+06	1.1716e+06	985042	1.60685e+06	2.47678e+06	1.95051e+06	3.62487e+06	2.81408e+06	1.78979e+06	1.09481e+06	5.09045e+06	1.49321e+06	5.2467e+07	3.30755e+07	1.68784e+06	2.15047e+06	1.66519e+06	1.42352e+06	2.41067e+06	4.54331e+06	1.91678e+06	3.80112e+06	1.57886e+06	6.54824e+06
211	M986T36	1.29922	-0.377645	-1.98438	0.0514529	0.222998	DOWN	985.563	985.55	985.57	36.2803	36.1447	36.413	52	33	19	28231.2	153349	79719.7	245476	188941	56139.2	313421	179618	549625	418167	119359	300431	20164.4	323223	175133	292888	443441	242581	326162	431286	445737	380276	563418	140559	178591	228028	480650	286309	188499	184667	149074	92898.2	534456
212	M305T22_2	1.75566	-0.812014	-1.98389	0.0516317	0.223343	DOWN	305.16	305.158	305.174	21.5238	21.2725	22.1347	37	23	14	655119	1.61713e+06	730871	1.3285e+06	756697	354006	922623	1.18985e+06	695671	1.03058e+06	486376	2.46377e+06	1.45312e+06	274544	486377	5.44652e+06	8.28978e+06	813032	275309	941037	571937	1.03907e+06	5.34484e+06	1.12072e+06	1.62258e+06	1.23926e+06	904994	967716	134033	3.12923e+06	131341	386517	306855
213	M837T34	1.30066	-0.379246	-1.98155	0.051762	0.223594	DOWN	837.476	837.462	837.486	33.9976	33.8568	34.1477	53	34	19	32447.8	142857	78193.7	231508	177992	182283	474916	276339	571620	450653	112609	151151	43082.1	227753	104669	342494	238317	183871	126243	410596	308988	388441	604294	158293	355568	382767	505901	208153	124906	176661	112290	70325	284899
214	M160T22	1.45816	-0.544154	-1.97455	0.0525708	0.225133	DOWN	160.091	160.088	160.093	21.9	21.6847	22.2933	39	25	14	30212.4	182273	101288	217702	149298	421324	177420	115759	341682	290515	47295	89567.3	190257	390105	44415.9	44823.1	585499	200927	11981.8	50686	29495.9	261470	260829	97537.5	96613	252223	182162	317692	52413.1	264914	29540.8	74594.8	635593
215	M324T6	1.5219	-0.605876	-1.98243	0.0528846	0.225724	DOWN	324.087	324.075	324.097	5.65981	5.18425	5.85495	26	13	13	85515.8	301829	74178	280114	184055	291237	182155	232694	201806	323235	116351	126025	525957	518997	72380.8	179326	344724	271547	22983.5	194498	149738	42481.9	1.92701e+06	194850	190365	288164	256268	268482	263723	293149	103404	191380	415575
216	M577T33	1.40061	-0.486058	-1.98072	0.053139	0.226199	DOWN	577.238	577.232	577.247	32.6265	32.3073	32.7293	32	22	10	28186.4	102835	97285	172738	122619	0	189161	155826	229291	134321	59430.4	109831	0	98100.5	78270.9	236615	231593	206387	70804.1	207323	217776	368830	182823	58879.8	189892	333061	214366	180963	199866	101857	153517	94127.2	0
217	M215T3	1.35857	-0.442087	-1.98019	0.053325	0.226545	DOWN	214.838	214.835	214.849	3.4286	3.18217	3.95275	36	21	15	15767.2	31262.7	6854.29	37277.8	27439	22255.5	28133.5	31054.1	23499.4	15168.4	15156.1	33498.4	73547	98271.3	28676.4	32719.5	27302.9	28048.8	135289	35959.4	68817.1	39434.4	955.421	25686.7	51686.5	31254.6	30640.8	30024.8	21548	12625.3	14115.5	24640.7	16070.8
218	M131T11	1.46888	-0.554715	-1.96613	0.0535603	0.226981	DOWN	131.049	131.049	131.051	10.6466	10.2304	11.0054	40	24	16	119913	1.82821e+06	980057	2.11318e+06	1.43851e+06	5.9134e+06	582619	2.11384e+06	6.33404e+06	1.77814e+06	993419	2983.89	1.16124e+06	2.31882e+06	1.12243e+06	7125.99	5.21239e+06	1.33682e+06	0	2.68118e+06	2.7543e+06	1.38656e+06	410922	3.02076e+06	88114.7	1.26013e+06	1.87701e+06	2.55106e+06	216283	5.26622e+06	2.07828e+06	3.95307e+06	4.64834e+06
219	M583T22	1.55782	-0.639529	-1.97321	0.0539666	0.227729	DOWN	583.157	583.151	583.172	22.3655	21.768	22.7714	54	38	16	47385.9	285710	267554	384995	247137	325667	786945	421239	337504	297580	142918	96315.9	677332	433984	95076.8	260789	289982	212495	58157.3	155163	185877	640494	26166.2	79193.3	1.08194e+06	721398	178353	246304	218576	131231	40457.4	337225	211036
220	M195T32	1.40021	-0.485644	-1.95722	0.0546342	0.228944	DOWN	195.14	195.138	195.142	32.1437	32.0481	32.2818	42	26	16	192178	800853	414905	1.01771e+06	726828	2.55327e+06	1.08657e+06	621142	2.28792e+06	803185	330444	1.00845e+06	253830	2.58334e+06	300215	304245	871467	257130	725983	353507	561315	184343	3.07325e+06	533517	577869	779830	252374	1.45748e+06	937646	958364	974533	1.23211e+06	3.13576e+06
221	M299T20	1.39338	-0.47859	-1.95684	0.0549953	0.229594	DOWN	299.12	299.118	299.132	19.7097	19.3265	20.302	38	28	8	215109	798835	580541	1.17723e+06	844665	2.77849e+06	494633	1.24556e+06	2.39929e+06	629738	282773	264786	873868	1.03734e+06	797598	221567	1.91518e+06	1.29353e+06	244486	1.09636e+06	588330	2.6962e+06	1.13724e+06	843453	417949	1.01509e+06	1.2627e+06	891560	4.02712e+06	1.46433e+06	1.10046e+06	1.50008e+06	948821
222	M153T8	1.78149	-0.833085	-1.94542	0.0570842	0.233261	DOWN	153.041	153.04	153.059	8.20422	7.51875	8.65908	62	38	18	1.12717e+06	6.68049e+06	1.85103e+06	4.81888e+06	2.70504e+06	5.28163e+06	7.74897e+06	1.95544e+06	4.81381e+06	3.46692e+06	4.33528e+06	4.33131e+06	2.38781e+06	641953	678444	769670	2.59542e+06	1.66083e+06	907.664	2.00592e+06	7.16103e+06	3.79028e+07	2.55555e+07	1.67946e+06	1.27627e+06	2.77448e+06	8.97451e+06	1.84191e+06	2.37881e+06	1.56636e+06	0	2.2763e+06	791409
223	M167T20	1.42497	-0.510933	-1.93973	0.0574105	0.233819	DOWN	167.075	167.065	167.081	19.6893	19.4848	20.1193	31	22	9	128705	596773	482326	872298	612233	1.33821e+06	315355	690543	1.13581e+06	449288	191989	174159	2.17949e+06	641814	1.03302e+06	812264	900778	518721	266372	712789	2.58855e+06	1.0108e+06	2.56556e+06	927134	515656	658854	485166	1.11748e+06	1.332e+06	797731	360468	744855	650368
224	M574T34	1.51089	-0.5954	-1.93344	0.0575446	0.234048	DOWN	574.281	574.275	574.295	34.2129	33.9563	34.3988	36	21	15	84639	281907	150523	302141	199976	74625.7	587376	62531.9	198393	254738	240573	331996	41088.8	233217	131874	126747	616342	65147.6	336718	201980	277686	242700	720424	101443	346280	68659.3	81218.6	252564	102687	81848.6	145324	82245.6	1.11361e+06
225	M630T34	1.34692	-0.429659	-1.93378	0.0578286	0.23453	DOWN	630.401	630.394	630.405	34.1262	33.996	34.2092	50	32	18	35298.7	111723	81074.7	178330	132399	500816	49808.4	131822	330496	145471	158154	99411.7	25677.7	185664	173409	186984	123994	113448	212679	112497	218940	116246	236654	128546	78219.1	141173	193340	141035	453116	186317	121714	61456.2	184372
226	M248T27	1.39786	-0.48322	-1.93498	0.0584248	0.235533	DOWN	248.114	248.112	248.118	27.3113	27.1848	27.4313	57	37	20	150862	596540	535963	967313	691996	1.07464e+06	333612	528452	1.36538e+06	1.80709e+06	1.37274e+06	885649	2.17863e+06	658928	314645	2.17615e+06	777895	2.60134e+06	294018	918841	1.45599e+06	216761	660172	1.09433e+06	719453	477189	97268.4	1.16445e+06	877315	919260	612969	1.40161e+06	335996
227	M391T44	1.34402	-0.426559	-1.92274	0.0593563	0.237076	DOWN	390.922	390.919	390.925	44.2499	43.7072	44.7863	55	30	13	10031.6	84467.2	64172	138001	102677	159881	55219.3	118538	121355	123870	27343.1	76510.6	96970.5	173906	73511.1	139475	239045	418358	183408	118863	242838	37980.2	176637	320551	66853.2	117255	73910.8	171840	32486.8	146503	81483.3	243832	60275.4
228	M121T24	1.73311	-0.793363	-1.91923	0.0594184	0.237178	DOWN	121.029	121.028	121.032	24.0329	23.6437	24.2922	42	29	13	467138	2.11032e+06	1.32665e+06	1.90832e+06	1.1011e+06	333605	992052	355958	785986	1.41074e+06	635424	2.11368e+06	3.29292e+06	3.3187e+06	2.29774e+06	2.40306e+06	444468	675694	2.00692e+06	1.05324e+06	8.62778e+06	48045.9	1.60173e+06	3.60943e+06	6.35055e+06	557664	88734.3	1.82108e+06	8.63263e+06	556007	66430.1	708476	4.39918e+06
229	M298T20	1.38393	-0.468769	-1.92138	0.0594575	0.237242	DOWN	298.117	298.115	298.12	19.7097	19.3265	20.4237	64	41	21	1.54147e+06	5.80928e+06	4.30188e+06	8.63917e+06	6.2425e+06	2.03952e+07	3.23321e+06	9.05894e+06	1.76138e+07	5.39635e+06	1.96095e+06	1.62254e+06	8.46115e+06	7.14524e+06	7.38375e+06	1.20079e+06	1.44844e+07	9.69146e+06	1.87329e+06	9.37704e+06	8.31265e+06	1.98073e+07	8.3494e+06	6.51314e+06	2.88012e+06	8.62009e+06	8.75111e+06	8.3153e+06	2.86408e+07	1.11625e+07	7.90983e+06	1.04224e+07	8.0123e+06
230	M809T36	1.36753	-0.451573	-1.92015	0.0595819	0.237446	DOWN	809.456	809.446	809.461	36.4841	36.3347	36.6143	54	33	21	42799.4	235287	92985.5	290331	212388	11687.1	415197	242930	959537	440951	124791	249238	32598.5	397662	159617	396278	359663	298837	231434	707545	617720	243340	876412	204883	255854	336224	749420	208593	221639	217800	152119	114570	749033
231	M180T21	1.24183	-0.312465	-1.92774	0.0600756	0.238249	DOWN	180.089	180.078	180.091	20.6315	20.4595	21.5528	70	43	24	2.30257e+06	6.88488e+06	7.18542e+06	1.78561e+07	1.43789e+07	3.6463e+07	4.99168e+06	1.63324e+07	2.09499e+07	2.67826e+07	1.18023e+07	9.70416e+06	1.34818e+07	2.5658e+07	1.80878e+07	1.46477e+07	2.7371e+07	2.19187e+07	9.84601e+06	1.77812e+07	1.51958e+07	1.44894e+07	1.32697e+07	1.89835e+07	7.13938e+06	1.24271e+07	1.45176e+07	2.44917e+07	2.204e+07	2.26667e+07	1.46849e+07	2.00765e+07	2.86131e+07
232	M1107T31	1.47092	-0.556723	-1.90575	0.061112	0.239909	DOWN	1106.54	1106.53	1106.55	30.9738	30.8747	31.0528	29	17	12	8338.17	32523.3	18603.6	37025.8	25121.4	100808	10259.3	55286.4	44224.9	66366.9	40606.8	13273	0	18548.4	11178.9	23303.3	79468.1	39406.5	9875.41	28362.8	6485.04	14423.4	15503.4	38736.3	33101	23682.2	0	44133.7	15969.7	75584.4	52621.1	5216.1	8183.22
233	M121T11	1.39145	-0.476588	-1.89979	0.0619109	0.241166	DOWN	121.084	121.069	121.085	10.6766	10.3681	10.948	58	37	21	152104	2.17621e+06	1.27055e+06	2.84459e+06	2.04442e+06	7.47601e+06	446522	2.71556e+06	6.84995e+06	2.54698e+06	1.64634e+06	0	1.62883e+06	2.66229e+06	2.77925e+06	286444	5.40906e+06	2.86161e+06	10457	3.82307e+06	1.69017e+06	1.70608e+06	627066	3.91322e+06	351385	1.61659e+06	2.12187e+06	3.86854e+06	4.0958e+06	6.5514e+06	3.29805e+06	4.61731e+06	7.71217e+06
234	M793T34	1.29157	-0.369125	-1.89848	0.0621165	0.241487	DOWN	793.448	793.438	793.458	33.9945	33.8568	34.1477	58	37	21	34401.6	140277	85698.7	232394	179931	218850	436018	274051	544879	430440	108047	131679	30904.5	299801	105543	393136	308671	222520	114338	436334	353061	357515	492898	151298	356667	407249	530292	199772	78562.9	167740	111749	66167.5	298162
235	M391T40	1.19734	-0.259832	-1.89612	0.0625103	0.242097	DOWN	390.924	390.921	390.925	40.4585	40.1309	40.9791	65	39	23	19938	788241	363054	1.62461e+06	1.35685e+06	2.63893e+06	1.6265e+06	1.81556e+06	2.25113e+06	2.69976e+06	203596	1.81663e+06	398769	1.54556e+06	1.58837e+06	742003	2.53227e+06	2.23046e+06	945790	2.37394e+06	1.11898e+06	1.00849e+06	1.65741e+06	1.56568e+06	1.25281e+06	1.56322e+06	164270	1.93831e+06	1.4879e+06	1.54719e+06	2.62095e+06	2.22994e+06	1.48996e+06
236	M559T23	1.50779	-0.592431	-1.89441	0.0627744	0.242503	DOWN	559.247	559.239	559.262	22.5416	21.903	22.9155	52	33	19	96367.6	454042	302269	520451	344758	1.43528e+06	133987	575641	1.58279e+06	1.16322e+06	399205	213159	634160	484029	314768	113011	1.0007e+06	414138	315378	6803.44	357990	147789	48414.3	180744	122931	730452	425278	713218	36942.3	737323	15788.6	713227	1.3763e+06
237	M350T4	1.47687	0.562538	1.91463	0.0627887	0.242525	UP	350.058	350.042	350.062	4.02063	3.73813	4.27992	31	18	13	30637.4	95971.9	120065	114611	169266	145090	16438	210480	368485	45699	232995	202966	40003.2	15838.3	78960.7	150636	102173	182383	150546	299743	69250.4	9957.2	44315.5	161008	34159.5	282521	57372.2	92386.4	79372.5	108588	73940.3	70353.3	99525.8
238	M551T22	1.39073	-0.475847	-1.906	0.0629292	0.242741	DOWN	551.218	551.213	551.222	22.3011	21.8355	22.7714	66	42	24	1.9124e+06	9.03896e+06	9.46572e+06	1.61016e+07	1.15778e+07	1.61072e+07	2.00733e+07	2.23311e+07	1.47801e+07	2.26641e+07	8.85595e+06	2.41866e+06	2.4556e+07	1.65119e+07	3.67013e+06	7.28604e+06	2.66352e+07	1.67845e+07	2.58361e+06	8.03681e+06	4.59048e+06	2.55324e+07	2.09293e+07	6.82788e+06	3.66435e+07	3.16616e+07	1.06229e+07	1.54383e+07	3.72662e+06	1.69316e+07	389003	1.05319e+07	1.34578e+07
239	M282T6	1.32748	-0.408692	-1.89607	0.0632282	0.243197	DOWN	282.122	282.119	282.124	5.85319	5.53012	6.17903	66	43	23	2.37359e+06	1.95083e+07	1.64452e+07	3.44746e+07	2.59699e+07	5.33925e+07	8.54185e+06	2.40995e+07	5.09524e+07	4.22693e+07	3.91845e+07	1.76734e+07	2.21644e+07	4.10608e+07	7.69234e+07	2.67574e+07	5.48306e+07	3.85988e+07	361032	5.85726e+07	4.49607e+07	1.92028e+07	2.04738e+07	2.99976e+07	1.23315e+07	1.35637e+07	3.34929e+07	4.00935e+07	2.41546e+07	5.63398e+07	4.03678e+07	6.67276e+07	2.35948e+07
240	M142T22	1.4102	-0.495898	-1.88941	0.063306	0.243316	DOWN	142.066	142.065	142.067	21.9167	21.6847	22.4083	48	30	18	31029.5	160330	92363.3	200548	142213	434533	106114	89734.8	338794	279745	26868.5	76109.2	209565	384874	20787.9	17628.8	559109	194251	17390.3	78925.3	34457.6	152082	223737	148958	26191.3	162543	169831	280448	38052	307202	33883	153568	427215
241	M150T6	1.31469	-0.394725	-1.89191	0.0636754	0.243875	DOWN	150.078	150.076	150.079	5.85362	5.55683	6.008	49	32	17	285475	2.20186e+06	1.80099e+06	3.93526e+06	2.99329e+06	6.4981e+06	946459	2.73631e+06	5.84004e+06	5.60383e+06	4.4032e+06	1.94588e+06	2.34736e+06	4.83851e+06	9.09048e+06	2.98424e+06	6.26215e+06	4.39977e+06	92213.4	7.40021e+06	5.26035e+06	2.15271e+06	2.28057e+06	3.86846e+06	836482	1.53703e+06	3.43782e+06	4.77443e+06	4.87688e+06	6.16312e+06	2.63682e+06	6.53809e+06	3.176e+06
242	M479T34	1.74932	-0.806793	-1.88618	0.0638047	0.24407	DOWN	479.282	479.273	479.286	34.4635	34.3381	34.6006	32	24	8	173872	693300	432932	606768	346860	448709	251711	151607	119809	298428	241407	129188	611099	2.82653e+06	2.69215e+06	137688	208563	284267	1.06496e+06	361057	1.402e+06	153658	680113	1.0543e+06	135682	134968	100890	617729	1.55255e+06	114012	120334	214153	1.34861e+06
243	M120T11	1.40013	-0.485564	-1.87473	0.0653302	0.246334	DOWN	120.081	120.08	120.083	10.6615	10.2304	10.9846	66	41	24	1.62909e+06	2.50268e+07	1.33043e+07	3.0728e+07	2.19465e+07	8.47826e+07	8.25738e+06	3.19105e+07	8.96067e+07	2.85038e+07	1.19147e+07	76357.2	1.72346e+07	3.28467e+07	2.74446e+07	2.08155e+06	7.20841e+07	3.07026e+07	37073.8	3.71023e+07	3.11804e+07	1.2182e+07	6.78555e+06	4.09915e+07	1.7509e+06	1.0253e+07	4.17046e+07	3.68408e+07	1.16652e+07	7.16798e+07	1.71146e+07	5.49335e+07	6.82952e+07
244	M152T19	2.48426	-1.31282	-1.88999	0.0653803	0.246407	DOWN	152.058	152.057	152.071	19.2133	18.8661	19.5973	53	39	14	1.74888e+06	8.67136e+06	966768	4.22943e+06	1.70249e+06	6.45121e+06	329498	2.82932e+06	2.04567e+06	3.35563e+06	5.13757e+06	1.30036e+07	2.88417e+06	1.67917e+06	978508	599523	2.42422e+06	1.55254e+06	1.16693e+07	938959	2.9463e+06	960241	1.51333e+06	1.99378e+06	1.29421e+06	1.64846e+06	1.53452e+06	1.91254e+06	320717	1.9622e+06	5.64597e+07	2.21323e+06	8.46267e+06
245	M298T22	1.572	-0.652603	-1.87156	0.065971	0.247266	DOWN	298.1	298.09	298.112	21.7001	21.4297	22.3698	51	31	19	1.66008e+06	6.13615e+06	4.18992e+06	6.52073e+06	4.14811e+06	2.21895e+07	1.84623e+06	1.20026e+07	7.902e+06	2.4014e+07	2.96847e+06	1.92891e+06	289541	1.95178e+07	9.29692e+06	426258	6.35093e+06	1.92342e+07	2.46995e+06	4.17319e+06	1.90321e+06	4.79066e+06	5.67299e+06	6.3758e+06	1.34844e+06	4.87783e+06	6.50341e+06	1.07176e+07	31382.1	9.97078e+06	18731.1	1.50577e+07	0
246	M210T4	1.4179	-0.503761	-1.86982	0.0662492	0.247667	DOWN	209.981	209.98	209.988	4.30366	4.13058	4.72085	40	27	13	13535.7	72881.7	50557.7	96219.6	67860.4	107325	72004.2	84087.1	64354.7	62559.3	25558.8	70138.3	84932.3	27659.1	24981	21534.6	179125	83875.5	22697.1	19176.6	14016	230979	17490.4	90919.1	10367.7	62405.7	152490	220999	52917.4	79360.3	115315	170736	52370.4
247	M283T6	1.31597	-0.396121	-1.87226	0.0664812	0.248	DOWN	283.125	283.123	283.132	5.85165	5.53012	6.00413	55	34	21	337848	2.66146e+06	2.22764e+06	4.75279e+06	3.61163e+06	6.91796e+06	1.27259e+06	3.40433e+06	7.03295e+06	5.38571e+06	5.27282e+06	2.8793e+06	3.20336e+06	5.62337e+06	1.09743e+07	3.64596e+06	7.24323e+06	5.19262e+06	92584.1	8.12996e+06	6.13622e+06	2.73637e+06	2.4279e+06	3.85116e+06	1.44374e+06	1.87321e+06	4.57174e+06	5.5493e+06	5.3323e+06	7.5003e+06	3.3376e+06	8.93901e+06	3.47311e+06
248	M136T22_1	1.47294	-0.558699	-1.85199	0.0685761	0.250943	DOWN	136.062	136.061	136.064	21.6374	21.4789	22.2188	38	31	7	184857	649004	372432	719828	488701	2.58396e+06	255410	1.29573e+06	941970	2.75182e+06	283782	260151	465485	98824.4	374151	108039	818015	2.16936e+06	1.17868e+06	109457	151216	606090	643954	715797	189617	530448	690328	1.21061e+06	98439.6	1.28161e+06	106745	1.45683e+06	128744
249	M268T11	1.60578	0.683278	1.86595	0.0686566	0.251054	UP	268.106	268.104	268.108	10.6928	9.87867	11.4988	50	30	20	875251	5.39943e+06	5.86726e+06	4.47678e+06	7.18874e+06	1.84337e+06	701223	1.71738e+06	532135	678925	4.13085e+06	308613	701790	1.10468e+06	5.73651e+06	3.61113e+06	1.28151e+07	1.16194e+07	19969.5	2.41217e+07	1.55597e+07	431399	3.79767e+06	9.23295e+06	90293.1	2.46577e+06	1.88973e+06	978547	563054	1.31362e+07	5.83527e+06	9.50655e+06	1.26582e+06
250	M345T33	1.61706	0.69337	1.88087	0.068839	0.251304	UP	345.106	345.102	345.11	33.4042	32.9843	33.6742	43	25	18	88684.6	263446	426944	290983	471479	208081	302427	586751	115390	0	204454	508681	0	525437	0	275807	178195	174789	9211.24	178644	173121	36900.3	15897.4	183454	258745	353256	209084	358047	484942	212767	122287	58327	834304
251	M370T27	1.75005	-0.807394	-1.8533	0.0688482	0.251317	DOWN	370.244	370.233	370.248	27.252	26.8403	27.4997	37	22	15	335377	1.29607e+06	484735	955791	546151	2.23507e+06	161852	1.25331e+06	3.61669e+06	770451	1.43989e+06	976048	572450	203725	213068	141414	1.25701e+06	345383	349995	4.82082e+06	197642	148397	133824	607597	117700	204212	81745.2	895542	262171	1.62114e+06	579981	931083	1.54084e+06
252	M118T22	1.44862	-0.534675	-1.84884	0.0691022	0.251664	DOWN	118.066	118.065	118.07	21.9137	21.3282	22.4867	52	33	15	68266.3	364239	228835	433281	299100	874472	237075	212555	686111	608812	66925.7	163457	385235	829561	56898.7	37259.7	1.22206e+06	405162	125379	261255	72197	346603	458900	282696	97370.4	360559	385037	640095	49764.9	573906	28112	183302	1.29678e+06
253	M349T3	1.13966	-0.188606	-1.84588	0.0695099	0.252219	DOWN	348.991	348.987	348.995	3.02772	2.79733	3.44813	37	23	14	3906.79	12696	6296.12	35003.4	30713.9	44219.3	20954.3	28866.6	37693.8	36434	25888.7	37775.9	24722.5	31951.2	25862.4	27656.4	41045.7	39999.2	26337.2	42654	26816.1	51337.1	13970.2	30047.7	28413.8	34930.3	41153.3	35706	30182.2	33166.4	35245.8	37160.4	64622.1
254	M354T23	1.81944	-0.863498	-1.84529	0.069778	0.252581	DOWN	354.16	354.156	354.173	23.2584	22.926	23.9109	35	24	11	363636	1.19499e+06	511905	860677	473044	581735	230546	175422	223242	374508	641198	909954	236665	242397	1.68208e+06	196856	1.5615e+06	425856	2.17235e+06	3.6479e+06	365641	564287	158432	256725	537101	229718	23287.2	718686	57102	2.52693e+06	2.05428e+06	861442	484656
255	M130T21	2.13566	1.09468	1.88846	0.0698434	0.252669	UP	130.159	130.156	130.16	20.7126	20.423	20.9704	28	16	12	102298	226194	594059	209643	447726	11249.9	505140	227593	689726	21654.2	38205	284201	386419	18047.2	10119.7	442408	596425	150395	2789.38	3449.84	6287.29	746539	425678	546079	848686	117116	126938	107186	12039.1	128132	8278.98	106253	3398.02
256	M629T34	1.35771	-0.441178	-1.84438	0.0700668	0.252969	DOWN	629.398	629.388	629.403	34.1358	33.996	34.6075	63	40	21	92706.6	292254	214899	437768	322430	1.23893e+06	100565	293435	756698	372083	385809	246132	44076.9	380098	471616	389518	238016	282274	507187	245329	575623	205493	797304	344836	149549	335131	565734	312825	976989	401922	321998	134407	569407
257	M281T24	1.22825	-0.296609	-1.83752	0.0707113	0.253829	DOWN	281.103	281.1	281.105	23.607	23.2563	23.9525	62	40	22	402784	1.27627e+06	734882	2.42974e+06	1.9782e+06	6.42086e+06	911147	1.5415e+06	3.58588e+06	5.02569e+06	2.52049e+06	2.17233e+06	1.92594e+06	2.25754e+06	1.19406e+06	2.03765e+06	3.1968e+06	3.65636e+06	824443	1.54217e+06	1.07121e+06	3.00674e+06	2.08796e+06	1.41569e+06	1.41321e+06	2.1118e+06	908466	2.98848e+06	1.97851e+06	3.31317e+06	223774	2.64562e+06	3.01102e+06
258	M704T32	3.47131	-1.79548	-1.85194	0.0708172	0.253969	DOWN	704.387	704.375	704.398	32.3447	32.242	32.5305	32	24	8	164147	879009	90304.7	351982	101397	154974	287267	26293.2	66802.3	45074.5	44441.9	81274.5	633628	5.66867e+06	117266	32655.5	116012	858268	1.27834e+06	91264.3	46793.9	30164.9	106577	178898	39601.1	46938.9	17264.6	237974	36399.2	773866	100550	152222	86442.7
259	M987T36	1.31805	-0.398407	-1.83082	0.0717813	0.255234	DOWN	986.567	986.553	986.573	36.28	36.1447	36.4116	47	32	15	17012.8	97769.9	61206	147588	111974	127716	172470	126275	343975	252971	126490	106683	14632.2	174849	87472.6	163552	172212	144591	197733	391896	229553	126054	349565	89509.8	194236	224873	279768	109164	119689	117906	93115.7	46334.3	323001
260	M143T22	1.43251	-0.51854	-1.82904	0.0719821	0.255495	DOWN	143.073	143.072	143.075	21.9366	21.6847	22.5863	32	23	9	70090.8	415714	227113	475781	332132	979380	247437	224848	759339	344441	62691.7	183933	454302	1.05085e+06	52574.7	36279.2	1.28533e+06	429914	258732	211380	78792.4	344889	433353	309861	57821.4	322600	415518	680151	90785.9	671205	104737	239154	1.80185e+06
261	M258T26	1.56446	-0.645668	-1.83043	0.0722131	0.255794	DOWN	258.156	258.153	258.16	25.8945	25.6772	26.1852	37	24	13	287187	1.19488e+06	453952	1.03709e+06	662906	1.062e+06	390324	393546	483652	369827	638316	607872	1.2694e+06	3.14247e+06	1.72856e+06	258428	621007	359096	392579	584127	1.86168e+06	8316.1	414441	520288	691314	725787	101357	854815	2.04761e+06	459930	318996	3.53368e+06	1.51619e+06
262	M173T4	1.27735	0.353159	1.8487	0.0724942	0.256156	UP	173.04	173.036	173.044	3.65075	3.46148	4.02223	49	30	19	37895.6	85901.9	117146	181737	232143	317920	103661	183865	213678	409973	198293	238933	171969	56434.2	345030	216849	132537	252288	82632.7	330712	144608	136357	191708	237819	123243	283327	159066	143196	242709	125875	175447	157424	214735
263	M414T24	1.23171	-0.30066	-1.81855	0.0738398	0.257864	DOWN	414.149	414.145	414.153	23.607	23.2563	24.1463	66	43	23	529812	1.66312e+06	1.15994e+06	3.35302e+06	2.72204e+06	7.9856e+06	1.52566e+06	2.05227e+06	4.80686e+06	6.45977e+06	3.20755e+06	2.59441e+06	2.68274e+06	2.79527e+06	1.25129e+06	3.24446e+06	4.20368e+06	4.91389e+06	965809	1.9286e+06	1.34893e+06	5.10925e+06	2.97274e+06	1.83208e+06	2.18603e+06	3.29446e+06	1.20956e+06	3.70593e+06	2.06942e+06	4.00708e+06	5.34064e+06	3.21074e+06	3.49546e+06
264	M248T22	1.21191	-0.277278	-1.8255	0.0738694	0.257902	DOWN	248.097	248.094	248.101	22.3052	21.8355	22.8864	53	33	20	254602	1.60097e+06	1.50442e+06	4.09584e+06	3.37967e+06	6.47422e+06	2.08962e+06	5.58086e+06	5.38386e+06	4.12807e+06	3.44182e+06	3.7842e+06	3.3111e+06	5.30554e+06	2.06288e+06	4.60954e+06	3.80517e+06	3.60396e+06	6.21947e+06	4.2289e+06	4.24236e+06	3.16035e+06	4.43276e+06	2.69426e+06	6.13081e+06	3.63502e+06	1.46969e+06	5.31355e+06	6.84635e+06	2.36472e+06	8.28479e+06	3.1735e+06	3.99042e+06
265	M783T17	1.37106	0.455288	1.82417	0.0750228	0.259334	UP	783.339	783.33	783.344	17.345	16.928	17.666	39	23	16	6694.77	41849.5	46825.2	56501.1	77466.2	18872	17298.5	62189.5	101067	17521.6	117807	34003.7	10352.3	116838	42417.1	56196.3	64481	101076	10570.2	48007.4	30691.8	86553.6	8949.54	112385	18240.6	30993.6	30385.9	61168.8	18875.9	82499	46584.9	69196.4	76420.1
266	M271T4	1.2387	-0.308822	-1.80791	0.0752749	0.259643	DOWN	270.799	270.797	270.808	3.54095	3.24752	3.8803	38	25	13	6117.03	25334.6	15146.3	46424.6	37478.6	44372.6	2736.97	65850.8	76213.6	8321.64	14470.6	54381.9	59881.7	55635.4	19543.6	53701.6	91536.2	40805.8	24017.8	54758.8	37776.3	104249	4231.59	36990.1	94731.3	82800.6	63984.4	41285.4	50073.1	33646.8	21524	32818	25462
267	M744T34	1.32261	-0.403387	-1.80776	0.0753188	0.259697	DOWN	744.467	744.455	744.473	34.0039	33.8763	34.2027	34	21	13	16125.8	62512.5	30979	84649.4	63969.3	63603.6	160937	133397	162449	143027	46972.5	85515.2	0	99386.4	41288.1	149339	109723	64332.6	49323.9	191106	150787	131345	268494	59668.3	133451	103122	112993	65100.8	61326.9	51821.5	50860.4	15518.6	166596
268	M277T5	1.50367	0.58849	1.8388	0.0756252	0.260071	UP	277.095	277.089	277.103	5.00235	4.56523	5.55097	42	23	17	248207	678886	1.25038e+06	1.00554e+06	1.51199e+06	2.93885e+06	325566	1.64559e+06	2.33799e+06	898253	1.70729e+06	533896	525019	415510	863903	1.0118e+06	1.39995e+06	2.24347e+06	530849	2.25539e+06	509303	189935	1.0814e+06	758976	573157	819146	392132	1.12131e+06	935313	1.87865e+06	1.34678e+06	1.29568e+06	729743
269	M243T22	1.72354	-0.785376	-1.80791	0.0762865	0.260871	DOWN	243.136	243.134	243.138	22.4315	22.1357	22.6408	31	23	8	1.86984e+06	9.78523e+06	2.79281e+06	6.87946e+06	3.99147e+06	972193	3.58326e+06	1.23563e+06	2.71965e+06	1.26545e+06	1.76139e+06	1.21354e+07	1.05377e+07	1.82852e+07	5.86476e+06	4.72435e+06	3.71295e+06	6.32041e+06	4.9778e+06	1.10785e+06	9.66082e+06	947113	1.82755e+07	2.30769e+06	7.88068e+06	1.73788e+06	380910	6.09178e+06	8.34435e+06	1.70162e+06	239051	2.24472e+06	2.69814e+06
270	M247T27	1.39394	-0.479168	-1.80593	0.0766606	0.26132	DOWN	247.111	247.109	247.113	27.3085	27.1848	27.4313	64	42	22	1.07036e+06	4.19539e+06	3.73613e+06	6.36123e+06	4.56349e+06	7.16294e+06	1.86845e+06	3.35657e+06	8.70269e+06	1.19846e+07	1.00196e+07	5.81394e+06	1.48847e+07	4.18836e+06	1.89933e+06	1.52038e+07	5.26066e+06	1.79746e+07	1.68885e+06	5.88644e+06	9.86493e+06	1.18995e+06	4.06293e+06	7.3075e+06	4.28165e+06	3.04046e+06	538427	7.84591e+06	6.10807e+06	5.92112e+06	3.84124e+06	9.28825e+06	1.83281e+06
271	M239T27	1.30661	-0.385832	-1.79557	0.0772322	0.262	DOWN	239.141	239.137	239.144	26.923	26.6114	27.1224	66	41	23	877858	2.87125e+06	1.70098e+06	4.27593e+06	3.27253e+06	4.19313e+06	2.29723e+06	4.49045e+06	2.9243e+06	1.34656e+07	1.87075e+06	1.58644e+06	1.85985e+06	6.54456e+06	2.73365e+06	1.07488e+06	7.03732e+06	1.199e+07	1.50798e+06	3.07018e+06	6.4149e+06	672069	1.74268e+06	4.67622e+06	3.91166e+06	6.26651e+06	951268	4.54183e+06	6.80019e+06	5.98214e+06	3.40161e+06	2.72884e+06	3.97901e+06
272	M207T19	1.26834	-0.342937	-1.79568	0.0772753	0.262051	DOWN	207.111	207.11	207.114	18.8064	18.6067	19.461	65	41	24	1.65261e+06	1.20619e+07	5.76866e+06	1.85372e+07	1.46153e+07	3.79846e+07	4.69445e+06	2.29458e+07	3.2757e+07	3.0005e+07	1.23492e+07	106640	1.24226e+07	1.00237e+07	6.02652e+06	1.05647e+07	3.35395e+07	3.02092e+07	226748	1.49676e+07	7.16864e+06	8.48254e+06	5.27183e+06	1.13964e+07	8.84729e+06	3.21891e+07	3.59798e+07	2.99427e+07	9.71502e+06	3.27398e+07	59982.6	3.73749e+07	2.16796e+07
273	M272T26	1.36828	-0.452365	-1.79418	0.0774361	0.262241	DOWN	272.188	272.185	272.19	26.3785	25.8197	26.762	43	25	17	200717	893612	499654	1.13464e+06	829245	986356	463189	591183	418008	821425	650786	2.33911e+06	809619	1.52575e+06	2.18978e+06	355180	2.12174e+06	595598	1.37002e+06	868201	900081	480070	2.62897e+06	979896	742559	680921	45515.5	999039	151001	1.19965e+06	342584	933489	2.51676e+06
274	M148T22	1.18611	-0.246241	-1.80507	0.0775119	0.26233	DOWN	148.08	148.078	148.081	22.318	22.0345	22.9506	35	21	13	25650.2	135649	139024	403987	340597	696594	296507	526504	542585	217776	375879	445067	428345	404671	284048	458916	458335	359303	393370	578557	494518	271406	489685	306880	526521	351314	148805	489209	525789	271676	849104	412833	219792
275	M213T32	1.38259	-0.467372	-1.79353	0.0775457	0.26237	DOWN	213.151	213.149	213.153	32.1437	32.0481	32.2818	38	23	15	82721.6	400080	212760	485394	351076	1.29863e+06	521805	276137	1.15941e+06	190924	165548	491498	227059	1.22845e+06	155606	110097	403493	120035	313431	143338	270926	71588.5	1.51792e+06	279752	258977	419628	116154	710380	440860	457455	489728	628334	1.3791e+06
276	M139T15	1.4359	0.521959	1.80989	0.0782033	0.263253	UP	139.051	139.05	139.055	14.7411	14.5085	15.3771	21	9	12	191347	1.9134e+06	2.51228e+06	2.44979e+06	3.51766e+06	5.04584e+06	267347	3.67839e+06	5.1849e+06	3.57612e+06	1.35778e+06	2.62455e+06	676728	3.32784e+06	3.33539e+06	2.66991e+06	5.26351e+06	4.62204e+06	412941	6.07257e+06	7.21873e+06	1.95631e+06	489173	3.07268e+06	1.41824e+06	2.47698e+06	2.04305e+06	176831	4.58107e+06	3.22778e+06	450242	5.78173e+06	2.821e+06
277	M150T5	2.72772	1.4477	1.8334	0.0785407	0.263703	UP	150.077	150.063	150.079	4.85652	4.57797	5.24835	31	18	13	1353008	1.47745e+06	4.97429e+06	1.10369e+06	3.01056e+06	454431	125946	655730	395683	3.6194e+06	648660	295469	324475	800208	695971	101044	369829	264538	64154.2	1.34799e+06	874989	258380	343397	596366	157800	2.09212e+06	139635	720405	443757	734980	603849	479920	3.14369e+06
278	M170T28	1.32759	-0.408809	-1.792	0.078953	0.264249	DOWN	170.062	170.06	170.063	28.3897	28.0048	28.4593	67	43	24	2.39963e+06	1.31791e+07	1.18851e+07	2.28789e+07	1.72334e+07	3.54653e+07	2.67191e+06	7.81496e+06	4.40097e+07	3.42718e+07	3.08748e+07	2.53461e+07	4.53574e+07	1.83546e+07	1.08869e+07	3.72204e+07	2.14851e+07	4.70076e+07	1.28864e+07	1.81309e+07	3.31119e+07	3.32338e+06	1.9441e+07	3.20178e+07	8.13513e+06	1.31153e+07	8.76068e+06	3.21173e+07	2.37517e+07	2.60891e+07	1.68281e+07	2.6558e+07	8.83465e+06
279	M393T25_1	1.41141	-0.497142	-1.77931	0.0800859	0.265881	DOWN	393.159	393.143	393.162	25.1248	24.9162	25.4171	30	22	6	118956	440851	189984	474326	336230	1.88393e+06	31623.9	188556	294507	949663	587357	367626	194737	378856	306079	177016	342332	203452	250414	455179	216654	517131	0	269626	0	445275	125769	503637	792565	262046	1.37995e+06	299910	465411
280	M727T21_1	1.49163	-0.576891	-1.77066	0.0813175	0.267626	DOWN	726.839	726.831	726.846	20.8296	20.5462	21.9001	63	42	21	63274.7	240644	126210	240881	161488	777566	74370.4	272934	876548	274504	53071.2	23032.5	39222.9	138744	78373.2	90963.4	643253	213701	41976.9	119145	63612.4	180859	141877	98106.6	79269	242443	440460	260089	56803.1	449502	107516	161387	201632
281	M827T23	1.48054	-0.566126	-1.76915	0.0815807	0.267995	DOWN	826.906	826.897	826.912	23.066	22.7262	23.7924	47	28	19	7869.98	39572.9	20358	40022.7	27059.8	125723	12109.8	51231.7	135537	56727.3	24999.3	19604.5	17061.7	5099.31	11513	19109.9	158625	38798.8	14186.8	39162	15144.5	18129.2	10630.6	22061.6	17131.3	44314	0	48389	22261.9	107608	38073.6	29597.1	41870.3
282	M384T6	1.2899	-0.36726	-1.76951	0.0818413	0.268359	DOWN	384.086	384.081	384.094	5.55097	5.20543	6.05737	47	28	15	46372.4	249019	100174	339579	263260	155681	61809.4	204327	197564	375247	192810	129883	144054	926353	267180	142485	307879	295751	37546.4	128555	568014	47781.5	294918	171603	198859	97933.5	254435	834284	545297	157734	95267.9	615422	220783
283	M144T22	1.49804	-0.58308	-1.7644	0.0823634	0.269085	DOWN	144.082	144.08	144.086	21.9661	21.7773	22.7063	42	29	13	375980	1.15774e+06	647566	1.17049e+06	781346	1.81616e+06	697175	465545	1.54304e+06	1.31853e+06	468440	476043	1.17082e+06	1.50933e+06	306595	256991	3.42517e+06	916316	152954	275934	422947	1.14136e+06	913717	595232	337896	1.11139e+06	722560	1.29793e+06	122743	1.15716e+06	106448	430356	2.44313e+06
284	M240T27	1.27378	-0.349112	-1.76299	0.0826673	0.269504	DOWN	240.144	240.127	240.149	26.9345	26.6221	27.0727	42	26	16	114874	402551	250644	655489	514603	530289	388896	676341	436065	1.97435e+06	375775	384826	353084	911279	343257	208892	1.00162e+06	1.64537e+06	319688	502853	939356	145718	280711	713346	568756	909534	150564	828552	1.0524e+06	866364	434346	477379	462887
285	M926T34	1.26825	-0.342837	-1.76339	0.0828608	0.269771	DOWN	925.528	925.515	925.537	33.9977	33.8678	34.1477	48	31	17	20631.7	107003	76757.5	188603	148712	185715	365299	220640	434274	391598	85139.1	100422	24202	242322	95077.2	290098	208916	179537	102465	252124	252018	315230	414666	130214	273337	234747	401829	158438	76537.7	195787	101507	52960.7	261828
286	M456T26	1.18099	-0.239991	-1.76149	0.0839556	0.271264	DOWN	456.197	456.191	456.21	26.3652	26.2708	26.5401	36	21	15	36743.4	123102	109149	334879	283559	542272	149372	265197	477193	637162	332235	384398	265243	413031	316432	230951	526251	298749	210891	483640	256311	254822	202228	296339	200549	226977	89156.9	438882	460691	368243	441205	322122	306565
287	M295T32	1.50446	-0.589244	-1.75562	0.0842054	0.271602	DOWN	295.157	295.153	295.17	32.1618	32.0481	32.2818	38	26	12	507925	1.75158e+06	1.26375e+06	1.94429e+06	1.29235e+06	4.50565e+06	4.45685e+06	1.3672e+06	3.69103e+06	1.46739e+06	327763	1.0392e+06	298802	3.83355e+06	241437	846531	1.48969e+06	496305	771076	1.07813e+06	758180	613805	8.99056e+06	782204	2.69457e+06	2.35813e+06	722423	2.12026e+06	1.01193e+06	1.3298e+06	1.21829e+06	857550	1.86863e+06
288	M273T4	1.23559	-0.305202	-1.75365	0.0842191	0.27162	DOWN	272.796	272.793	272.799	3.51983	3.25047	3.95143	46	28	18	7790.41	35390.3	20739.3	63086.1	51057.4	61571.7	1657.03	88077.8	108583	22061.8	22195	71875.2	75610.2	43020.3	15072	75336.6	120104	58093.4	15708.2	64483.3	37764.4	137414	3549.75	41195.9	124946	118212	86779.3	62744.3	55411.5	83550.8	26342.6	56742.7	39120.9
289	M527T20	1.71192	-0.775612	-1.75214	0.0844726	0.271961	DOWN	526.748	526.742	526.754	19.9792	19.6702	20.7533	42	29	13	19703.4	73200.9	38804.7	57823.7	33840.7	107125	35823.5	101342	252152	67915.5	7035.82	0	20019.5	3256.21	999.708	14643.1	115196	68743.6	0	33988.7	8892.36	34342.7	5373.86	25708.2	13916.8	65614.7	146646	36086.3	0	360343	0	34289.5	122474
290	M136T24	1.1762	-0.234135	-1.75023	0.0851176	0.272932	DOWN	136.065	136.063	136.069	23.6002	23.332	23.9245	33	19	14	49298.6	128275	91804.2	316495	269082	779181	144898	218347	489147	302218	341729	299446	229021	334782	189133	240782	434962	391579	138584	225439	232551	340941	217793	258671	199093	263200	144848	381651	270045	427678	466574	336384	185328
291	M278T28	1.52139	-0.605387	-1.74328	0.0860299	0.274291	DOWN	278.109	278.104	278.112	27.9192	27.5137	28.0581	44	28	15	351765	1.01198e+06	525514	956043	628403	1.21481e+06	264249	590750	695555	280128	440917	513227	2.59054e+06	1.80879e+06	219687	717001	928835	284154	355016	489766	3.16254e+06	291012	183573	603116	547231	161505	59960.9	543255	5.19987e+06	662261	1.12363e+06	372251	796960
292	M705T34	1.32909	-0.410439	-1.74098	0.0864227	0.274871	DOWN	705.393	705.383	705.4	33.999	33.8763	34.2027	35	19	16	30714.8	150692	80759.2	198855	149618	172095	449055	311943	494030	333833	75281.5	95589.3	52335.7	180105	86358.8	367146	204555	118162	87575.6	317116	328807	269185	754060	120193	298426	351239	475207	126560	76209.9	139950	94484.2	56260.3	256077
293	M146T22	1.41388	-0.499658	-1.732	0.0880683	0.277272	DOWN	146.061	146.059	146.062	21.8996	21.4338	22.4083	51	33	17	250671	1.36801e+06	840815	1.59841e+06	1.13051e+06	3.34805e+06	961727	698686	2.71141e+06	2.04417e+06	203974	548693	1.76422e+06	2.95948e+06	89861.3	134428	4.3957e+06	1.47839e+06	516710	599216	235749	1.29341e+06	1.77296e+06	1.22707e+06	134440	1.47712e+06	1.36733e+06	2.33434e+06	162982	2.14811e+06	60223.4	601545	4.72471e+06
294	M340T5	1.68262	0.750711	1.7565	0.0895601	0.279407	UP	340.146	340.139	340.16	5.3333	4.85275	5.53073	47	26	20	78438.2	256606	536199	298809	502978	582831	137136	267192	441195	268700	519035	915390	60575.6	112990	610442	202471	181403	360216	36535.3	612068	105188	43908.9	486340	39190	171053	233428	133624	420482	0	329335	311790	475604	539942
295	M244T23	1.55275	-0.634829	-1.72315	0.0896181	0.279489	DOWN	244.139	244.135	244.148	23.1104	22.6706	23.5837	42	27	11	378146	1.31356e+06	710372	1.19702e+06	770903	3.01395e+06	219515	319273	872187	316833	590860	993207	1.16626e+06	3.75512e+06	2.24379e+06	398615	566915	606571	1.5341e+06	693801	3.1588e+06	239304	3.59782e+06	566672	577274	53545.1	116916	695662	1.66385e+06	835460	97300.3	593908	1.99977e+06
296	M413T24	1.19972	-0.2627	-1.72212	0.0898616	0.279834	DOWN	413.147	413.143	413.15	23.6063	23.2563	24.1463	67	43	24	2.77852e+06	8.92562e+06	5.52211e+06	1.8282e+07	1.52386e+07	4.30299e+07	8.31178e+06	1.1079e+07	2.56742e+07	3.48559e+07	1.73861e+07	1.42973e+07	1.48946e+07	1.46352e+07	6.83589e+06	1.77793e+07	2.20307e+07	2.6516e+07	5.03215e+06	1.04481e+07	7.27996e+06	2.7657e+07	1.68142e+07	1.00357e+07	1.17307e+07	1.84524e+07	6.64217e+06	2.04821e+07	1.15387e+07	2.20947e+07	2.90236e+07	1.7676e+07	1.93756e+07
297	M292T30_2	1.49714	-0.582214	-1.72308	0.0904528	0.280666	DOWN	292.197	292.194	292.2	29.9435	29.5975	30.0852	43	26	16	324525	832132	265947	716206	478381	1.20031e+06	720177	200837	544988	215830	391599	543740	110114	2.33114e+06	799814	141172	561403	211839	413235	392620	804201	659620	789188	701974	430282	2.02789e+06	98260.5	419911	820256	288773	695235	510420	1.09901e+06
298	M458T30	1.3912	-0.476326	-1.72116	0.0905039	0.280738	DOWN	458.209	458.204	458.215	29.7153	29.6362	29.8865	43	29	14	140705	518184	397043	692849	498024	910746	597694	356146	592807	1.05125e+06	498333	275264	1.52303e+06	690697	199756	1.78324e+06	1.13508e+06	330083	146367	577341	528631	757213	860426	591240	2.76025e+06	390439	67015.3	522500	660361	871637	1.07851e+06	251385	470484
299	M273T32	1.3509	-0.433925	-1.71585	0.0909736	0.281395	DOWN	273.175	273.171	273.184	32.1533	31.9032	32.3076	35	20	15	143493	554197	328260	712445	527384	1.6735e+06	585271	527848	1.63184e+06	506436	260285	651010	139047	1.73512e+06	182403	210174	788789	157549	421759	204465	456423	201573	2.61401e+06	395444	598314	385858	168624	880053	584360	646914	686149	704053	1.56119e+06
300	M135T20	1.40516	-0.490736	-1.7157	0.0911707	0.281669	DOWN	135.056	135.038	135.057	20.2725	19.2613	20.8358	68	41	23	792413	2.32989e+06	1.02711e+06	2.4548e+06	1.74699e+06	2.03169e+06	1.20808e+06	1.59055e+06	2.06656e+06	5.02974e+06	1.18871e+06	769920	1.27926e+06	2.0302e+06	1.91469e+06	2.59098e+06	3.86398e+06	1.23826e+06	314713	2.63887e+06	2.65249e+06	1.48747e+07	336159	2.26647e+06	1.24329e+06	1.69027e+06	1.11786e+06	4.42739e+06	1.38139e+06	1.78241e+06	1.07726e+06	3.36134e+06	2.3845e+06
301	M1104T37	1.56458	-0.645775	-1.71056	0.0921759	0.283059	DOWN	1103.53	1103.51	1103.53	36.6196	36.3061	36.961	38	27	11	6623.21	67358	46638.6	66017.1	42060.3	191765	16960.7	36539	30977.4	19180	78775.5	15393.5	5937.59	137801	122634	10930.6	65528.1	161584	29302.9	29078.2	11377.6	30760.2	134139	77581.9	3004.87	35815.1	11328.2	96586.3	40529.4	152758	326914	66466.8	65505.7
302	M247T22	1.20101	-0.264243	-1.71436	0.09218	0.283065	DOWN	247.113	247.109	247.121	22.3035	21.7532	22.8864	63	40	23	216119	1.37325e+06	1.17564e+06	3.26254e+06	2.7165e+06	5.37792e+06	1.54732e+06	4.6997e+06	4.47009e+06	3.64677e+06	2.97647e+06	3.23004e+06	2.75789e+06	4.40845e+06	1.25061e+06	3.85668e+06	3.672e+06	2.90836e+06	2.23159e+06	3.36616e+06	1.80942e+06	2.53776e+06	3.69434e+06	1.91918e+06	5.13518e+06	2.99042e+06	1.12261e+06	3.69877e+06	5.29389e+06	2.12941e+06	7.01732e+06	2.36883e+06	3.32419e+06
303	M200T36	1.13389	-0.181281	-1.70922	0.0921824	0.283068	DOWN	200.203	200.201	200.204	36.4823	36.3279	36.6608	65	41	24	20655.3	80732.4	43977.5	220552	194509	340872	214404	178195	262697	235979	160797	378483	45675.3	261340	193080	359582	309031	263044	251246	318487	249192	212893	323972	133623	290369	173967	165252	256587	170892	176948	196972	105862	176587
304	M290T29	1.27785	-0.353714	-1.70534	0.0929752	0.284152	DOWN	290.183	290.176	290.189	28.8471	28.4878	28.9981	46	29	17	108921	411751	257048	641782	502238	1.0902e+06	537714	293205	847731	245705	538287	817476	284203	1.63559e+06	527639	137874	495613	242527	677351	496124	835166	439175	579862	1.01283e+06	341462	293313	252707	416320	804163	571900	914956	751169	978187
305	M268T26	1.51661	-0.600852	-1.7178	0.0939558	0.285479	DOWN	268.14	268.126	268.146	26.4495	25.9595	27.1789	47	32	13	198651	551193	724535	857253	565033	789460	325087	759366	838037	1.07424e+06	1.00489e+06	465819	1.16801e+06	238401	603011	2.63222e+06	1.51343e+06	956864	532396	2.10635e+06	859917	266376	308103	925089	1.20172e+06	995359	111381	608703	285987	1.64556e+06	1.53413e+06	1.11431e+06	266728
306	M1106T31_2	1.43934	-0.525409	-1.69811	0.0942724	0.285904	DOWN	1105.53	1105.53	1105.54	30.9726	30.8747	31.0528	32	19	13	13311.2	56463.8	31842.9	60549.9	42229.9	180887	8705.6	94725.9	79216	108828	54029.7	24024.4	0	34306.5	16126.7	35053.9	147685	56072.2	11842.9	40384.1	4737.36	20297.3	23175.6	52262	58689.1	37834.8	0	53360.9	26371.9	145317	73751.4	9079.55	10098.2
307	M148T12	1.43953	0.525597	1.72218	0.0945368	0.286258	UP	148.041	148.039	148.048	11.9268	11.6848	12.388	33	17	16	60877.6	260300	432316	379141	545784	678458	91642.4	201799	296607	847981	1.00597e+06	215314	133284	118576	469797	383281	215866	502273	423219	490682	592856	368740	184579	473384	210876	327163	110615	1.08581e+06	916735	67043.5	3921.26	527957	506041
308	M728T21	1.47373	-0.559476	-1.68769	0.096271	0.288551	DOWN	727.841	727.831	727.85	20.8096	20.5462	21.5211	53	35	18	20857.8	82487.7	43736.5	80986.5	54953.3	250857	28698.1	94282.6	304765	104051	15813.9	8521.46	25018.1	46614.8	28552.8	26204.9	221391	70532.7	3584.01	45261.6	3573.75	62538.4	45620.5	33809.9	25105.5	84343.8	153027	88404.6	3837.59	157059	2371.98	54582.7	75753.1
309	M139T4_1	1.27197	0.347062	1.69206	0.0964143	0.288739	UP	138.906	138.905	138.907	3.55364	3.22988	3.87853	38	23	15	5584.48	27170.4	23439.2	37195.7	47905.2	35008.6	3132.8	97884.9	93989.9	37620.5	18862.9	64365.8	22764.6	0	7311.61	41131.1	55267.3	45220.4	0	50686.2	7374.64	23896.7	0	43686.8	59799.9	96684.1	84367.8	32811.8	28245.2	62984.2	31710.2	25928.6	41701
310	M252T22	1.37816	-0.462742	-1.68036	0.0977433	0.290462	DOWN	252.076	252.074	252.081	21.7162	21.2077	22.0198	33	21	12	99820.6	517027	318772	626035	454255	186457	353527	246302	1.22258e+06	613537	739484	517976	896358	500627	204604	934849	1.28534e+06	396948	80678.9	1.10054e+06	459449	645053	769345	304282	546410	200594	150131	319838	925110	429759	294316	193117	311237
311	M119T0	1.32842	-0.409716	-1.68109	0.0978798	0.290637	DOWN	118.943	118.941	118.944	0.264475	0.05205	0.460117	42	26	16	6028.51	89771.3	64486	129139	97212.1	119287	76472.1	128305	16745	38965.1	27101.6	98908.4	228012	122046	133766	198984	130001	91388.8	32034.7	218634	170068	83323.4	94626	201966	139569	72602.5	149681	103535	154795	67352.5	48523.1	79138.1	100883
312	M1058T34	1.18597	-0.246072	-1.67776	0.0981965	0.291044	DOWN	1057.61	1057.6	1057.62	33.9558	33.8568	34.0773	35	21	14	10185.9	55850.5	30907.5	113404	95621.1	113806	150506	133734	300767	225838	80215.8	101841	1579.84	114192	58186.9	124789	150105	97820.3	74000.3	148089	124339	209950	210291	74987	109801	171412	168367	131520	109122	104569	83774.2	50080.5	173207
313	M116T27	1.24113	-0.311659	-1.67449	0.0993144	0.292465	DOWN	116.071	116.069	116.072	26.5117	26.0268	26.7466	46	29	17	34704.5	172379	129852	321744	259234	398971	73180.4	320888	252293	839210	527887	237949	673739	471420	244262	375274	327940	472909	314535	400324	261347	232248	248953	366231	139129	172643	37735.2	351525	589680	368664	96832.8	243800	188280
314	M267T26	1.52508	-0.608881	-1.68504	0.0994116	0.292588	DOWN	267.137	267.129	267.139	26.4495	26.258	26.8403	59	40	19	1.20202e+06	3.83914e+06	4.47281e+06	5.30822e+06	3.48063e+06	4.16446e+06	1.02531e+06	4.61551e+06	5.13552e+06	5.93009e+06	6.3382e+06	2.49534e+06	7.01449e+06	2.10074e+06	2.73818e+06	1.8295e+07	9.48076e+06	4.60424e+06	3.76226e+06	1.44446e+07	5.49301e+06	467823	1.87295e+06	5.6215e+06	6.90577e+06	6.08549e+06	650097	3.35576e+06	2.13033e+06	1.11696e+07	1.01773e+07	6.74527e+06	1.80974e+06
315	M142T29	1.368	-0.452073	-1.67485	0.0996538	0.292893	DOWN	142.066	142.065	142.068	29.4563	29.3595	29.5385	34	21	13	30572	144028	121217	205991	150578	461024	38432.6	97345.3	427271	373192	288629	179169	581282	90141.1	76133.5	295189	208843	478638	75424.7	150883	297614	40731.3	140227	335426	104067	94225	41864.4	323320	146762	262877	127584	200322	57768.7
316	M132T6	1.38802	-0.47303	-1.67401	0.0999192	0.293227	DOWN	132.102	132.09	132.103	5.57263	4.9165	6.17903	52	31	19	416179	5.55784e+06	4.78423e+06	7.74326e+06	5.57863e+06	1.33998e+07	1.583e+06	5.11332e+06	1.27651e+07	1.31079e+07	5.59182e+06	8.36287e+06	2.36395e+07	2.09896e+07	5.66222e+06	706073	1.39696e+07	6.9533e+06	4.8148e+06	1.54442e+07	5.81157e+06	1.879e+06	2.61651e+06	2.40991e+06	2.31511e+06	1.56719e+06	6.15044e+06	1.17846e+07	9.17747e+06	5.91822e+06	8.50437e+06	7.79954e+06	1.52577e+07
317	M124T7	1.23858	-0.308686	-1.6622	0.101486	0.295176	DOWN	124.053	124.051	124.068	6.80017	6.51358	7.02123	32	22	10	43967.2	243415	164780	432263	348999	790476	110573	309785	417190	616679	146611	349528	235515	834402	788079	177652	587136	573594	90511	561715	551678	179121	243659	452835	90779.7	238022	269570	676856	209534	967274	623846	613766	978494
318	M331T29	1.28146	-0.357791	-1.66107	0.101549	0.295253	DOWN	331.234	331.222	331.237	28.658	28.3495	28.8502	55	38	17	364736	1.46775e+06	882973	2.17332e+06	1.69597e+06	3.15611e+06	1.06859e+06	1.66973e+06	2.51292e+06	950599	1.28997e+06	4.93237e+06	803811	2.00987e+06	3.3851e+06	563029	2.85434e+06	1.47964e+06	4.08226e+06	1.71298e+06	2.76034e+06	1.10416e+06	1.12504e+06	1.66227e+06	1.35575e+06	980072	805332	3.42865e+06	803427	2.20919e+06	2.10532e+06	2.4516e+06	3.91371e+06
319	M206T22	1.38322	-0.468034	-1.65574	0.102667	0.296621	DOWN	206.102	206.1	206.114	21.956	21.6847	22.5863	59	36	23	450849	2.21802e+06	1.38716e+06	2.63626e+06	1.90588e+06	5.51658e+06	1.84753e+06	1.08583e+06	4.86588e+06	3.15132e+06	404285	875329	2.83287e+06	4.6059e+06	911727	113713	7.59985e+06	2.35641e+06	961978	862217	499354	2.30223e+06	2.47381e+06	1.42761e+06	305769	2.58377e+06	2.39327e+06	3.97324e+06	141115	3.53283e+06	58293.3	1.17867e+06	6.67183e+06
320	M170T6	1.3866	0.471546	1.6731	0.104302	0.298593	UP	170.092	170.085	170.094	6.07597	5.86647	6.52922	39	23	16	255397	1.25683e+06	2.24674e+06	2.15114e+06	2.98275e+06	2.79074e+06	832030	1.34236e+06	1.35902e+06	2.5654e+06	5.65622e+06	2.3584e+06	711225	1.31111e+06	1.91725e+06	1.04142e+06	1.94991e+06	1.32567e+06	588293	2.2955e+06	1.18241e+06	1.7983e+06	314849	3.26401e+06	525286	958251	1.50175e+06	3.16554e+06	2.33031e+06	2.24459e+06	1.82696e+06	2.14496e+06	2.33975e+06
321	M344T31	1.36188	-0.445604	-1.64477	0.104857	0.299253	DOWN	344.247	344.239	344.25	30.5186	30.0996	30.6483	54	30	23	276670	917999	482343	1.05938e+06	777876	1.21498e+06	531990	507284	1.25822e+06	820327	603364	2.68887e+06	180187	808072	2.70964e+06	153007	1.59318e+06	761963	1.78554e+06	932831	1.84943e+06	566590	310943	952259	386255	247681	43669.4	1.12553e+06	538135	1.16012e+06	1.49968e+06	1.82544e+06	2.45699e+06
322	M166T11	1.30504	-0.38409	-1.64464	0.105115	0.299558	DOWN	166.086	166.078	166.088	10.6455	10.2304	10.9334	55	35	20	1.78195e+06	2.66723e+07	1.8424e+07	3.89784e+07	2.98677e+07	9.63921e+07	1.2841e+07	3.73723e+07	1.00591e+08	3.83465e+07	1.65395e+07	6.14468e+06	2.51101e+07	3.82599e+07	4.22455e+07	818838	7.27985e+07	4.4383e+07	1.95545e+07	4.70368e+07	3.81723e+07	2.45943e+07	7.57205e+06	4.45731e+07	3.87402e+06	2.4777e+07	5.21698e+07	4.21632e+07	1.52743e+07	7.80082e+07	4.24211e+07	6.39337e+07	9.55984e+07
323	M167T7	1.25023	-0.322189	-1.64436	0.105382	0.299875	DOWN	167.076	167.074	167.083	6.79672	6.51358	7.1256	63	40	23	422739	2.44054e+06	1.82449e+06	4.32574e+06	3.45997e+06	7.52952e+06	1.07899e+06	3.4548e+06	4.50127e+06	6.80584e+06	1.30462e+06	350309	2.0963e+06	8.18864e+06	1.07573e+07	1.51349e+06	5.18585e+06	6.20764e+06	2.09418e+06	4.17834e+06	4.90186e+06	2.0626e+06	2.31187e+06	5.13718e+06	1.30343e+06	2.18472e+06	3.59964e+06	6.00311e+06	1.49551e+06	8.16392e+06	5.04586e+06	6.50644e+06	8.8675e+06
324	M208T19	1.23474	-0.304207	-1.64192	0.105541	0.300061	DOWN	208.114	208.102	208.124	18.8086	18.6063	19.6136	66	40	24	165654	1.21867e+06	572752	1.89625e+06	1.53575e+06	3.8475e+06	522555	2.40473e+06	3.34381e+06	2.89763e+06	1.28567e+06	103862	1.38853e+06	1.04582e+06	742868	1.04796e+06	3.42765e+06	3.10945e+06	61312.8	1.4326e+06	774852	879989	592999	1.20193e+06	1.05536e+06	3.21712e+06	3.69367e+06	2.7773e+06	1.023e+06	3.415e+06	45953.8	3.74164e+06	2.23298e+06
325	M846T22	1.45796	-0.543948	-1.64553	0.105618	0.300153	DOWN	846.263	846.253	846.27	22.367	21.89	22.8337	38	28	10	16570.6	98595.5	83746.2	119520	82057.8	167142	265087	161575	132352	148100	43938.6	24726.6	208551	137212	23866.5	91975.2	102030	57021.6	6258.45	44460.3	43631.6	237945	334578	23453.9	440290	273117	31630.2	61972.8	23791	40263.6	0	41994.6	63143.5
326	M101T3_1	1.26099	-0.334551	-1.63876	0.106129	0.300752	DOWN	100.932	100.931	100.933	2.70596	2.40112	3.08675	66	43	23	38665	736373	442883	1.14147e+06	905218	607761	631868	422573	801834	712845	651453	1.01795e+06	1.41082e+06	600825	2.52577e+06	2.22962e+06	2.22502e+06	567396	1.13741e+06	809635	779814	1.15974e+06	576142	791966	1.01407e+06	769875	1.50308e+06	923333	1.35893e+06	758172	1.47494e+06	1.4754e+06	779464
327	M293T4	1.35108	-0.434111	-1.63996	0.106173	0.300803	DOWN	293.066	293.063	293.078	3.69993	3.49205	4.02322	31	17	14	53718.1	106999	76578.3	142609	105552	98887.1	97164.6	71135.3	105280	316588	93272.3	79257.9	162946	620543	137964	31988.4	78363.1	217570	161745	180532	120815	7523.82	209967	266298	48689.9	264101	90596.6	199537	140192	87901.3	127312	120501	195555
328	M170T29	1.40371	-0.489244	-1.6411	0.106203	0.300839	DOWN	170.062	170.06	170.063	29.4608	29.111	29.5977	67	43	24	1.30424e+06	5.89275e+06	4.59907e+06	7.41547e+06	5.28277e+06	1.65765e+07	1.78309e+06	2.51695e+06	1.68222e+07	1.28872e+07	9.62383e+06	6.03022e+06	2.37249e+07	2.86462e+06	1.7605e+06	1.17981e+07	6.59962e+06	1.82036e+07	2.29553e+06	5.09415e+06	1.12329e+07	1.42707e+06	4.97457e+06	1.03792e+07	4.5177e+06	3.45302e+06	1.70036e+06	1.26484e+07	5.04916e+06	9.27696e+06	4.7958e+06	7.03611e+06	1.12796e+06
329	M339T5	1.58898	0.6681	1.6676	0.106496	0.301181	UP	339.143	339.14	339.145	5.33744	4.85275	5.61955	68	43	24	498104	1.45157e+06	3.28009e+06	1.99664e+06	3.17261e+06	3.40438e+06	293219	1.59541e+06	2.43477e+06	1.574e+06	2.82508e+06	5.72206e+06	902164	1.36586e+06	3.95681e+06	1.06502e+06	1.02864e+06	1.9035e+06	323563	3.7563e+06	1.75169e+06	222473	1.22751e+06	2.37966e+06	1.02751e+06	1.28864e+06	852258	3.15681e+06	2.91169e+06	1.77455e+06	2.13098e+06	2.82345e+06	3.97931e+06
330	M208T25	1.25554	-0.328307	-1.63253	0.108043	0.303063	DOWN	208.099	208.096	208.109	25.3604	24.9997	25.7139	25	12	12	73055	308108	243384	548483	436850	849366	278995	1.19721e+06	729128	518530	376007	248983	882834	221672	217564	577499	533603	444338	583319	941334	281531	1.01039e+06	172909	802039	384853	369409	53735.9	709386	552509	608778	1.47958e+06	696612	409178
331	M504T19	1.37692	-0.461447	-1.63007	0.108508	0.303622	DOWN	504.221	504.215	504.225	18.8097	18.671	19.3265	47	28	19	67833.4	307291	110329	309600	224849	605480	77328.7	453206	594155	36296.9	135356	35649.8	101637	212670	79839.6	85665.1	749370	613244	21131.6	205829	42077	292080	74614.8	90527.1	137446	503598	869854	340422	203139	1.05481e+06	5659.33	644093	47893.5
332	M205T22	1.38764	-0.472631	-1.62641	0.108819	0.303995	DOWN	205.099	205.094	205.1	21.9478	21.6847	22.5863	63	40	23	3.60265e+06	1.7957e+07	1.16099e+07	2.10846e+07	1.51946e+07	4.41272e+07	1.36785e+07	8.74213e+06	3.88282e+07	2.71931e+07	2.90973e+06	6.82955e+06	2.2952e+07	3.76739e+07	6.94857e+06	437318	6.07427e+07	1.92232e+07	6.96588e+06	6.80486e+06	4.05747e+06	1.84975e+07	1.63019e+07	1.17342e+07	2.61864e+06	2.0615e+07	1.95475e+07	3.13493e+07	88869.1	2.841e+07	71140.7	9.43139e+06	5.38877e+07
333	M224T19	1.26129	-0.334904	-1.62502	0.109037	0.304256	DOWN	224.092	224.088	224.108	18.7423	18.3367	19.0098	33	18	15	50356.3	220847	110787	318214	252291	116946	118966	241654	314890	211014	127848	149916	85094.3	121361	210448	191935	293577	360272	53282.1	242183	193133	138261	74990.1	179152	151097	384021	407227	600332	1.02996e+06	414842	533810	693315	312848
334	M1014T34	1.2113	-0.276551	-1.6202	0.1101	0.305518	DOWN	1013.58	1013.57	1013.59	33.9855	33.8568	34.1477	52	34	18	13209	71306	44494.4	131595	108640	137987	240987	146282	359882	241078	91447.1	79762.6	1849.43	129249	66329.6	227158	187993	116858	71645	170407	153041	178499	246880	93197	152037	210249	217004	103757	65435	95375.6	98471.8	49724.7	186319
335	M552T22	1.33427	-0.416048	-1.62689	0.110677	0.306198	DOWN	552.221	552.215	552.224	22.3011	21.8355	22.7714	66	42	24	585177	2.65549e+06	2.81218e+06	4.56198e+06	3.41909e+06	4.7478e+06	5.89724e+06	6.47768e+06	4.23412e+06	6.57537e+06	2.61632e+06	726871	7.36622e+06	4.73224e+06	1.13672e+06	2.08388e+06	7.75942e+06	4.86496e+06	796954	2.38068e+06	1.36086e+06	7.56771e+06	6.11905e+06	2.00841e+06	1.08258e+07	9.38446e+06	3.04392e+06	4.46531e+06	1.13855e+06	4.8871e+06	144513	3.03777e+06	3.91565e+06
336	M204T4_1	1.36614	-0.450106	-1.60998	0.112463	0.308274	DOWN	204.056	204.039	204.061	3.54579	3.08897	4.08665	32	19	13	25797	86388.2	37570.8	91571.3	67029.2	82290.5	82277.2	55309.8	65377.9	111115	124195	99909.8	495137	140115	154575	92352.9	61795.7	176519	81588.9	135212	54972.2	26969.4	70315.6	117646	37034.4	26533	58355.8	20296	94151	55758.4	43973.3	43940.4	142075
337	M399T32	1.42516	-0.511122	-1.61482	0.113012	0.308905	DOWN	399.246	399.24	399.25	32.009	31.8918	32.1495	32	19	13	98255.5	374974	379461	521154	365681	435868	1.24219e+06	681887	527463	658071	238905	255199	926378	320763	158570	1.01584e+06	289958	54696.5	292679	515068	450121	1.53851e+06	928842	172168	1.35335e+06	648308	248711	344878	372605	202591	250470	214070	313912
338	M124T20	1.35879	-0.442317	-1.60638	0.113081	0.308984	DOWN	124.041	124.04	124.046	20.2723	19.4826	20.7627	57	35	20	122427	371414	185621	414569	305103	352525	216016	287368	479853	862288	209501	114669	240586	390766	255697	239689	690128	178494	80352.9	360300	247265	2.3316e+06	172790	378002	230331	318549	227685	860861	277219	211866	152298	242207	534998
339	M358T28	1.40186	-0.487339	-1.60242	0.114063	0.310103	DOWN	358.226	358.214	358.231	28.1216	27.6391	28.6262	51	30	17	290571	877768	397753	875149	624278	692679	314838	311030	636698	299227	559859	4.24389e+06	65516.3	2.17292e+06	800399	324352	995198	397524	823431	1.17978e+06	405264	569666	693554	407937	447715	443990	205560	769685	543589	213961	422105	597130	1.98061e+06
340	M562T32	2.94973	-1.56058	-1.61078	0.114246	0.31031	DOWN	562.48	562.47	562.487	32.026	31.7615	32.1494	35	22	13	84147	236941	32830.9	89735.1	30540.1	42180.1	63417.1	19823	459497	44429.9	32331.2	108840	1726.28	17641.3	0	93683.7	70925.3	935.336	8262.03	49804.8	63926	96585.2	22506.7	8488.33	573243	17840.7	5064.69	17280.4	20023.7	66003.6	27578.2	0	1.43839e+06
341	M1135T36	1.42748	0.513469	1.60918	0.114528	0.310629	UP	1134.66	1134.65	1134.67	35.5395	35.4712	35.6923	24	12	12	5944.59	30346.1	32263.6	26794.2	39746.8	0	55359	53191.4	58681.5	0	49843.1	87465.9	1163.86	1145.76	45425.8	68366.4	99409.7	68182.7	36442.9	1487.22	92362.9	8269.72	0	30514.4	76994	43072.2	1290.77	0	1730.48	16855.5	5318.04	28816.3	0
342	M264T24	1.36259	-0.446354	-1.60042	0.114547	0.31065	DOWN	264.113	264.108	264.124	23.9908	23.5142	24.2994	47	31	16	184773	897234	605204	1.10869e+06	813665	810880	315633	918329	1.47104e+06	1.00475e+06	1.0829e+06	854072	1.22019e+06	1.18832e+06	870509	4.14858e+06	1.98839e+06	668287	1.17603e+06	4.60711e+06	560300	413084	514442	1.11455e+06	774242	678007	141016	950895	1.21756e+06	1.45129e+06	285410	1.13545e+06	175498
343	M306T31	1.25633	-0.329219	-1.60318	0.114677	0.310796	DOWN	306.143	306.14	306.155	31.2397	30.9228	31.6254	50	34	16	161239	502115	426501	910894	725019	1.76515e+06	384395	738815	1.36724e+06	945338	860661	1.08468e+06	653601	1.0329e+06	974281	669336	1.1782e+06	531996	537070	905087	1.13011e+06	423370	0	1.13991e+06	333990	0	136587	1.13596e+06	1.38185e+06	934262	757702	763604	702648
344	M147T3	1.40016	0.48559	1.61895	0.115777	0.312028	UP	147.112	147.111	147.114	2.98457	2.88215	3.30258	32	20	12	58372.1	72739.2	136672	121464	170069	105394	14868.4	68394.2	305714	185940	256067	191713	66904.1	226903	156335	44001	115868	186306	250000	147727	131114	13231.5	38838.8	112536	76380	73931.3	49177.8	209633	208283	131951	87005.3	161599	143795
345	M238T8	1.25986	-0.333262	-1.58524	0.117769	0.314225	DOWN	238.096	238.094	238.098	8.0774	7.75062	8.27673	31	22	9	84227.7	503643	285738	741211	588329	963077	233688	283148	548533	797540	2.00063e+06	594595	332737	646730	1.0414e+06	891803	660172	800182	57342.3	2.69311e+06	940349	1.49771e+06	329161	642033	306550	450969	485374	1.42863e+06	666427	655791	82598.5	801069	1.40889e+06
346	M847T22	1.46161	-0.547556	-1.59423	0.118015	0.314494	DOWN	847.267	847.256	847.272	22.3282	21.89	22.7236	34	24	10	18458.1	107134	117261	146288	100087	95172.6	295054	175217	152463	104493	57578.3	32341	219234	170535	36367.2	95881.7	119134	89953.4	27498.9	59167.6	69047	236415	357945	45963	452524	307422	60469.6	93172	48526.7	41961.3	6159.01	76449.3	49881.3
347	M115T28	1.26507	-0.339216	-1.59152	0.118184	0.314677	DOWN	115.055	115.054	115.056	28.3896	28.321	28.4587	30	18	12	39365.1	223063	226489	435979	344629	695322	77673.2	158111	909855	613816	636656	525977	753303	375143	386177	545243	403914	829119	324336	423895	674418	85962.6	334245	669663	149801	230670	184051	661293	502143	476540	312755	606867	246761
348	M114T25	1.54054	0.62344	1.60994	0.118506	0.315027	UP	114.127	114.125	114.129	24.7423	24.3926	25.1297	31	18	13	67056.4	138509	307293	196796	303352	89609.8	383602	152598	324927	327709	38138.2	384650	164220	153385	111515	172867	240649	160102	106665	84416.8	87429.2	475144	175991	65001.6	187715	197399	0	181376	133001	118626	579621	67225.9	661328
349	M662T35	1.80806	0.854445	1.58573	0.118685	0.31522	UP	661.563	661.557	661.567	35.2795	35.204	35.4065	26	10	16	47113.4	182526	158475	80348.6	148021	4514.82	4024.8	0	0	0	1449.34	4427.88	2468.25	0	1132.23	4367.35	141098	0	0	2107.86	0	0	0	71605	0	0	740642	119130	71930.9	149770	714352	48487.1	0
350	M349T23	1.92969	-0.948369	-1.58088	0.118964	0.315522	DOWN	349.186	349.183	349.193	22.5389	22.2007	23.0483	37	26	11	250407	852676	373226	494516	256267	412564	429727	149802	131762	1.3335e+06	57156.9	1.38619e+06	453056	30586.8	141815	4.04518e+06	3.47106e+06	326870	57194.3	39634.7	113630	339914	531320	135239	402218	271697	50031.3	348097	106835	2.15769e+06	8197.37	105507	103448
351	M246T28	1.29729	-0.375505	-1.58232	0.119547	0.316149	DOWN	246.098	246.096	246.101	28.3876	28.0048	28.4587	65	42	23	395299	2.01082e+06	1.77846e+06	3.28118e+06	2.52925e+06	4.66867e+06	469899	1.09133e+06	6.57127e+06	4.63971e+06	4.53023e+06	3.58805e+06	6.86179e+06	2.37192e+06	1.20041e+06	5.84448e+06	2.82523e+06	6.97871e+06	1.64869e+06	2.31111e+06	4.8375e+06	532299	2.77581e+06	4.79658e+06	1.32851e+06	1.95148e+06	1.25643e+06	4.49492e+06	3.09582e+06	3.59608e+06	2.34765e+06	3.41589e+06	1.03656e+06
352	M243T23	1.48394	-0.569434	-1.57706	0.119643	0.316252	DOWN	243.136	243.127	243.138	23.11	22.6682	23.7924	76	41	23	2973354	1.01588e+07	5.41844e+06	9.20505e+06	6.20311e+06	2.36025e+07	1.51674e+06	1.7882e+06	6.19583e+06	2.65271e+06	4.0308e+06	7.00213e+06	8.87915e+06	2.68844e+07	1.84671e+07	2.17035e+06	3.76653e+06	4.52246e+06	1.1774e+07	3.62091e+06	2.42996e+07	1.50677e+06	2.99389e+07	3.49862e+06	3.97004e+06	1.55701e+06	271096	8.8584e+06	1.29445e+07	6.76811e+06	3.73928e+06	5.64315e+06	1.25745e+07
353	M489T28	1.43932	-0.525386	-1.57522	0.120325	0.317141	DOWN	489.184	489.178	489.188	28.3897	28.253	28.455	36	25	11	476903	2.08106e+06	1.45064e+06	2.24004e+06	1.55632e+06	2.68611e+06	118812	329123	6.7752e+06	2.27303e+06	3.339e+06	3.16179e+06	5.55977e+06	1.1589e+06	184429	4.10228e+06	1.56436e+06	7.62693e+06	684355	926382	3.75642e+06	139308	1.24385e+06	3.84826e+06	395388	612126	697546	3.23224e+06	1.42933e+06	1.93536e+06	781995	1.51547e+06	245810
354	M245T28	1.29449	-0.372382	-1.57216	0.121892	0.319162	DOWN	245.095	245.093	245.097	28.3881	28.0048	28.4593	67	43	24	2.65321e+06	1.38492e+07	1.22627e+07	2.26332e+07	1.74843e+07	3.27907e+07	2.86793e+06	7.76152e+06	4.6763e+07	3.23268e+07	3.09237e+07	2.31302e+07	4.6744e+07	1.65484e+07	8.26805e+06	4.00952e+07	2.07368e+07	4.78314e+07	1.14702e+07	1.6475e+07	3.29095e+07	3.2628e+06	1.94062e+07	3.30598e+07	8.89272e+06	1.30433e+07	8.68223e+06	3.11112e+07	2.1954e+07	2.49515e+07	1.6406e+07	2.36143e+07	6.91557e+06
355	M399T5	1.29268	-0.370363	-1.56639	0.122666	0.320152	DOWN	399.147	399.143	399.149	4.52925	3.98243	4.7416	53	34	19	132996	409803	315729	621072	480454	465965	351270	269848	808906	235073	832532	456811	614050	177577	1.08288e+06	39827.2	940323	485722	2006.25	1.18884e+06	445297	749478	768241	824043	200173	83512.6	343334	640915	483757	1.40124e+06	1.03095e+06	1.16184e+06	104331
356	M103T11	1.33396	-0.415714	-1.56476	0.122831	0.320361	DOWN	103.054	103.053	103.056	10.7125	10.2304	11.253	61	38	21	31654.5	393124	282034	519850	389792	680542	57154.4	631277	762724	384118	241653	845.405	336364	619360	508959	43711.9	1.36666e+06	557743	0	721256	615393	354283	145897	818329	57357.7	347289	760314	790745	258605	1.30255e+06	329547	1.02039e+06	630483
357	M727T21_2	1.43469	-0.520738	-1.5583	0.124018	0.321864	DOWN	727.337	727.329	727.347	20.8109	20.564	21.5211	50	35	15	47110.9	189276	104184	184396	128527	598964	75974	202225	677910	214232	42057.8	27833.5	42163.7	111309	74722.4	74333.9	518557	162103	42149.5	19371.7	41423.7	142583	117734	83842.1	69991.8	198738	348794	211874	4975.58	359998	1520.19	132663	182531
358	M561T32	2.97137	-1.57113	-1.56532	0.124599	0.322593	DOWN	561.48	561.47	561.485	32.0085	31.7615	32.1495	52	32	20	237079	668948	86222.8	244241	82198	97907.3	165358	48677.1	1.2241e+06	171078	94673.4	278516	2325.48	38245.8	7832.02	231861	156199	1229.68	29511.7	118652	151125	360173	62654.1	23659.1	1.53684e+06	33529.8	15814	31938.8	51861.3	182926	79907.5	12608.8	4.10438e+06
359	M381T4	7.12773	-2.83344	-1.56218	0.125726	0.323999	DOWN	381.08	381.077	381.082	3.63884	3.13368	3.94983	54	35	19	608591	3.45293e+06	102589	957590	134347	562602	47838.6	217240	111183	4.06987e+06	3.12152e+06	125343	156903	117960	355752	604320	192543	831203	188733	361305	259773	65534.1	318867	120823	59777.9	46757.4	94210.4	199771	457292	575709	561891	392727	146681
360	M214T4	1.38996	0.475047	1.5427	0.12853	0.327441	UP	214.057	214.055	214.058	3.67311	3.4708	3.95285	32	15	17	29587.3	137525	112397	122969	170922	256437	150400	118933	86971.3	189418	53252.9	81575.7	159677	12400.5	773841	96423.5	78046	270885	29381.6	56276.1	83958	31091.8	31318.1	298470	44356	169432	151075	116035	49315.8	57171	127853	82776.5	93539.9
361	M233T13	1.70436	-0.769227	-1.53965	0.129106	0.328138	DOWN	233.091	233.085	233.093	13.2069	12.9207	13.6158	37	22	14	126850	1.58423e+06	563156	996916	584987	2.99904e+06	539226	3.76666e+06	567399	2.13281e+06	32424.5	56976.1	176103	468526	89399.3	220219	906338	1.82804e+06	0	0	10928	95510.2	281205	300152	130748	301148	3.61327e+06	1.8136e+06	282983	480222	0	539512	6.02636e+06
362	M754T32	1.42627	-0.512249	-1.53432	0.129826	0.329005	DOWN	754.451	754.438	754.457	32.4205	32.1813	32.5205	44	29	15	52781.7	173857	103031	173733	121809	212233	39953.2	97700.8	591005	76502.7	115075	684594	21961.9	268339	8465.1	39096.4	181819	102491	362091	383357	304227	76943.1	65233.3	168317	33993.8	31030.5	19817.5	145224	157356	305369	195273	150227	423387
363	M266T22	1.17455	-0.232107	-1.53838	0.130909	0.3303	DOWN	266.125	266.122	266.136	22.2868	21.7532	22.8864	68	42	24	1383050	7.81888e+06	8.30207e+06	2.145e+07	1.82623e+07	3.43351e+07	1.15966e+07	2.86028e+07	3.03677e+07	2.05995e+07	1.72502e+07	1.85849e+07	1.34017e+07	2.68872e+07	1.17726e+07	2.41066e+07	1.80692e+07	1.57917e+07	2.97845e+07	2.32542e+07	2.1348e+07	1.78243e+07	2.36784e+07	1.59365e+07	3.29697e+07	2.10608e+07	6.92918e+06	2.51497e+07	3.14868e+07	1.4107e+07	4.10217e+07	2.19454e+07	1.87862e+07
364	M330T29	1.27907	-0.355092	-1.52979	0.131005	0.330414	DOWN	330.232	330.228	330.235	28.6587	28.3495	28.8502	67	43	24	1.98111e+06	8.17458e+06	5.16702e+06	1.14495e+07	8.95141e+06	1.71012e+07	6.90079e+06	8.91798e+06	1.34396e+07	4.97923e+06	6.38972e+06	2.68454e+07	2.98812e+06	1.06233e+07	1.94107e+07	1.38025e+06	1.51202e+07	7.5847e+06	2.19897e+07	9.77985e+06	1.6422e+07	4.8956e+06	5.00373e+06	8.46829e+06	5.58422e+06	5.03191e+06	3.89604e+06	1.82746e+07	3.8105e+06	1.15946e+07	1.16184e+07	1.17631e+07	2.11283e+07
365	M117T22	1.34409	-0.426626	-1.52268	0.132762	0.332489	DOWN	117.061	117.061	117.062	21.9134	21.6847	22.3517	43	29	14	19816.5	109389	68456.4	129433	96298.4	278997	66206.1	64557.5	220202	161096	28296.8	54949.2	79543.2	255470	60699.4	11404.6	371122	119294	43949.7	48985.1	19376.5	105407	124643	122202	16433.3	86549.5	104503	181512	26655.6	192642	15922.1	88360.2	407762
366	M206T12	1.31484	0.394886	1.52775	0.132964	0.332725	UP	206.044	206.043	206.051	11.9219	11.6543	12.2618	24	11	13	46629.8	390343	375218	469730	617927	888226	140364	367153	510397	1.49075e+06	216668	0	126921	0	196816	252153	442799	960715	2671.77	466401	97956.2	536332	106162	584142	313075	577524	568999	1.51496e+06	635190	354164	1976.11	462226	738845
367	M369T27	1.59831	-0.676551	-1.52066	0.133321	0.333142	DOWN	369.242	369.233	369.245	27.265	26.8403	27.4997	55	32	23	1.5535e+06	5.63913e+06	2.60499e+06	4.10724e+06	2.56973e+06	1.062e+07	373876	5.82822e+06	1.7055e+07	3.38902e+06	6.27877e+06	2.92878e+06	1.48392e+06	382767	587632	561201	5.88972e+06	1.37861e+06	1.13026e+06	2.24079e+07	611055	450525	434973	2.62933e+06	377343	807927	288828	3.05011e+06	887482	7.40132e+06	2.92829e+06	4.44078e+06	6.73922e+06
368	M1250T36	1.18577	-0.24583	-1.51528	0.134808	0.334869	DOWN	1249.73	1249.71	1249.74	36.0163	35.9337	36.1375	27	14	13	4657.07	16029.1	11150.2	32303.7	27242.7	33393.2	44050.1	26194.3	49186	52927.6	21405.9	27757.3	3196.1	39522.9	30714	29072.3	43164.5	33431.1	30134.2	44212.9	35966.2	39905.5	64038.9	26197.9	25851.8	35949.9	44516.4	52820.1	31961.1	31264.8	28139.7	19026	90177.7
369	M303T28	1.29994	-0.378441	-1.53151	0.135027	0.335121	DOWN	303.142	303.137	303.149	28.2573	28.1852	28.3895	38	24	14	127603	307342	485534	726798	558894	955541	154941	423427	620011	517849	340803	935492	723203	1.54196e+06	990966	457000	948382	728974	1.40767e+06	758809	626153	327353	609833	672782	364783	458699	228240	1.07044e+06	1.14664e+06	674992	1.05218e+06	602749	796605
370	M882T34	1.2036	-0.267359	-1.50962	0.136006	0.336244	DOWN	881.501	881.489	881.51	33.9976	33.8568	34.1477	59	36	23	27183.2	124628	73688.7	216302	179712	162823	406616	225125	510306	388066	100777	136098	4112.92	351875	143796	341846	299709	173146	124352	277777	293509	340134	501082	133951	324007	309384	472904	193458	113155	159865	115240	61635.8	321959
371	M208T38	1.23134	-0.300234	-1.51541	0.136093	0.336344	DOWN	207.623	207.621	207.624	37.6273	37.4243	37.9767	35	22	12	22470.5	190361	184427	383443	311402	226407	507292	225615	467010	424409	81012	272230	241970	588124	158952	546430	184082	119981	266678	165502	313168	468675	782492	74097.8	501011	423044	258895	395769	485477	346361	416037	241961	553941
372	M211T13	1.54147	-0.624303	-1.5106	0.136443	0.336743	DOWN	211.107	211.101	211.11	13.1782	12.9288	13.4999	39	25	14	1.02314e+06	9.37192e+06	3.17941e+06	6.75021e+06	4.37908e+06	2.38588e+07	5.77529e+06	2.01586e+07	3.77156e+06	1.28544e+07	716906	156735	1.2996e+06	4.54493e+06	2.31462e+06	1.37991e+06	3.77806e+06	9.54812e+06	907240	458292	1.24003e+06	674806	4.243e+06	1.4765e+07	1.52744e+06	3.45447e+06	9.79225e+06	7.65956e+06	1.56033e+07	1.37617e+07	633885	5.0076e+06	5.14449e+07
373	M384T22	1.4048	-0.490366	-1.50381	0.137538	0.337984	DOWN	384.12	384.116	384.13	21.7656	21.2077	22.2085	65	41	23	1.93149e+06	1.02038e+07	6.3403e+06	1.05627e+07	7.5191e+06	6.43907e+06	7.07249e+06	3.63708e+06	2.37044e+07	3.21442e+06	1.24277e+07	7.88698e+06	1.79426e+07	2.77581e+06	2.36372e+06	1.92514e+07	2.36021e+07	3.45248e+06	785217	1.91022e+07	8.19588e+06	1.33341e+07	9.75691e+06	5.05531e+06	9.03164e+06	4.46905e+06	1.96258e+06	3.77465e+06	1.45633e+07	9.63231e+06	2.75986e+06	2.22543e+06	2.93057e+06
374	M265T22_2	1.24227	0.31298	1.50867	0.138503	0.339069	UP	265.334	265.332	265.335	22.2426	21.7532	22.47	36	19	17	555943	2.82508e+06	3.09237e+06	4.75845e+06	5.91143e+06	1.75622e+06	2.87355e+06	1.00463e+07	9.05306e+06	653671	4.85928e+06	5.45099e+06	3.65594e+06	3.98314e+06	2.45217e+06	7.88287e+06	6.32116e+06	5.8448e+06	8.81052e+06	4.53182e+06	6.2757e+06	4.29937e+06	3.14747e+06	3.56629e+06	1.20009e+07	5.73249e+06	1.43416e+06	5.04089e+06	4.78821e+06	3.63821e+06	848.404	6.86017e+06	0
375	M150T21	2.0073	1.00525	1.52919	0.138587	0.339164	UP	150.056	150.055	150.06	21.4277	20.8305	21.7754	55	31	23	730369	719663	2.37678e+06	755134	1.51578e+06	613182	762046	1.11172e+06	686542	547330	694944	368937	824785	570669	346770	1.01424e+06	592473	169030	168341	653700	596192	1.37343e+06	368419	421218	950838	443451	98896.8	196651	2.39753e+06	747282	112857	702008	233458
376	M190T23	1.2469	-0.318349	-1.50282	0.139388	0.340058	DOWN	190.108	190.1	190.113	23.0379	22.386	23.4944	41	28	13	30930.3	129492	127438	247870	198789	162523	308163	305187	188670	498382	118331	185194	498241	242659	162899	630237	315053	141816	200835	342756	164842	358970	259750	222999	205654	229043	30327.3	283092	535437	273989	152203	88717.1	198122
377	M326T22	1.38138	-0.466114	-1.49561	0.139596	0.34029	DOWN	326.162	326.155	326.166	21.8236	21.616	22.2944	48	30	18	243161	646809	359875	666699	482760	671054	120384	319776	387595	353547	717531	635840	772452	553446	677671	1.15652e+06	1.4745e+06	688181	45947.5	792817	449759	459842	1.01884e+06	415550	689912	309230	35042	1.78536e+06	0	593556	0	1.55519e+06	0
378	M149T7	1.28864	-0.365854	-1.49895	0.139773	0.340486	DOWN	149.047	149.046	149.062	6.80333	6.51358	7.26518	49	31	18	83893.9	558559	486866	876725	680528	1.62222e+06	250568	684111	887274	1.42921e+06	305448	0	535707	1.78976e+06	2.14177e+06	273722	1.07341e+06	1.21094e+06	0	916160	1.16704e+06	407749	527646	1.21874e+06	94940.4	454136	677720	1.35144e+06	71092.5	1.74479e+06	932732	1.19801e+06	1.77093e+06
379	M235T6	1.40114	-0.486597	-1.49199	0.140549	0.341345	DOWN	235.12	235.118	235.123	5.62293	5.08047	5.92053	66	42	23	756390	3.37304e+06	1.78027e+06	3.28213e+06	2.34248e+06	2.60539e+06	902890	1.24459e+06	2.60246e+06	3.20666e+06	2.15227e+06	1.19371e+06	2.83084e+06	1.92101e+06	6.59284e+06	4.45404e+06	1.62553e+06	1.97722e+06	4481.42	1.73e+07	2.56432e+06	427306	4.84167e+06	8.42065e+06	5.04846e+06	884234	1.07789e+06	3.79421e+06	3.05836e+06	2.28219e+06	5.29475e+06	4.05964e+06	3.99345e+06
380	M198T11	1.72782	0.788955	1.50929	0.141012	0.341854	UP	198.088	198.087	198.089	11.425	11.24	11.9446	20	8	12	417967	2.80882e+06	4.77669e+06	2.20845e+06	3.81581e+06	1.59098e+07	698083	867260	406147	3.26302e+06	2.21546e+06	2.12087e+06	3.23918e+06	427769	262689	2.29223e+06	2.86226e+06	1.8755e+06	85760.8	3.50196e+06	6.99933e+06	606172	9.13613e+06	1.00894e+06	1.47717e+06	187022	449835	2.32861e+06	1.06171e+06	2.1591e+06	145150	305141	1.44369e+06
381	M221T4	1.97869	-0.984544	-1.48814	0.142158	0.343107	DOWN	221.042	221.039	221.047	3.52508	3.24752	3.8803	54	33	21	339142	1.67063e+06	592682	848555	428847	180746	999512	67417	175700	284831	937488	717014	2.90085e+06	8.6947e+06	580910	63400.1	99579.8	421963	951704	661995	2.43299e+06	240729	883977	128772	147650	74051.1	101220	76099.1	414034	60018.6	106854	165756	131266
382	M139T5	2.49284	1.31779	1.51773	0.142185	0.343137	UP	139.051	139.05	139.057	4.92616	4.68613	5.27468	28	16	12	1.66537e+06	1.5769e+06	8.30892e+06	1.74157e+06	4.34146e+06	4.31769e+06	84195	1.98253e+06	2.57364e+06	467501	2.15436e+06	2.02282e+06	501803	613340	324975	1.47218e+06	3.49718e+06	2.41737e+06	188364	2.98357e+06	7.82327e+06	268947	1.92121e+06	1.33933e+06	1.06516e+06	3.83858e+06	2.85508e+06	1.02068e+06	1.52511e+06	3.45432e+06	285247	604424	417053
383	M137T24	1.21269	-0.278214	-1.48564	0.142426	0.343399	DOWN	137.06	137.059	137.063	24.4242	24.0091	24.8451	43	30	13	247157	1.0241e+06	700103	1.79314e+06	1.47864e+06	2.42383e+06	1.60994e+06	930762	1.21069e+06	2.57033e+06	720005	1.29393e+06	2.02615e+06	3.30964e+06	880586	2.30775e+06	2.25219e+06	4.49482e+06	1.02036e+06	1.50473e+06	1.5266e+06	2.86295e+06	1.79308e+06	2.1914e+06	1.80369e+06	1.76449e+06	297346	5.05369e+06	1.54298e+06	2.20942e+06	3.00664e+06	720943	1.45183e+06
384	M221T17	1.32824	0.409513	1.48428	0.146228	0.347471	UP	221.121	221.103	221.122	17.4132	16.9992	17.6662	39	20	19	63057.7	408531	560261	588903	782203	278022	414517	571397	779577	148272	1.08942e+06	587673	383689	230390	599039	1.8533e+06	884065	421511	703400	1.35892e+06	965935	1.60198e+06	290746	361326	812462	575392	175740	259710	1.15517e+06	531835	1.10375e+06	415226	208218
385	M195T19	1.25446	0.327064	1.47606	0.146556	0.347817	UP	195.113	195.106	195.114	19.2817	19.0448	19.5132	36	22	14	116566	439964	444424	654523	821071	62321.1	800578	925086	800278	112705	562163	270467	258445	254805	696803	1.25753e+06	1.27798e+06	1.50884e+06	635231	257102	460545	406985	243091	1.31521e+06	1.22811e+06	1.03126e+06	815586	734203	79842.3	594682	55488.2	1.61192e+06	124037
386	M230T4_1	1.32638	0.407498	1.47781	0.146848	0.348125	UP	230.03	230.028	230.032	3.66395	3.2246	3.97818	35	19	14	18985.8	53365.9	61312.6	67594.4	89656.1	114259	65665.5	36893.4	46462.8	28022.6	15580.3	50040.5	62626.4	29476.8	326276	55541.5	58742.2	96178.9	66970.7	34523	130570	18697	67226.6	132456	28501.4	81932.7	76324.7	100668	37061	47537.4	71024.8	87710.2	40919.8
387	M364T21	1.45418	-0.540202	-1.46782	0.146995	0.348278	DOWN	364.047	364.044	364.059	21.4316	20.8305	21.8443	53	33	18	165227	645845	380282	586775	402706	779852	531444	715495	515448	35229.2	224771	22038.4	353957	1.05246e+06	281851	259661	682425	187521	206950	609199	515070	787248	97857.9	429052	476961	70346.2	16280.9	303358	672018	1.07491e+06	0	1.87517e+06	0
388	M306T36	1.27001	-0.344842	-1.47069	0.147272	0.34857	DOWN	306.307	306.297	306.311	36.1318	35.9337	36.2177	39	28	11	22038.8	69812.9	61265.5	113610	89456.2	154378	101600	61346.1	231294	189401	55836.3	103310	5953.38	200827	52483.5	146584	60296.5	95680.6	224911	96072.4	81380.6	193693	118253	57690.1	379010	71531.3	167968	110709	79466.6	60103.5	53493.7	66931.6	197727
389	M663T35	1.70916	0.773286	1.47069	0.147319	0.348619	UP	662.564	662.558	662.568	35.3037	35.2105	35.3405	18	6	12	21053.5	85269.4	75586.9	37094	66769.5	0	0	0	0	0	0	0	0	0	880.644	1252.82	47807	0	857.041	0	0	0	0	43392	0	2225.09	343630	36687	28356.2	84799.9	339025	17303.1	0
390	M245T29	1.37369	-0.458055	-1.46866	0.147322	0.348622	DOWN	245.095	245.093	245.097	29.4639	29.3453	29.5977	44	29	15	987942	4.51798e+06	3.50746e+06	5.36444e+06	3.90513e+06	1.09283e+07	1.275e+06	1.88847e+06	1.22278e+07	8.65636e+06	6.68896e+06	3.69543e+06	1.80522e+07	1.75876e+06	1.12909e+06	9.14686e+06	5.74621e+06	1.64421e+07	1.4988e+06	3.20687e+06	7.8391e+06	1.23008e+06	3.4602e+06	6.30434e+06	3.77214e+06	2.56981e+06	781863	8.37854e+06	3.40742e+06	6.06551e+06	3.28056e+06	4.53737e+06	721006
391	M511T5	1.21849	0.285093	1.46731	0.148656	0.350011	UP	511.134	511.125	511.145	4.80539	4.57797	5.13303	32	16	16	15284.5	75979.7	73269.8	127057	154818	139444	55044	228584	223920	98999.6	181761	231779	100469	47703.4	58215.3	184357	143781	141683	1383.77	67143.9	101395	249031	73155.4	154298	181179	165437	292658	108195	113232	165817	29657.4	57562.2	50868.1
392	M171T28	1.25888	-0.332142	-1.46678	0.148934	0.350299	DOWN	171.065	171.064	171.066	28.3876	28.0048	28.4587	41	28	13	283517	1.47333e+06	1.45646e+06	2.65797e+06	2.11138e+06	4.13996e+06	387963	952774	5.30104e+06	3.65223e+06	3.57179e+06	2.87069e+06	5.30346e+06	2.91391e+06	1.34114e+06	4.25153e+06	2.3386e+06	4.9689e+06	1.50791e+06	2.14515e+06	3.87157e+06	412154	2.20874e+06	3.7751e+06	931043	1.57716e+06	932467	2.30764e+06	2.61364e+06	3.00209e+06	1.91155e+06	3.54312e+06	1.96981e+06
393	M404T34	1.19147	-0.252738	-1.46497	0.149471	0.350853	DOWN	404.327	404.314	404.331	34.0045	33.721	34.1281	43	25	18	36990.5	121946	121544	282660	237237	782868	179799	244916	248778	230938	236176	266734	134205	209347	278310	323974	215563	179920	343486	463872	310957	211731	232641	208167	176432	291054	300881	284114	372487	425972	521138	228014	279640
394	M519T34	1.2961	-0.37418	-1.45388	0.150961	0.35238	DOWN	518.814	518.8	518.824	33.9905	33.8105	34.1364	41	27	14	7097.77	37107.6	24786.4	48307.9	37271.6	32909.4	170257	46122.6	105634	82095.7	25896.8	16111.2	2503.72	41509.2	15997.1	81206.8	55854.4	36655.3	21377.5	79089.9	85897.5	98061.7	124077	24601.7	103698	96522.2	69744.7	27311.8	22927.6	26578.7	20121.3	10846.6	51452.4
395	M322T30	1.26537	-0.339561	-1.45579	0.15124	0.352663	DOWN	322.202	322.188	322.205	29.521	29.0513	29.7319	28	15	12	71049.2	254066	218369	409970	323992	1.32414e+06	712137	485028	256098	505933	253021	333821	743284	660922	311135	245945	436254	121235	298392	241889	581285	408076	574354	252481	295761	197018	71303.5	436048	861366	228940	772942	350677	728129
396	M515T9	1.40629	-0.491896	-1.45296	0.15124	0.352664	DOWN	515.213	515.204	515.216	8.53198	7.97423	8.85937	51	34	17	258676	1.4151e+06	956034	1.46323e+06	1.04049e+06	8.04233e+06	174514	1.41122e+06	2.08134e+06	2.53879e+06	88407.5	54414.2	1.17768e+06	715412	1.07699e+06	32187	2.17803e+06	1.62752e+06	17907.7	767619	1.54197e+06	1.08264e+06	1.01107e+06	1.03979e+06	966043	830256	378782	1.18453e+06	357134	2.78101e+06	97033.5	2.24912e+06	3.09179e+06
397	M623T32	1.21276	-0.2783	-1.45223	0.151883	0.353316	DOWN	623.44	623.426	623.45	32.4289	32.1813	32.5291	30	16	14	29566.4	111248	87879.3	204926	169070	468853	176422	173647	323336	91407.1	98897.9	310906	0	378525	4407.7	111505	330979	46745.5	96737.7	179758	280754	198355	215616	203130	198554	112519	70210.8	257265	114659	182289	252954	77515.6	143173
398	M159T3	1.35464	0.437909	1.4584	0.152541	0.35398	UP	159.149	159.147	159.15	3.49115	2.98083	3.93727	51	32	18	120009	459852	567906	557160	754751	162331	364902	147539	796734	173824	1.15257e+06	1.01865e+06	402325	143443	264173	1.63933e+06	722239	149291	351270	1.0877e+06	759297	1.25437e+06	899989	1.25638e+06	602318	121470	96653.3	153449	36877.1	143810	1.59209e+06	840316	218451
399	M400T28	1.40622	-0.491826	-1.44968	0.152869	0.354309	DOWN	400.274	400.266	400.278	28.458	28.1427	28.6474	62	40	22	994589	3.71222e+06	3.14535e+06	4.29559e+06	3.0547e+06	1.17531e+07	2.44075e+06	2.79932e+06	8.40677e+06	7.96581e+06	4.38854e+06	1.16462e+07	336948	4.28222e+06	591538	541289	5.02416e+06	1.01797e+06	3.15288e+06	1.74341e+06	1.56562e+06	1.69617e+06	1.54897e+07	3.46587e+06	2.68819e+06	1.83161e+06	590535	6.73511e+06	4.19932e+06	5.65745e+06	6.31604e+06	3.63893e+06	1.48088e+07
400	M567T18	1.33286	-0.414526	-1.44799	0.153268	0.354709	DOWN	567.207	567.188	567.212	18.135	17.816	18.6638	45	27	14	89802.2	470639	392032	623261	467612	1.19086e+06	57974.9	1.06846e+06	623946	389782	825838	65831.5	174580	786648	1.07254e+06	184463	518275	612999	89106.8	666536	490951	207715	155393	1.1921e+06	71379.5	578107	320270	681979	1.54238e+06	1.74763e+06	1.78972e+06	725502	838751
401	M301T36	2.22658	-1.15483	-1.45067	0.153332	0.354773	DOWN	301.285	301.278	301.289	35.6192	35.4686	35.8083	41	31	10	345746	1.06667e+06	223535	444891	199809	313392	135746	115463	220125	123264	81419.2	172907	2545.28	142541	82732.4	116326	207169	99767.8	370827	148634	92053.3	221402	125364	168683	247338	163983	240476	793210	281826	271228	320295	108093	117507
402	M559T28	1.23072	-0.299501	-1.4458	0.153591	0.355033	DOWN	559.28	559.274	559.284	28.1877	28.0544	28.2595	33	21	12	27217	103182	79687.3	174541	141821	510867	168892	210880	113650	294834	231044	124201	102557	130365	41094.3	122714	301849	113001	149717	380373	36895.8	165422	128033	122448	229775	203346	4517.41	128023	166311	367842	199754	43553.6	151422
403	M553T22	1.29352	-0.371297	-1.44961	0.154167	0.355607	DOWN	553.221	553.212	553.234	22.3031	21.813	22.7714	58	36	22	126267	583862	632158	1.00155e+06	774284	996675	1.44026e+06	1.41226e+06	960030	1.47974e+06	577602	208803	1.67672e+06	1.12213e+06	288411	545177	1.63479e+06	1.0867e+06	105555	522962	592011	1.72626e+06	1.47205e+06	469734	2.52585e+06	2.14136e+06	640151	571952	271019	1.02664e+06	183922	635907	797674
404	M263T34	1.23506	-0.304577	-1.44335	0.154793	0.356229	DOWN	263.202	263.191	263.205	33.8665	33.6148	33.9467	30	23	7	38783.4	119146	104560	212571	172115	87912.4	384465	124058	260823	282244	249522	177889	64955.7	202496	208109	127990	170445	570068	117179	248770	395007	146000	110153	226045	159250	147775	202259	183834	231293	93236.8	131935	127584	380646
405	M682T33	1.61961	0.695644	1.46274	0.155477	0.356904	UP	682.392	682.382	682.397	32.9508	32.8103	33.063	31	17	14	89106.3	123022	356233	177285	287133	485589	41862.7	56780.4	379087	74889.1	159485	162961	37754.2	59487.4	317893	63536.2	345623	239297	297822	347827	401740	47570.8	134813	196054	70561.9	99382.6	69911.2	285272	100487	86845.3	168813	266174	71925.4
406	M271T29	2.10745	-1.0755	-1.44182	0.15593	0.35735	DOWN	271.168	271.166	271.17	29.2481	29.1215	29.3729	44	27	17	2.45357e+06	7.07656e+06	1.3619e+06	3.05763e+06	1.45087e+06	4.12359e+06	812219	221904	2.7856e+06	844075	1.19516e+06	1.65846e+06	1.66269e+06	6.3246e+06	4.56064e+06	831252	1.63372e+06	1.35916e+06	2.65864e+06	1.07461e+06	9.58974e+06	303426	396028	1.51848e+06	1.2679e+06	428934	171792	2.76323e+06	2.3002e+06	1.93603e+06	1.09166e+06	1.1612e+06	3.89724e+06
407	M305T36	1.26388	-0.337855	-1.43588	0.156978	0.358379	DOWN	305.306	305.304	305.309	36.1318	35.9337	36.279	63	40	23	179526	656723	586377	1.07332e+06	849230	1.48152e+06	1.11894e+06	491911	2.283e+06	1.56179e+06	417190	1.01688e+06	67210.6	2.02027e+06	486636	1.48461e+06	601252	921753	1.97354e+06	1.10386e+06	805275	1.63658e+06	1.10385e+06	554087	3.79841e+06	761571	1.3447e+06	956180	697910	611173	465570	637004	1.57387e+06
408	M271T10	1.49306	-0.578269	-1.43227	0.15774	0.359122	DOWN	271.094	271.092	271.099	9.56417	9.25792	9.75867	37	25	12	1.23031e+06	8.75326e+06	2.72884e+06	6.27333e+06	4.20167e+06	2.43385e+06	2.04558e+07	1.5141e+06	3.22987e+06	3.18266e+06	3.4358e+06	3.75794e+06	2.25781e+06	1.83637e+07	8.45581e+06	5.9076e+06	3.12257e+06	3.51518e+06	1.71949e+06	5.21244e+06	7.11497e+06	5.07666e+07	6.93364e+06	2.12778e+06	1.80159e+06	1.34519e+06	1.6666e+06	8.69979e+06	1.89149e+07	1.11638e+06	374504	4.92907e+06	6.24586e+06
409	M159T6	1.81435	-0.859451	-1.41933	0.160821	0.362086	DOWN	159.149	159.144	159.151	6.14226	5.87943	6.66358	38	25	13	452377	2.41151e+06	1.03005e+06	1.33957e+06	738322	104429	519536	5.44746e+06	252025	858484	216432	199292	232150	343218	538885	168375	2.26975e+06	148137	2.51029e+06	1.67018e+06	177629	1.37142e+07	168900	118997	69445.6	1.64458e+06	377946	591030	425157	4.97964e+06	173081	449151	1.03777e+06
410	M153T19	1.33107	-0.412588	-1.41446	0.162072	0.36327	DOWN	153.042	153.041	153.049	18.5821	18.2193	18.804	44	29	15	648339	2.39406e+06	1.15551e+06	2.47217e+06	1.85736e+06	1.07936e+06	2.16698e+06	964896	2.07315e+06	633729	2.48848e+06	0	3.62179e+06	413872	1.44043e+06	2.79778e+06	2.85285e+06	644589	1714.95	3.15949e+06	3.3362e+06	1.16544e+07	9.45145e+06	1.59886e+06	1.59315e+06	795732	364348	1.15431e+06	4.61105e+06	1.66879e+06	1.08609e+06	730432	1.56813e+06
411	M421T35	1.39734	-0.482685	-1.41189	0.164126	0.365193	DOWN	421.229	421.223	421.236	35.2818	35.203	35.532	37	23	14	73472.3	296899	278015	359731	257230	217078	234251	143099	172242	1.30473e+06	213565	170965	51770.7	1.29708e+06	340963	150081	343984	316472	56349	306195	280288	755935	146301	425565	262327	551398	101842	336323	278216	524938	94062.1	412277	475245
412	M877T18	2.91625	-1.54411	-1.40756	0.166529	0.367407	DOWN	877.322	877.314	877.329	17.7385	17.1583	17.9402	47	26	21	128578	747821	44607.8	245065	84034.4	9486.8	7629.28	63708.7	89378.4	4.23177e+06	103604	1150.94	1179.34	71376	20056.7	39647.7	162856	135340	5566	124008	88800.5	14771.9	5290.18	148614	12176.4	50269.3	87583.1	452709	132322	182564	127885	128055	30378.4
413	M840T26	1.26641	-0.340739	-1.39515	0.169157	0.369786	DOWN	840.439	840.425	840.449	25.6053	25.289	26.0442	30	22	8	5929.42	27262.5	25881.5	44585.9	35206.6	82762.3	15519.9	20776.5	68435.6	77358.5	52960.5	61347.6	18915.7	42414.2	15908	16242	91293.1	49168.6	22843.9	48856.7	21003.6	54690	8164.84	27105.7	4920.65	13557.5	34925.9	39468.2	42657.5	83133.2	84605.6	70321.6	79219.3
414	M152T18	2.53206	-1.34031	-1.39752	0.169445	0.370044	DOWN	152.064	152.063	152.071	18.135	17.816	18.3709	58	39	19	1.55604e+06	1.86072e+07	1.43413e+06	6.58875e+06	2.60213e+06	6.41216e+06	1.03624e+06	2.8333e+06	3.52633e+06	2.95799e+06	3.59857e+06	1.19603e+08	2.21112e+06	5.01669e+06	3.74814e+06	1.93086e+06	3.87968e+06	3.54526e+06	4.06932e+07	4.12532e+06	3.03121e+06	2.41768e+06	1.86825e+06	2.92597e+06	1.35973e+06	1.73661e+06	2.034e+06	3.68401e+06	5.56186e+06	3.23352e+06	5.50274e+06	3.12621e+06	4.66995e+06
415	M475T34	1.27503	-0.350527	-1.38875	0.169751	0.370318	DOWN	474.787	474.776	474.797	33.9977	33.8105	34.1477	46	29	17	6683.7	34324.7	22022	44422.6	34840.6	25987.2	98967.4	52725.4	84491	68568.6	16874.5	22293	3347.21	34882.9	17732	108891	51384.2	33847.7	24127.7	63688.2	61882	133185	139455	34538.3	102237	61017.6	74576.1	25145.2	19549.6	26070.9	21125	11920.7	50717.7
416	M1143T20	1.55617	-0.638002	-1.38841	0.16988	0.370433	DOWN	1142.5	1142.49	1142.51	20.1691	19.9818	20.5844	31	18	13	16036.5	59954.6	27560.3	42046.7	27141.9	1152.93	9383.95	24496.9	106562	0	3061.05	0	0	0	5170.2	6801.33	131563	51721.5	974.473	778.973	2003.62	18976.3	5002.31	28554.5	10389.6	21937.4	136781	85045.9	0	187700	0	72142.3	0
417	M192T24	1.61603	0.692453	1.40646	0.169882	0.370434	UP	192.068	192.066	192.076	23.805	23.3908	24.1119	44	26	18	532050	2.07979e+06	4.04261e+06	2.01838e+06	3.26176e+06	541519	2.96271e+06	1.14419e+07	1.16409e+06	707319	726283	823319	1.59741e+06	1.61378e+06	1.00299e+06	2.01967e+06	7.52607e+06	913089	1.65548e+06	2.54062e+06	2.79517e+06	3.11349e+06	1.11507e+06	1.68113e+06	1.10378e+06	2.12196e+06	183267	1.92325e+06	964164	2.00007e+06	1.4762e+06	643343	4.07629e+06
418	M196T21	1.57933	-0.659311	-1.38802	0.170105	0.370633	DOWN	196.063	196.061	196.068	20.958	20.6315	21.4274	51	31	17	1.67379e+06	9.31326e+06	3.99074e+06	6.19537e+06	3.92279e+06	307469	1.12266e+06	3.00594e+06	959830	1.02406e+06	1.81207e+06	5.13231e+06	2.47322e+07	2.7924e+06	1.58324e+06	4.0569e+07	1.2124e+07	1.98478e+06	424943	3.19624e+06	1.27385e+07	505517	3.3639e+07	1.46261e+07	4.25308e+06	3.36664e+06	7.55178e+06	3.25923e+06	7.77351e+06	893051	5.72599e+06	947881	651668
419	M402T32	1.38428	-0.469141	-1.38287	0.171483	0.371855	DOWN	402.291	402.286	402.294	32.1663	31.9015	32.2616	39	25	14	519005	1.5797e+06	966905	1.55137e+06	1.1207e+06	832837	1.94618e+06	1.79605e+06	1.65322e+06	893889	959972	3.31857e+06	16237.3	1.20347e+06	163323	353728	1.14585e+06	549740	1.93926e+06	2.57675e+06	3.14284e+06	3.05373e+06	988050	2.29899e+06	504362	405876	322256	1.44273e+06	2.0637e+06	1.35335e+06	1.47291e+06	1.11744e+06	5.0944e+06
420	M332T28	1.47262	-0.558386	-1.37594	0.173593	0.373704	DOWN	332.246	332.234	332.249	27.5284	27.236	27.8484	35	23	11	895172	3.06729e+06	1.84028e+06	2.57201e+06	1.74655e+06	9.63469e+06	1.03472e+06	992841	3.15469e+06	1.23183e+06	1.85312e+06	5.04185e+06	376280	1.7029e+06	739020	347202	1.10312e+07	3.50866e+06	3.36449e+06	1.28807e+06	1.21634e+06	1.61161e+06	836541	2.49536e+06	847636	368928	240759	3.16511e+06	593232	861334	1.4424e+06	4.11758e+06	1.49548e+06
421	M609T34	1.21918	-0.285907	-1.37407	0.174756	0.374711	DOWN	609.37	609.363	609.376	34.1292	33.9437	34.4686	29	22	7	45193.4	233480	184088	395666	324535	550772	186718	357950	429424	438088	304298	289293	73279	342715	357222	219544	508247	563634	423262	269955	365815	973817	417654	280634	162894	285959	253744	514037	796221	340908	298509	249527	597323
422	M230T24	1.26613	-0.340429	-1.37328	0.175032	0.374949	DOWN	229.673	229.671	229.676	23.8832	23.6072	24.4483	34	23	11	5830.55	22256.8	17713.2	31609	24798.7	80445.8	20478.7	26978.1	56241.2	89046.9	30389.4	40261	29771.9	6907.91	0	20178	39527.9	55022.3	0	43482.2	0	51438.3	36226	10699.3	15116.2	37277.4	0	45467.6	0	27165.9	1001.9	34406.1	38288.3
423	M113T16	1.3328	0.414456	1.37982	0.17517	0.375068	UP	113.037	113.034	113.049	15.7015	15.4026	16.0286	24	12	12	36234.5	164632	198694	197932	263749	352685	62597.9	691906	199970	240870	90351.1	202997	183470	74585.6	45492.5	489262	72276.5	214574	82225.4	59733.5	244930	188307	256109	177752	290474	359724	102128	75749	945.137	67877.3	0	171484	267326
424	M401T28	1.38269	-0.467475	-1.3709	0.176082	0.37585	DOWN	401.276	401.272	401.281	28.4571	28.3233	28.6419	34	22	12	214106	828254	712585	954195	690102	2.65094e+06	576952	605509	1.87419e+06	1.58989e+06	990456	2.60019e+06	61646.6	947884	148459	106213	1.16876e+06	249795	726415	396350	365463	322044	3.49327e+06	800447	620951	419377	140189	1.46978e+06	865026	1.2888e+06	1.16233e+06	810762	3.30662e+06
425	M251T19	1.19176	-0.253091	-1.3776	0.176196	0.375948	DOWN	251.08	251.078	251.099	19.1863	18.8878	19.7318	53	34	16	262841	646218	825466	1.67124e+06	1.40233e+06	2.59224e+06	624388	1.95602e+06	2.21746e+06	2.17892e+06	1.19674e+06	1.20327e+06	1.86623e+06	3.14874e+06	2.35801e+06	1.88618e+06	1.70125e+06	1.98578e+06	1.03747e+06	1.80589e+06	1.70362e+06	2.0395e+06	1.31082e+06	1.27771e+06	874242	1.59283e+06	1.51658e+06	2.08638e+06	1.1001e+06	348661	166198	1.43942e+06	1.23532e+06
426	M327T1	1.17989	-0.238651	-1.36554	0.176813	0.376474	DOWN	327.009	327.004	327.012	0.592358	0.0519	1.13463	64	34	13	3535.93	39697	20343.2	65750.9	55726.3	70942.1	64355.7	36444.3	31683.8	71304	41542.4	100466	108032	146603	66426.1	37901	38892	16820.5	24537.5	65999	104111	45259.1	191642	122404	37746.4	34820	64489.7	47200.2	73792.7	72286	71468.8	49622.8	45257.4
427	M195T14	1.21976	0.286599	1.36791	0.177693	0.37722	UP	195.077	195.076	195.086	13.8598	13.412	14.1434	35	21	14	146673	1.42758e+06	1.41281e+06	2.24915e+06	2.74342e+06	3.53765e+06	833259	1.93972e+06	4.49851e+06	2.08347e+06	1.79465e+06	62945.6	1.65783e+06	943935	1.53601e+06	1.19808e+06	4.99714e+06	1.23517e+06	1.78999e+06	3.13322e+06	3.98612e+06	906537	962284	3.5878e+06	1.10497e+06	2.14804e+06	1.43672e+06	3.34956e+06	4.3289e+06	3.0917e+06	1.69162e+06	1.67276e+06	3.44533e+06
428	M278T27	1.29156	-0.369116	-1.36045	0.178444	0.377854	DOWN	278.144	278.136	278.147	27.0165	26.6221	27.3323	56	37	19	402169	1.1256e+06	696586	1.34329e+06	1.04005e+06	3.32246e+06	789245	760863	1.76509e+06	602588	1.57999e+06	2.50091e+06	285028	2.30248e+06	988269	189381	1.59519e+06	871210	668591	2.04028e+06	940626	538230	582122	1.02461e+06	556363	483480	207839	1.51719e+06	387238	1.21017e+06	1.10743e+06	1.9745e+06	2.99477e+06
429	M557T35	1.4087	-0.494364	-1.35798	0.179246	0.378527	DOWN	557.334	557.319	557.337	35.4753	35.4001	35.5429	43	29	14	193605	961350	607198	898578	637878	1.7612e+06	268826	308113	1.55781e+06	338980	574712	1.47921e+06	461786	1.32643e+06	328813	350248	139714	625504	4.02513e+06	417901	674843	392373	116355	2.04129e+06	77911.7	192249	278533	2.29984e+06	3.05954e+06	135037	1.27768e+06	75694.5	269063
430	M595T33	2.03219	-1.02304	-1.36107	0.179308	0.378579	DOWN	595.358	595.35	595.362	33.2087	32.9437	33.4878	31	17	13	722751	5.59811e+06	1.54605e+06	2.43897e+06	1.20017e+06	1.33454e+07	256919	2.74388e+06	433625	265462	127805	122750	284743	1.01831e+06	221698	206797	726205	1.68039e+06	7.58603e+06	197458	159582	130325	2.6659e+07	3.85644e+06	103325	413440	649379	1.45737e+06	171744	6.05859e+06	2.34476e+06	1.96038e+06	168833
431	M543T5	1.31422	0.394207	1.36864	0.179963	0.379125	UP	543.147	543.14	543.153	4.9134	4.50727	5.11393	29	13	16	25909.5	56312.7	85091.4	84396	110915	223045	30614.6	155832	223645	106431	158302	53196.8	63958.7	31669	53701.4	80824	117951	145950	5176.24	159223	40146.3	76991.6	45560.2	73752.3	46474	74472.6	43618.7	69689	92504.8	214929	127217	72790.2	13620.6
432	M147T5	1.46908	-0.55491	-1.35539	0.180007	0.379163	DOWN	147.118	147.112	147.122	5.1204	4.90863	5.71047	37	25	11	263520	1.83176e+06	941887	1.43972e+06	980098	1.95823e+06	328148	829789	8.8798e+06	148369	2.35731e+06	341336	2.15757e+06	136596	1.15441e+06	3.36963e+06	4.55449e+06	889922	828415	1.50508e+06	7.01446e+06	1.86217e+06	1.14948e+06	686922	271127	186978	349243	947982	1.73396e+06	236472	524165	4.82632e+06	310772
433	M154T32	1.22335	-0.290839	-1.35517	0.180216	0.379336	DOWN	154.132	154.129	154.133	32.4303	32.1813	32.764	36	23	13	9557.48	32681	21757.7	49550	40503.4	78455.9	22368.3	35566.5	81114.1	30257.6	45851.6	68556.9	20719.4	95232.3	33836.1	15991.2	73262.4	27747.8	39984.1	48515.3	79821.1	23313.6	21237.9	70195.4	21544.7	20491	10401.2	71016.4	41737.8	47979.9	56411.2	59716.9	72085.2
434	M626T21	1.40523	-0.490804	-1.3548	0.180287	0.379395	DOWN	626.288	626.28	626.294	20.8111	20.5644	21.7384	63	40	23	213787	930341	431468	784101	557863	2.73843e+06	269746	925993	3.76017e+06	797482	108053	67626	228414	350458	196533	403064	1.88807e+06	681457	151016	451944	271361	676081	90429.7	410485	276331	326739	1.63214e+06	740342	0	2.47367e+06	346769	511171	409517
435	M182T9	1.21367	-0.279379	-1.35349	0.181145	0.380106	DOWN	182.071	182.068	182.081	9.38207	8.91265	9.85163	41	25	16	383457	2.81145e+06	2.18132e+06	4.75205e+06	3.91543e+06	2.59482e+06	1.74929e+06	3.83665e+06	1.09987e+07	5.41014e+06	9.18579e+06	1.32921e+07	3.09492e+06	3.2914e+06	6.77416e+06	4.09385e+06	6.68608e+06	3.51194e+06	1.96442e+06	1.16176e+07	3.53721e+06	3.63008e+06	5.11e+06	5.45461e+06	1.99642e+06	2.48194e+06	5.67818e+06	3.61584e+06	1.8506e+06	5.01091e+06	406539	4.94077e+06	6.27197e+06
436	M166T19	1.22552	-0.293395	-1.34982	0.18244	0.381172	DOWN	166.073	166.072	166.076	18.8442	18.2697	19.1367	66	40	23	1.66535e+06	7.33009e+06	5.90042e+06	1.20533e+07	9.83526e+06	3.43015e+07	2.86581e+06	1.07396e+07	1.45795e+07	1.19514e+07	1.07009e+07	4.96894e+06	1.03187e+07	2.11615e+07	1.81993e+07	6.00671e+06	1.92402e+07	1.39249e+07	7.26584e+06	1.47339e+07	1.54778e+07	1.21917e+07	1.09155e+07	1.02637e+07	5.53528e+06	7.97619e+06	8.95416e+06	1.65065e+07	2.24127e+06	1.58497e+07	445162	1.33433e+07	2.31212e+07
437	M459T25	1.16443	-0.219623	-1.34864	0.182526	0.381242	DOWN	459.135	459.13	459.139	25.471	25.2423	25.772	35	21	14	265269	771972	568474	1.57724e+06	1.35431e+06	3.92739e+06	700384	1.26507e+06	1.77473e+06	1.71168e+06	1.21523e+06	2.05385e+06	817223	1.67897e+06	664636	934744	2.58869e+06	1.77174e+06	835692	848559	661496	2.93e+06	1.41045e+06	1.05538e+06	808088	1.49683e+06	873541	2.04419e+06	988387	2.14137e+06	2.424e+06	1.49695e+06	2.27785e+06
438	M166T7	1.21073	-0.275879	-1.34787	0.182824	0.381486	DOWN	166.073	166.072	166.075	6.79901	6.51358	7.02123	64	40	24	4.98013e+06	3.11895e+07	2.33799e+07	5.21781e+07	4.30964e+07	9.32853e+07	1.26488e+07	4.12024e+07	5.69102e+07	8.33465e+07	1.3743e+07	224181	2.72142e+07	1.05906e+08	1.29803e+08	1.68566e+07	6.39593e+07	7.34531e+07	124846	4.59701e+07	5.99605e+07	2.49486e+07	2.9105e+07	6.60132e+07	1.38827e+07	2.73181e+07	4.49198e+07	7.76145e+07	1.68215e+07	1.00168e+08	6.27965e+07	7.8764e+07	1.07744e+08
439	M774T23	1.50203	-0.586917	-1.34644	0.18291	0.381557	DOWN	773.866	773.859	773.874	22.9475	22.6598	23.4242	40	25	15	9896.89	56058.3	35224	44910.5	29870.1	141971	14177.2	80110.3	195063	80200.9	18571.8	13288	20495.8	1213.97	959.779	24831.2	168725	46744.4	1721.61	1397.09	1183.56	49643.2	3423.68	20478.1	21895.3	62076.1	0	39564.5	0	182632	0	21222.2	779.063
440	M119T26	2.65332	-1.4078	-1.3501	0.183081	0.381695	DOWN	119.051	119.049	119.053	26.0992	26.0022	26.298	32	22	10	1.46004e+06	5.56047e+06	1.30858e+06	1.92629e+06	725991	232004	770206	342928	408677	649889	437935	597059	650296	289175	2.39323e+06	547806	2.55065e+07	359833	616262	640181	672799	106075	220392	4.84845e+06	653008	176315	60695.7	3.02433e+06	570484	2.74412e+07	618958	628260	175124
441	M563T34	1.30766	-0.38699	-1.34831	0.183356	0.38192	DOWN	562.838	562.825	562.849	33.9505	33.787	34.1364	29	15	14	5341.78	26683.2	23825.3	36339.4	27789.6	24164.5	89772.6	37687.5	65792.7	60577.5	12376.8	21663.9	2059.85	24381.4	10582.8	77318.8	47702.8	22661	10866.6	58024.3	48280.8	86965	104784	25228.5	74107.5	62681.8	77011.6	18297.8	19498.4	24981.7	16908.6	8475.3	53083
442	M312T21	1.14152	-0.190956	-1.35019	0.183787	0.38227	DOWN	312.133	312.13	312.136	20.6315	20.4595	21.4715	67	43	24	4783764	1.38323e+07	1.50165e+07	4.05238e+07	3.54998e+07	7.62292e+07	1.45635e+07	3.94477e+07	4.8153e+07	5.7545e+07	2.56102e+07	2.1159e+07	3.15144e+07	5.61256e+07	4.01045e+07	3.64938e+07	6.082e+07	5.04046e+07	2.05661e+07	3.58387e+07	3.37137e+07	3.92675e+07	3.18856e+07	4.44047e+07	1.94502e+07	3.13324e+07	3.53093e+07	5.33495e+07	4.5352e+07	4.72262e+07	3.27502e+07	4.60088e+07	5.63175e+07
443	M137T19_1	1.1914	-0.252662	-1.34884	0.18485	0.38313	DOWN	137.047	137.046	137.058	19.1762	18.9292	19.6802	58	38	17	494765	1.46143e+06	1.7665e+06	3.55904e+06	2.98727e+06	6.10647e+06	1.35576e+06	3.99983e+06	4.91762e+06	4.77882e+06	1.01438e+06	2.5122e+06	3.88119e+06	7.19818e+06	4.35453e+06	3.44472e+06	4.52601e+06	3.96531e+06	2.48607e+06	3.74673e+06	950910	5.2231e+06	2.99382e+06	2.60502e+06	1.54376e+06	3.52952e+06	3.1862e+06	4.02491e+06	4.56228e+06	3.72197e+06	3.67209e+06	3.82038e+06	1.67441e+06
444	M219T4_2	1.93284	0.950723	1.35705	0.185607	0.383739	UP	219.171	219.158	219.172	4.01553	3.65177	4.3016	42	27	15	436676	1.14675e+06	2.62235e+06	819431	1.58362e+06	404940	223866	2.51966e+06	1.69339e+06	20752.7	673900	345382	730244	278595	370694	157286	1.06428e+06	1.37904e+06	916965	1.68244e+06	6.44514e+06	789874	128872	140129	2.10709e+06	258531	25346.1	450826	1.52007e+06	34385.5	142778	253942	71365.4
445	M143T3	1.47772	0.563376	1.34608	0.186684	0.3846	UP	142.947	142.944	142.949	3.28307	3.11778	4.02223	48	28	18	44073.2	96691.9	136997	88793.8	131348	10470.3	158386	6481.3	37282.3	2932.07	524479	108620	63998.9	23120.7	154549	95553.5	122133	85620	73461.9	257602	135547	99647.3	0	153901	25944.4	13923.5	6902.5	64428.6	156381	31950	25271.6	58067.7	262619
446	M310T29	1.71186	0.775565	1.35206	0.187754	0.385449	UP	310.205	310.202	310.208	29.0211	28.5911	29.3587	60	36	22	1.65236e+06	4.14282e+06	1.11871e+07	4.50017e+06	7.70367e+06	6.92402e+06	935639	1.35037e+07	2.12858e+06	3.2432e+06	2.42271e+06	8.8146e+06	1.59829e+06	1.1613e+07	3.13763e+06	581575	1.36494e+07	980310	2.32156e+06	1.22755e+07	6.31964e+06	504241	780738	5.98951e+06	2.73846e+06	1.40404e+06	203557	1.66764e+06	840815	9.8885e+06	1.88131e+06	1.36847e+07	9.59384e+06
447	M346T28	1.42589	-0.511866	-1.33019	0.188122	0.38574	DOWN	346.226	346.218	346.23	27.8511	27.4951	28.0593	58	35	22	1.39804e+06	3.88293e+06	2.00849e+06	3.20748e+06	2.24946e+06	3.22512e+06	879967	1.68073e+06	4.46326e+06	1.16696e+06	915295	7.15647e+06	880331	4.17452e+06	3.25434e+06	882374	2.99078e+06	4.82737e+06	5.945e+06	1.98166e+06	1.80753e+06	1.08608e+06	661252	2.06863e+06	946850	905904	1.12583e+06	4.34974e+06	1.74119e+06	1.81015e+06	2.446e+06	2.08066e+06	1.95018e+06
448	M121T9	1.54091	0.623781	1.33895	0.189114	0.38652	UP	121.065	121.056	121.066	9.10631	8.56333	9.57148	34	23	11	142897	817218	1.18652e+06	673911	1.03862e+06	551740	155970	359952	444117	335336	1.45292e+06	10082.7	754602	177060	3.76355e+06	620336	690350	697933	49079.4	3.43848e+06	2.06245e+06	0	238425	601994	276898	309130	139609	336771	381540	1.75042e+06	647703	2.14494e+06	318735
449	M102T1	1.21024	-0.27529	-1.33239	0.189184	0.386575	DOWN	101.94	101.939	101.941	0.723283	0.455133	1.03388	36	23	12	7899.1	58496.5	59809.1	115972	95825.6	65046.3	226372	43021.6	70850.8	224589	60019.5	135720	41868.1	40076.9	82803.2	299301	138257	130436	102761	130816	85322.2	148355	35972.2	131487	118029	80709.8	152221	184468	68869.1	65652.4	145455	159485	138029
450	M313T21	1.14364	-0.193631	-1.33181	0.189435	0.386772	DOWN	313.136	313.134	313.15	20.6315	20.4837	21.4715	68	42	24	732735	2.15814e+06	2.23267e+06	5.96096e+06	5.21228e+06	1.15417e+07	2.13281e+06	5.71438e+06	7.12286e+06	8.66562e+06	3.78645e+06	3.0465e+06	4.62256e+06	8.55578e+06	5.82528e+06	5.32174e+06	9.00004e+06	7.50348e+06	2.97274e+06	5.31886e+06	4.92791e+06	5.78657e+06	4.68797e+06	6.34894e+06	2.81241e+06	4.58972e+06	5.19655e+06	8.00375e+06	6.79679e+06	6.72593e+06	4.77332e+06	6.92325e+06	8.37566e+06
451	M244T20	1.43453	-0.52058	-1.32399	0.190209	0.387376	DOWN	244.156	244.154	244.158	20.3334	20.0913	20.609	38	25	13	912532	5.00129e+06	3.11997e+06	4.34339e+06	3.02785e+06	44547.2	2.30681e+06	4.17131e+06	4.6304e+06	0	0	5.117e+06	626912	1.26441e+06	0	2.2444e+06	1.91354e+07	5.92927e+06	0	0	0	1.29426e+07	9.7674e+06	2.42662e+06	7.34553e+06	4.84653e+06	855866	2.50671e+06	0	6.40859e+06	0	9.26775e+06	514667
452	M271T28	1.34655	-0.429263	-1.32277	0.190672	0.387736	DOWN	271.168	271.165	271.17	28.3234	27.9358	28.8338	61	37	23	1311985	5.9144e+06	3.86102e+06	6.15627e+06	4.5719e+06	1.7681e+07	1.19857e+06	3.52615e+06	3.98981e+06	3.08433e+06	3.41328e+06	5.50886e+06	1.67444e+06	6.99997e+06	2.84265e+06	624637	2.15846e+07	1.05033e+06	3.4405e+06	2.27978e+07	4.21036e+06	676316	1.37457e+06	7.47467e+06	3.51306e+06	1.34005e+06	839386	6.34831e+06	4.29964e+06	1.19412e+07	4.22869e+06	4.0728e+06	1.10157e+07
453	M367T33	1.40958	0.495268	1.32849	0.19088	0.387897	UP	367.091	367.084	367.093	33.409	33.0467	33.6742	31	15	16	33637.5	123892	136544	106807	151540	50601.6	152192	241371	34571.2	0	36468	147163	0	163325	0	156387	65715.6	46159.8	0	32377.7	50833.1	0	8591.03	64207.9	146698	218245	85125.6	138264	14129.1	105315	0	9440.49	12858.2
454	M253T4	1.28918	0.366449	1.32749	0.190975	0.387971	UP	252.973	252.972	252.977	3.94681	3.6705	4.27992	46	27	19	49459.7	194294	205671	235889	304102	293314	11549.4	318205	713517	84973.6	444410	228091	22372.7	65215	252090	397847	144744	291213	270025	590811	563077	3709.24	41854.1	361487	47823.7	526683	130685	479934	140882	119923	148932	232985	157338
455	M653T32	1.49213	-0.577378	-1.32126	0.191646	0.388489	DOWN	653.407	653.396	653.412	32.3042	32.246	32.386	43	32	11	164932	344160	121149	232658	156001	193770	205290	153531	160010	298945	293286	191685	0	263415	37930.5	270168	291422	53800.7	126763	2.35974e+06	147689	127976	116661	108454	201582	187160	99364	191048	275355	246342	272817	360429	121398
456	M574T37	1.19849	-0.261218	-1.31798	0.193564	0.389959	DOWN	574.25	574.244	574.256	36.8803	36.5323	37.388	31	19	12	17633.6	210502	200960	414519	345868	734644	294407	359378	368912	212064	415046	284615	472833	507400	364831	294951	642772	769062	372773	332942	84708.5	222733	599733	586319	116103	221238	182535	466202	319875	916258	974473	457865	189845
457	M224T13	1.31281	-0.392657	-1.31018	0.194755	0.390863	DOWN	224.068	224.066	224.075	13.382	13.0249	13.7728	63	41	22	348238	2.92317e+06	1.53924e+06	2.99883e+06	2.28429e+06	1.11751e+06	1.4053e+06	1.43573e+06	2.28302e+06	3.72755e+06	1.83669e+06	161366	2.80415e+06	1.14532e+07	5.29608e+06	1.10288e+06	4.19697e+06	2.92753e+06	103602	5.17339e+06	2.58854e+06	1.06159e+06	1.55525e+06	1.71742e+06	423811	1.74535e+06	1.25521e+06	3.35824e+06	4.27678e+06	2.39948e+06	64999.8	3.20297e+06	4.74979e+06
458	M558T35	1.37696	-0.461483	-1.30733	0.195883	0.391712	DOWN	558.337	558.33	558.34	35.4722	35.4001	35.5428	33	23	10	59292	301812	202784	295605	214680	587947	110898	104458	491781	82390.4	275280	478906	128857	456390	108360	137186	68246.5	209240	1.26544e+06	174778	224530	145296	37538.7	685946	35969.6	77178.8	112520	731980	942059	56820.5	424975	27825	107725
459	M486T22	2.75767	-1.46345	-1.31231	0.196236	0.391977	DOWN	486.201	486.197	486.205	21.5117	21.1021	22.28	33	21	12	628457	1.94258e+06	219765	616892	223701	79954.2	46406	116251	93798.4	67299.1	70840.6	178232	813551	166427	279325	1.34614e+06	745003	457800	51204	81573.1	614498	141457	1.28364e+07	568438	314990	256772	225695	298576	287724	118154	29801.9	347633	74150.7
460	M239T10	1.32439	-0.405332	-1.30396	0.196847	0.392434	DOWN	239.087	239.081	239.097	10.1732	9.8121	10.8484	44	23	17	100067	809780	450944	819956	619118	386726	157287	441248	827122	1.046e+06	587364	418075	370520	4.2966e+06	1.6543e+06	197506	1.05052e+06	643104	167267	897351	513293	214544	390699	529233	207209	557884	1.83713e+06	550854	819559	530792	99971.1	3.14004e+06	838540
461	M305T5	1.23316	-0.302359	-1.30014	0.198143	0.393397	DOWN	305.018	305.014	305.033	4.79208	4.29847	5.20118	57	33	22	47587.5	293748	163279	384941	312347	438065	56217.7	403363	556209	558039	219851	288303	36610.8	393473	140886	87029.7	702847	333252	39887.2	209161	55349.1	65793.5	0	320403	197667	664678	1.38089e+06	791644	356502	685589	366457	459948	157190
462	M275T24	1.18917	-0.249958	-1.30216	0.198531	0.393683	DOWN	275.11	275.108	275.123	23.9636	23.5788	24.4968	62	41	21	171346	652134	578927	1.26427e+06	1.06315e+06	1.27589e+06	556159	640720	1.24024e+06	1.68205e+06	1.04612e+06	929421	642063	2.319e+06	1.01736e+06	813336	2.79866e+06	1.5943e+06	1.01098e+06	2.26718e+06	1.24015e+06	1.42347e+06	584379	1.63996e+06	659785	511418	271266	1.42196e+06	2.5501e+06	1.2266e+06	1.30934e+06	1.28613e+06	1.53906e+06
463	M146T29	2.3311	-1.22101	-1.30481	0.198903	0.393957	DOWN	146.061	146.06	146.065	28.7876	28.6468	28.8627	48	31	17	786373	1.66921e+06	134965	585062	250982	482499	167850	233204	266626	411953	216356	168241	489387	288184	74533.4	1.09097e+06	265902	351514	156349	155115	134685	1.11243e+07	288986	344178	1.27069e+06	323181	155690	363734	205492	255199	271108	152852	230626
464	M304T36	1.23622	-0.30594	-1.30077	0.199102	0.394104	DOWN	304.304	304.301	304.306	36.1362	35.9337	36.279	66	42	24	832057	2.89284e+06	2.6251e+06	4.7248e+06	3.82196e+06	6.58712e+06	4.63899e+06	2.12474e+06	1.01857e+07	7.08287e+06	1.91067e+06	4.44191e+06	341108	9.04465e+06	2.03462e+06	6.74285e+06	2.97545e+06	3.37248e+06	8.75986e+06	4.67455e+06	3.66166e+06	7.31265e+06	4.54627e+06	2.91428e+06	1.6223e+07	3.2447e+06	5.92699e+06	4.08638e+06	3.33885e+06	2.19819e+06	2.30644e+06	2.62985e+06	6.90925e+06
465	M156T22	1.35188	-0.434967	-1.29568	0.200012	0.394771	DOWN	156.102	156.092	156.103	21.9143	21.4198	22.638	36	22	14	100480	487599	195085	419879	310589	313296	641715	289283	325442	1.72272e+06	235781	539478	167982	2.28074e+06	199655	176078	411014	241040	88613.5	440256	206277	166420	193380	194810	159580	2.15619e+06	228968	340061	278116	202567	236812	216740	1.13685e+06
466	M142T28	1.23201	-0.301011	-1.29891	0.200251	0.394946	DOWN	142.066	142.065	142.07	28.3891	28.253	28.4587	54	36	18	59543.7	353039	355290	623000	505679	914610	80556.8	198576	1.3279e+06	931855	895985	804231	1.09643e+06	571476	375138	889278	614223	1.24798e+06	385139	518308	952555	87984.8	379254	963993	198617	333051	251765	949098	618291	680201	423959	808939	275936
467	M146T24	1.53045	0.613955	1.30591	0.200379	0.395039	UP	146.061	146.06	146.067	23.8306	23.5555	24.0397	48	31	17	227467	982920	1.52587e+06	850972	1.30237e+06	551697	1.09442e+06	5.36322e+06	549407	671280	288904	441627	850102	147644	460117	839562	3.5281e+06	309451	391512	838296	590060	1.23456e+06	524019	1.13342e+06	492237	923738	117313	1.16346e+06	798445	1.20733e+06	76506.1	192007	428396
468	M257T3_1	1.17534	-0.233076	-1.29363	0.201185	0.395626	DOWN	256.821	256.814	256.828	3.42483	3.13368	3.8803	46	27	19	11320.4	40908.5	34200.9	81852.7	69741.1	59229.3	0	149294	134578	36175.1	30271.6	79110.3	36685.8	125677	45525.9	80470.2	74022.8	77996.6	38356	71585.4	70809.8	134076	8625.87	53522.9	125620	129908	124993	88389.3	60950.3	107589	34598.3	58125	52151.1
469	M104T0	1.16729	-0.223167	-1.29251	0.201497	0.395852	DOWN	103.955	103.953	103.957	0.3858	0.0516667	0.772017	57	34	17	6276.63	46240.4	37950.8	94474	80934.2	69547.5	67669.5	45199.4	104029	126668	59611.5	93647.9	122502	115155	99167.4	68809	172370	72779.9	72432.8	109938	69095.1	71229.7	63033	101420	63779.4	124897	102147	176988	163995	70733	52468	96369.5	71556.8
470	M215T5	1.17578	0.233624	1.29599	0.201641	0.395956	UP	215.139	215.132	215.143	4.99025	4.78288	5.61955	49	29	18	79936.3	755448	816868	1.4942e+06	1.75686e+06	1.58805e+06	345179	408118	634362	2.01461e+06	1.52715e+06	2.0122e+06	1.57675e+06	1.52543e+06	1.36918e+06	2.01641e+06	883029	2.17963e+06	502024	3.70699e+06	2.5471e+06	936986	1.50309e+06	2.09606e+06	812020	457313	900059	1.53305e+06	1.87905e+06	899336	1.69326e+06	1.63565e+06	2.28631e+06
471	M253T3	1.83762	0.877839	1.30063	0.204281	0.397851	UP	253.141	253.14	253.143	2.95272	2.52012	3.37517	49	31	14	205614	345957	857827	283967	521824	296068	123325	264673	238606	292440	75029	181407	167153	796256	312059	153814	340794	228034	249409	2.28585e+06	471243	135430	517265	116934	147475	142536	96624	358426	589934	179241	112132	111409	332105
472	M160T4	1.34176	0.424123	1.28699	0.204852	0.398257	UP	160.037	160.036	160.038	3.77055	3.55952	4.09348	61	38	23	216299	683751	755231	700866	940392	429902	26488.6	571263	585655	2.34132e+06	491820	510600	684503	1.919e+06	400814	200132	463072	962064	84785.7	299117	1.08369e+06	9877.43	43895.2	1.77438e+06	274156	1.6678e+06	900358	875671	552266	3.26079e+06	380103	940152	1.14471e+06
473	M414T20_1	1.21313	-0.278734	-1.28251	0.205414	0.398654	DOWN	414.131	414.126	414.138	19.9414	19.7933	20.8524	59	40	19	310657	1.04247e+06	952599	1.8335e+06	1.51138e+06	3.75287e+06	739446	1.33794e+06	2.39565e+06	2.60472e+06	412347	327335	1.00289e+06	1.41231e+06	503323	1.49936e+06	4.30482e+06	2.50889e+06	435608	2.34047e+06	2.04469e+06	4.33306e+06	638464	2.12894e+06	810428	961146	2.43225e+06	2.74709e+06	977578	2.17432e+06	668358	2.33154e+06	3.38145e+06
474	M225T4	1.20864	-0.273386	-1.27797	0.205987	0.399059	DOWN	225.128	225.122	225.134	4.23427	3.68792	4.6502	63	33	23	123025	384086	259375	584517	483614	1.45224e+06	120664	617540	607069	949150	281161	351804	511866	743067	988695	367941	892172	591818	230492	239611	343589	183419	133592	563447	287952	474472	1.26052e+06	530801	514756	2.13793e+06	651419	810932	807997
475	M222T7	1.26756	0.342049	1.29024	0.206714	0.39957	UP	222.095	222.081	222.098	7.35187	6.6647	7.88892	46	31	14	152739	749071	1.41598e+06	1.49874e+06	1.89973e+06	2.47037e+06	402532	1.53256e+06	1.57284e+06	1.35302e+06	1.80681e+06	1.56263e+06	819288	1.02088e+06	2.09603e+06	1.3962e+06	1.64685e+06	754009	413787	2.11995e+06	1.47298e+06	672908	3.15272e+06	1.50744e+06	622615	708074	1.28778e+06	2.03131e+06	1.78587e+06	2.09944e+06	1.26637e+06	3.04454e+06	2.56968e+06
476	M215T21	1.60369	0.681395	1.28782	0.208058	0.400508	UP	215.175	215.172	215.178	20.5639	20.2265	20.9152	29	16	12	113503	195782	415675	191100	306938	85859.7	20775.5	427081	748624	0	153070	75776.7	63793.3	1650.85	0	262098	281916	284068	140483	0	220342	0	423276	146647	6899.04	148891	193221	274149	0	77328.4	1143.3	350991	51526.6
477	M137T7	1.26575	-0.339988	-1.27161	0.208893	0.401088	DOWN	137.047	137.045	137.06	6.62651	6.20692	6.86347	66	42	23	2672830	1.31588e+07	1.1126e+07	1.83559e+07	1.45022e+07	4.71063e+07	1.05156e+07	1.59406e+07	2.38936e+07	1.60615e+07	2.13047e+07	2.94095e+07	1.30605e+07	4.92303e+06	1.23413e+07	610968	3.72276e+07	9.48274e+06	8.57999e+06	7.532e+06	2.92794e+07	5.62894e+07	2.47623e+07	1.49195e+07	1.14938e+06	6.05539e+06	2.5754e+07	2.22346e+07	1.61972e+07	1.42097e+07	0	1.56499e+07	1.53682e+07
478	M627T21_1	1.37742	-0.461968	-1.26741	0.209669	0.401624	DOWN	626.79	626.782	626.796	20.8111	20.564	21.5211	63	40	23	133098	597217	271250	493317	358231	1.75594e+06	180246	610407	2.32361e+06	561036	70526.9	41512.2	146000	246323	108953	251099	1.1744e+06	378000	100653	275363	160409	403203	112117	277341	174177	219786	985263	456700	954.536	1.55102e+06	0	268460	362717
479	M106T20	1.2919	-0.369491	-1.26239	0.21148	0.402863	DOWN	106.029	106.028	106.031	20.2907	20.0152	20.7627	42	31	10	16974.9	46512.3	20797.6	45261	34825.5	61991.1	30920	29221.6	55064.2	108012	27538.6	23619.6	22128.1	30233.6	32128	45379.2	78167.7	16238.3	10600.3	54954.8	41991.8	297657	11135	81799	24477.2	31168.9	26350.9	56817.5	35038	38025.8	7336.24	26196.4	45637.5
480	M381T34	1.28506	0.361839	1.2681	0.21154	0.402904	UP	381.106	381.102	381.114	34.4631	34.1413	34.6692	27	14	13	11128.6	46157.3	51752.3	54574	70671.5	31733	0	73138.1	94391.3	34140.2	55565.8	76482.3	0	20602.3	0	200613	101517	27192.1	7063.53	77944.7	81302.5	6275.39	0	79064.2	57315.9	37834.8	50459.7	55659	11791.4	116260	49408.1	15919.9	0
481	M1023T20	1.27233	-0.347471	-1.26176	0.211555	0.402915	DOWN	1023.44	1023.43	1023.45	19.9368	19.6702	20.6893	32	20	12	5361.03	26663	15490.9	31221.1	24721.9	69743.7	12434	39452.1	70055.7	9735.79	10228.9	1448.59	6204.57	9962.14	24738.9	6398.53	105792	40830.3	3831.95	29867.4	22656.9	20523.3	18437.9	14438.9	6934.52	14949.5	35246.8	41650.4	905.381	52438.7	0	28762.3	108117
482	M225T13	1.27605	-0.351682	-1.26078	0.211898	0.403148	DOWN	225.075	225.07	225.08	13.3815	12.8504	13.7728	32	19	12	36599.3	308041	173823	343095	268873	234906	143490	56966.6	319980	548155	198750	31159.6	262958	1.33354e+06	560173	155635	471832	331547	67667	570636	291554	138176	179501	208194	109755	200581	192179	410906	463726	516608	63123.5	420197	545174
483	M304T24	1.37666	-0.461176	-1.25748	0.213159	0.404001	DOWN	304.212	304.202	304.216	23.8772	23.5788	24.2811	41	22	13	258090	864480	412086	718726	522078	2.10728e+06	661641	186915	568693	420964	382532	759042	429763	643627	351659	286019	966202	518796	1.0584e+06	263643	291216	1.31397e+06	675224	427878	408078	116187	17242.8	888066	260488	348973	553700	994134	1.27495e+06
484	M432T34	1.38575	0.470666	1.27075	0.213909	0.404506	UP	432.316	432.305	432.319	33.9707	33.6648	34.0784	58	36	22	501928	829036	1.72808e+06	1.2344e+06	1.71057e+06	2.55276e+06	294722	901291	1.59706e+06	2.61319e+06	1.62618e+06	1.90989e+06	141281	401192	655851	1.24121e+06	600202	2.81144e+06	320853	1.53814e+06	1.55592e+06	265597	730528	742353	995491	1.67503e+06	252438	1.32489e+06	2.10099e+06	2.23741e+06	2.86891e+06	2.72208e+06	409048
485	M125T19	1.20074	0.263927	1.25733	0.21468	0.405022	UP	125.107	125.106	125.109	18.8038	18.6067	19.1344	56	32	24	141735	739640	729079	1.16961e+06	1.4044e+06	137279	562060	1.28637e+06	2.4575e+06	331989	1.85025e+06	1.19697e+06	367251	189972	1.70476e+06	1.0398e+06	2.25642e+06	2.16422e+06	1.53745e+06	2.23297e+06	1.46156e+06	573696	448076	1.55162e+06	454868	1.41289e+06	1.12442e+06	2.13291e+06	307747	1.52185e+06	104665	2.78516e+06	161998
486	M302T26	1.36694	-0.450945	-1.25024	0.215697	0.405699	DOWN	302.198	302.188	302.203	25.9892	25.7575	26.4216	34	22	12	398926	2.05316e+06	1.15728e+06	1.82676e+06	1.33639e+06	1.33038e+06	625646	440689	1.71906e+06	609308	1.70829e+06	6.24974e+06	396211	636709	4.07015e+06	257806	5.4864e+06	301216	2.10259e+06	1.44784e+06	2.20298e+06	1.48603e+06	603822	1.9599e+06	413371	384290	81779.4	1.05242e+06	487756	3.17006e+06	2.4643e+06	2.60697e+06	573523
487	M818T23	1.25293	-0.325303	-1.24929	0.216289	0.406091	DOWN	817.867	817.859	817.874	22.5706	22.3149	23.3137	38	30	8	7941.06	29357	20529.3	37836.5	30175.7	160680	24087.2	32594.9	44568.8	60513.5	32579.9	26468.3	11254.6	67246.4	26248.9	9442.64	54487.4	39443.8	6243.22	34704	32383.9	19197.3	6203.42	28740.6	19583.6	38831.5	2674.18	58237.5	0	44599.1	64532.8	38040.7	56057.3
488	M280T23_2	1.18099	-0.239991	-1.24913	0.21646	0.406204	DOWN	280.188	280.175	280.192	23.186	22.993	23.7646	39	23	16	31508.1	166741	122161	291579	247092	692278	221526	188119	462960	466092	281581	373178	155454	340046	100489	190089	467490	445329	362755	384964	178922	275147	169251	168612	163139	212789	7724.34	312851	0	373315	80327.2	194210	360745
489	M214T30	1.40058	-0.486028	-1.24806	0.216494	0.406227	DOWN	214.146	214.145	214.148	30.2952	30.1867	30.382	44	29	15	199071	582221	308766	474400	338507	292451	431729	324662	103553	1.75498e+06	694953	1.21777e+06	24876.5	479948	82033.2	162036	535438	536716	48971.2	739605	176294	37289.8	39704	529361	107690	182011	88196.1	534731	211917	233945	316933	591345	2.29541e+06
490	M187T19	1.20496	0.268984	1.25193	0.216889	0.406488	UP	187.134	187.132	187.14	18.8064	18.6067	19.1242	49	30	19	51958.3	250610	259718	399194	481012	69926.2	165088	344645	848305	159616	651202	333890	101479	124206	414875	353821	753435	724671	512167	775999	518899	247070	76921.5	562273	169627	607023	445582	682891	67661	461366	42022	960210	182401
491	M1082T37	2.00058	-1.00042	-1.2441	0.217935	0.407176	DOWN	1081.54	1081.53	1081.55	36.6026	36.0651	36.8993	33	26	7	30647.6	243676	130947	113028	56079.7	269832	10615.7	23899.8	9737.37	22644.3	65096.1	15534.2	3306.75	132468	208154	3316	83387.8	219269	89515.2	17532.3	6511.74	22970.6	101137	138817	894.789	22501.9	2165.09	99316.8	57928.4	177297	1.41875e+06	65418.1	74840.7
492	M621T21	1.45888	-0.544865	-1.24348	0.218413	0.407488	DOWN	620.773	620.767	620.78	21.1004	20.8633	21.6914	42	29	13	18310.6	83415.2	58510	69488	47790.9	178262	33735.7	80795.5	205559	82248.1	9129.71	4150.51	37964.7	6987.53	0	59812.2	141203	76587.8	1434.42	17205.5	2859.3	80842.1	6163.37	21864.7	47188.2	149644	243559	39706.2	4163.34	234963	1810.33	23966.4	9298.66
493	M113T3	1.18165	-0.2408	-1.24803	0.218416	0.40749	DOWN	112.896	112.895	112.897	3.32984	3.06622	3.81113	66	42	24	97006.1	273178	289346	586786	496583	449336	451161	239355	416220	339096	161940	488962	780405	1.04478e+06	635107	796425	412321	362885	938337	506849	759444	689406	332615	457050	599702	413943	474429	1.05518e+06	469193	269996	625463	717930	279259
494	M351T4	1.19485	-0.256829	-1.2452	0.219434	0.408153	DOWN	351.069	351.062	351.074	3.70749	3.55588	4.0137	42	25	17	19156.7	78911.7	83392.5	159179	133221	176935	10742	117656	133092	280426	88448.1	142394	138381	179154	300858	158832	141259	142108	151886	167630	188020	11538.7	155756	183961	78167.7	146555	315185	270231	173281	130260	359033	221001	173035
495	M211T30	1.25585	-0.328666	-1.24187	0.219567	0.40824	DOWN	211.135	211.131	211.137	29.7544	29.4568	29.8865	54	35	19	412928	1.47656e+06	1.24348e+06	2.06834e+06	1.64696e+06	2.36182e+06	466600	548951	5.557e+06	1.70509e+06	2.11615e+06	1.67211e+06	1.81065e+06	1.0201e+06	912132	528013	4.29151e+06	2.06752e+06	1.57439e+06	1.41862e+06	1.83825e+06	941384	2.37632e+06	781823	966390	3.36704e+06	237526	2.38732e+06	5.42573e+06	2.74927e+06	6.38008e+06	2.3963e+06	1.70497e+06
496	M172T28	1.20528	-0.26937	-1.24566	0.219741	0.408352	DOWN	172.068	172.066	172.07	28.3234	28.253	28.4562	32	24	8	27101.7	102731	118325	210555	174694	265417	60018.3	91197.6	380851	334520	259737	164702	354400	273507	119239	359500	178906	395210	104204	149383	313343	78858.6	179473	276111	88815.5	135472	77064.2	181597	200636	219201	159733	294112	210124
497	M150T3	1.26108	0.334661	1.24182	0.220787	0.409028	UP	150.111	150.11	150.113	2.74532	2.37965	3.03392	55	29	23	6610.79	148008	159941	188785	238073	465947	136437	126960	57783.3	117377	87570.8	186881	152953	220308	192269	597356	738723	170672	115718	273707	158930	548146	131904	170269	176634	140152	188661	120324	119723	103601	47708.9	354153	197649
498	M143T19	1.18072	-0.239669	-1.24081	0.221055	0.409201	DOWN	143.118	143.117	143.12	18.8064	18.6067	19.461	67	43	24	661156	3.18419e+06	3.37919e+06	6.83844e+06	5.79175e+06	1.45175e+07	1.91314e+06	5.70109e+06	1.16734e+07	1.02164e+07	8.47937e+06	4.7461e+06	4.18867e+06	6.03287e+06	5.82225e+06	4.56439e+06	1.05922e+07	9.71594e+06	7.62543e+06	1.00636e+07	6.41986e+06	2.59516e+06	2.08059e+06	6.90324e+06	1.88723e+06	6.79291e+06	5.55844e+06	9.75998e+06	5.71003e+06	7.19285e+06	1.23973e+07	1.28661e+07	1.10915e+07
499	M212T30	1.22899	-0.297469	-1.23627	0.22155	0.409518	DOWN	212.139	212.135	212.142	29.7682	29.2502	29.8865	46	26	20	52401.1	192293	158782	290012	235976	293959	107890	95073.1	738255	298272	289843	242735	261748	154501	153813	78123.4	617995	228726	209256	207204	262715	131483	359294	116324	135203	453341	77421.4	381056	705173	378631	832732	334206	291154
500	M295T23	1.32931	-0.410682	-1.23568	0.221608	0.409555	DOWN	295.133	295.13	295.148	22.7435	22.0843	23.2695	55	33	17	274105	2.21778e+06	1.74957e+06	2.45338e+06	1.8456e+06	3.04791e+06	1.34985e+06	1.69665e+06	7.88321e+06	3.23768e+06	2.0335e+06	3.03109e+06	3.99937e+06	1.5428e+06	773381	1.329e+06	6.10892e+06	856744	367207	2.92471e+06	1.75617e+06	151423	279847	1.26214e+06	127860	4.10452e+06	1.17189e+06	1.90082e+06	169420	3.1205e+06	3.45908e+06	744017	4.36457e+06
501	M771T23	1.30459	-0.383601	-1.23425	0.221813	0.409687	DOWN	770.875	770.865	770.881	22.6054	22.3679	23.3137	42	30	12	5171.41	29620	20821.2	32657.7	25002.7	97133.9	14252	41706.3	94629.5	71485.2	23935.5	8244.18	21770.6	19678.5	7757.61	14207	100455	31939.8	7821.44	29539.7	13512.9	15826.7	4514.03	20480.1	10746.8	35336.1	2557.16	53162.6	26379.3	101774	30115	20025.8	23324.9
502	M384T32	1.3875	-0.472492	-1.2299	0.223179	0.410558	DOWN	384.191	384.188	384.198	32.2767	32.0415	32.386	34	20	14	205807	778448	455621	662924	477448	751403	182882	489744	527112	706110	417491	1.29135e+06	72642.5	1.68944e+06	27184.6	1.72437e+06	0	113457	649367	387420	935163	350935	51850.1	394927	77673	321120	163989	3.03974e+06	3.28678e+06	60424.9	258349	41191.1	584182
503	M220T4	1.76763	0.821816	1.24351	0.22347	0.410742	UP	220.174	220.171	220.175	4.01795	3.65177	4.22613	31	16	15	45374.2	144540	290066	102622	181186	50122.7	15585.1	294599	223638	4063.67	69714.9	50101.4	93437.3	38215.9	47297.5	26066.1	120913	173886	106570	238033	694329	36832.2	12719.5	15943.7	453775	31588.4	1400.12	55777.8	186764	10783	10605.2	24034.7	11881.6
504	M585T34	1.24894	-0.320709	-1.22782	0.224476	0.411378	DOWN	584.847	584.839	584.861	33.9467	33.8033	34.1477	24	12	12	4122.37	20766.5	16161.2	28169	22554.3	16081.5	72781.8	31661.8	49178.4	38354.7	10767.2	18834.9	3201.11	25320.3	9696.2	58299.1	44044.7	16812.5	14837.9	34472.1	36450.8	76238.1	76432	11444.7	65675.1	49367.4	39772	16853.4	16167.2	18410.1	14282.1	4396.62	35246.6
505	M299T5	1.26121	0.334805	1.22773	0.225179	0.411821	UP	299.077	299.072	299.083	4.9298	4.50727	5.11393	37	20	17	66033	314954	290407	358602	452271	848606	72277.1	1.46374e+06	894348	352012	552695	160757	125797	98152.1	205586	177038	760318	661054	41268	826746	188174	55173.8	129990	214902	164552	462062	266243	332479	461953	867917	440095	262604	107075
506	M115T3	1.17811	-0.236475	-1.22673	0.22573	0.412166	DOWN	114.893	114.892	114.894	3.32418	3.06622	3.81113	52	35	17	53789.6	149756	143481	301358	255797	268429	235432	130257	208729	182725	98048.8	243941	388713	477901	278550	303187	203082	197124	501143	203141	401116	365683	58998	234238	307977	214234	253545	555072	278191	136431	435947	359653	148459
507	M260T19	1.36985	0.454016	1.23528	0.226332	0.412542	UP	260.197	260.193	260.198	18.8085	18.5423	19.4587	34	22	12	49595	173386	337126	246790	337856	69758	60610.5	584539	248421	322773	233032	22739.9	229111	251004	75954.4	420641	239554	160669	16740.1	161703	218358	138172	222089	160195	96337.2	553440	96631.8	634882	286387	157952	10225.4	389758	187423
508	M231T6_2	1.22949	-0.298064	-1.22019	0.22687	0.412877	DOWN	231.151	231.144	231.161	6.2051	5.75403	6.96968	41	25	11	370534	3.40549e+06	2.13495e+06	4.43183e+06	3.60459e+06	4.50592e+06	3.23032e+06	365842	5.41965e+06	4.80788e+06	4.43236e+06	1.15643e+07	651616	2.69795e+06	4.50682e+06	2.78545e+06	7.31686e+06	6.98746e+06	6.803e+06	5.97565e+06	3.51789e+06	1.85523e+07	3.68735e+06	4.82303e+06	1.46013e+06	1.10623e+06	4.56606e+06	5.40828e+06	4.90963e+06	2.50551e+06	2.33565e+06	9.32404e+06	5.9842e+06
509	M236T6	1.2997	-0.378181	-1.21999	0.226927	0.412913	DOWN	236.123	236.12	236.125	5.63122	5.3172	5.7811	57	37	20	98182	442534	273130	463129	356334	404757	131131	223378	392063	464253	354993	236079	384536	283109	1.00691e+06	629613	266867	307457	35245.4	2.29073e+06	388053	61551.4	715581	1.16037e+06	728738	136204	153648	557736	481734	321126	340301	563021	599403
510	M218T28	1.26429	-0.338323	-1.21982	0.226977	0.412944	DOWN	218.137	218.125	218.141	27.7241	27.3183	27.942	31	18	12	70455.9	260553	130775	279327	220936	320921	122351	109206	333582	186610	164272	257201	142066	506514	443606	120334	197307	177176	380689	229596	594841	62631.7	63685.6	108399	291003	119451	24789.5	275868	259510	238324	177818	170718	1.16133e+06
511	M354T4	1.2074	0.271901	1.22184	0.227371	0.413188	UP	354.078	354.065	354.081	3.68206	3.32615	4.16318	40	24	16	7119.15	34461.5	31704.8	49114	59300.1	87685.3	7626.2	47356.1	57230.3	90683.3	111990	74396.6	22984.2	9012.78	160126	43091.5	54986.9	71630.2	33911.7	75726.9	36025.3	50383.9	40612.1	72190.1	39610.3	36524.9	56529.4	30715.1	59495.3	51334.1	42311.4	31665.4	157541
512	M226T5	1.7013	0.766637	1.23721	0.227957	0.41355	UP	226.084	226.076	226.096	5.35267	4.85275	5.74282	69	40	24	2.15703e+06	2.39667e+06	1.19262e+07	4.34286e+06	7.38851e+06	8.53598e+06	754639	4.94703e+06	5.4534e+06	3.85532e+06	4.94985e+06	1.12886e+07	1.84267e+06	2.95957e+06	6.48066e+06	2.9765e+06	1.93413e+06	3.41793e+06	577822	7.11418e+06	3.56798e+06	1.35567e+06	4.69814e+06	3.78038e+06	3.39028e+06	5.47344e+06	2.8735e+06	5.847e+06	4.33002e+06	5.33247e+06	6.86638e+06	5.47428e+06	6.071e+06
513	M278T5	1.40236	0.487861	1.22794	0.22804	0.413601	UP	278.094	278.088	278.102	5.08516	4.62303	5.32435	28	14	14	87304.2	255805	405293	279137	391451	474870	104741	261772	386187	168393	405551	701033	250559	101619	249054	196832	237492	327735	143258	585588	343512	169887	253026	144844	85350.5	137216	65288.7	205238	211114	349056	1.60285e+06	312085	174645
514	M457T19	1.47608	-0.561774	-1.20907	0.231291	0.416284	DOWN	456.727	456.724	456.731	19.167	18.5469	19.9166	59	36	22	79433.2	345680	142515	226198	153400	571368	23476.3	403190	1.17823e+06	305521	29504.6	8672.17	150215	46435.4	16669.8	68341.1	421404	308377	2557.15	169632	81677.3	102702	2160.41	112953	44909.3	147232	844578	206333	0	1.83673e+06	0	136249	130112
515	M101T3_2	2.54548	1.34794	1.22682	0.232092	0.416939	UP	101.06	101.058	101.061	2.67555	2.46955	2.98297	29	23	6	8657.4	37303.6	299754	48780.6	124170	101717	28127.7	51877.3	84907.5	72790.7	23951.5	35319.2	125481	167897	44177.7	25003.4	25239.4	28763.9	42299.3	60927.9	41676.4	47357.6	61784.8	22381.4	29076.3	26785.7	20301.6	75119.7	43018.3	35157.6	37830.5	33303.8	192540
516	M331T7	1.39875	-0.484135	-1.20755	0.232699	0.417434	DOWN	331.139	331.137	331.145	6.79697	6.59388	7.02123	33	24	9	59510.4	310257	280684	312987	223260	630488	33735.1	255725	219218	618113	0	0	57755.5	859834	1.10191e+06	31881.7	289694	641088	12589.4	35935.6	157577	0	36160.5	521309	54617.3	145112	355903	567698	0	903402	317529	650795	925014
517	M595T30	2.8257	-1.49861	-1.20109	0.235144	0.419412	DOWN	595.357	595.35	595.361	29.5263	29.1805	29.6814	52	31	21	7085552	2.1835e+07	5.91676e+06	6.58448e+06	2.33013e+06	7.34226e+06	2.94948e+06	927017	482866	0	0	27260.1	6.70822e+06	0	0	223914	1.82092e+06	1.97063e+06	1.75943e+07	0	424440	80706.3	1.4087e+08	4.60246e+06	281761	694942	1.90541e+06	865293	0	1.05521e+07	2.13379e+07	1.84842e+06	20199.2
518	M1107T20	1.48928	-0.574618	-1.1963	0.236069	0.420153	DOWN	1106.99	1106.98	1106.99	20.0962	19.8651	20.4805	31	18	13	14634.1	55519.6	25013.4	36715.8	24887.9	0	13135.1	37487.1	88137.2	861.239	0	0	1009.71	4449.87	12746.7	3821.8	78412.8	42891.4	992.527	0	4275.23	14276.4	0	31495.7	2103.24	21131.5	143574	93509.5	0	140404	0	44252.2	0
519	M400T5	1.18657	-0.246799	-1.19701	0.236238	0.420289	DOWN	400.148	400.141	400.152	4.55517	4.16928	4.7416	39	24	15	25549.1	80192.7	63631.1	135812	114457	105710	85822.4	64621.1	161783	57983.7	175144	81190.6	133081	84611.4	232585	30620.8	197192	97294	28322.7	245513	102281	181085	157363	177193	20272.4	33982.5	78292	147669	76505.7	296456	218953	253335	37650.4
520	M755T23	1.36884	-0.452953	-1.19237	0.237583	0.421362	DOWN	754.878	754.864	754.886	23.426	23.1278	24.2049	47	30	17	12421.1	62621.1	41283.7	56216.2	41030	220998	12079.1	84295.9	244487	81958.2	21167	25161.5	20268	4620.98	7365.4	22676.3	183539	55729.7	13642.3	30207.7	14196.4	47195	12399	21428.9	18570.6	60994.5	47367.7	60161.4	14459.2	186104	50156.3	26768.5	45920.9
521	M451T5	3.63558	1.86219	1.21157	0.237851	0.421575	UP	451.159	451.151	451.163	5.35285	4.85275	5.58655	61	39	21	2158136	1.09857e+06	1.12086e+07	1.05458e+06	3.83401e+06	3.2318e+06	48124.2	1.76059e+06	1.9768e+06	708819	1.49107e+06	4.77431e+06	268619	426544	1.63055e+06	529111	155674	618811	27565.9	1.92214e+06	699264	153928	690213	774241	874398	1.7718e+06	419149	1.18349e+06	979968	990936	1.19606e+06	871114	1.46741e+06
522	M817T23_2	1.27473	0.350187	1.19253	0.237972	0.421671	UP	817.362	817.354	817.374	22.5649	22.2007	22.9579	28	16	12	11557.3	56716.4	44959.7	48787.5	63826.2	0	6883.43	22059.6	123827	0	81684.4	66424.8	0	163031	52362.8	2008.04	151407	89350.1	11988.4	59971.5	43042	0	0	79220.1	0	30105.7	7613.8	126853	0	96850.4	0	95662.7	0
523	M346T6	1.12414	0.168818	1.18874	0.239201	0.422644	UP	346.127	346.125	346.137	5.69568	5.411	6.27288	52	32	20	100221	941079	684777	1.91841e+06	2.15656e+06	2.64553e+06	1.40095e+06	1.49204e+06	2.2914e+06	1.77926e+06	3.25454e+06	2.71183e+06	2.40533e+06	2.04602e+06	2.64593e+06	3.26103e+06	1.87669e+06	2.006e+06	929627	2.35861e+06	2.3457e+06	1.03357e+06	3.81984e+06	1.74468e+06	1.42027e+06	61080.2	1.31866e+06	2.23136e+06	3.22106e+06	908263	459586	2.03661e+06	2.84737e+06
524	M452T5	3.45057	1.78684	1.20526	0.240236	0.423459	UP	452.163	452.157	452.168	5.33745	4.85275	5.58655	53	31	21	488293	235166	2.45332e+06	246929	852045	707292	11129	398710	434056	165158	333339	1.02839e+06	90166.1	113020	410501	212654	52371.8	153987	8398.32	478342	173435	22294.2	141922	203521	218593	375996	107123	287018	251515	240622	317277	210857	306007
525	M239T5	1.3707	-0.454913	-1.18027	0.242849	0.425499	DOWN	239.135	239.125	239.14	4.70625	4.37353	5.06473	28	15	13	151712	583018	472823	572687	417806	345751	116451	182566	275939	2.12224e+06	165626	134399	221066	374146	378278	904146	190029	1.95466e+06	295313	408439	441627	217556	351471	183149	57937.7	108934	1.13491e+06	1.22937e+06	398468	1.91973e+06	1.23706e+06	523446	1.88609e+06
526	M596T30	2.81888	-1.49512	-1.17022	0.247273	0.428897	DOWN	596.359	596.35	596.365	29.5268	29.1805	29.6814	42	25	17	2.71801e+06	8.34412e+06	2.21169e+06	2.44855e+06	868538	2.60921e+06	1.01127e+06	353417	198016	0	0	0	2.23526e+06	8994.07	0	57584.8	643355	782817	6.38028e+06	0	146374	0	5.39673e+07	1.64316e+06	104305	242432	712770	297118	24557.5	3.79011e+06	7.75653e+06	674390	0
527	M1091T36	1.27178	-0.346848	-1.16732	0.247738	0.429251	DOWN	1090.63	1090.63	1090.64	35.6007	35.4721	35.7413	28	16	12	13472.6	49088.4	36640.7	56825.5	44472.9	151969	51064.2	69516.5	78492.1	253003	76913.9	118685	11800.8	12618	58844.5	76728.6	124790	71769.7	70420.5	12104.6	109236	12696.2	136839	43245.7	85744.1	62003.7	9947.27	12518.3	32024.6	40211.1	66880.4	41306.4	38932.3
528	M190T3	1.34809	0.430912	1.16327	0.250898	0.431632	UP	190.163	190.154	190.164	3.49718	3.16545	4.38442	53	30	16	49912.7	155378	167878	139232	187696	84513.3	14485.4	26409.9	118973	69574.8	348898	340199	183879	24650.6	308109	166517	125876	94483.1	119028	401941	275215	2347.08	118320	62721.4	35783.4	30413.5	21092.9	52045.4	892767	87540.6	262604	52871.6	100714
529	M241T4_1	1.17812	0.236482	1.16095	0.252037	0.432481	UP	241.028	241.024	241.034	3.64682	3.36598	4.02223	34	20	14	12451.8	48161.1	54105.8	86450	101848	105582	86254.2	79347.6	75214.4	282926	197888	82018.1	90939	54860.8	174859	81439.1	45474.1	102668	43361.3	175272	96270.6	63533.3	111324	96591.8	88981.7	46347.1	56378.4	57408.2	103581	45102.1	119532	66736.5	107448
530	M203T4_2	1.15094	-0.202816	-1.15433	0.252773	0.433029	DOWN	203.148	203.142	203.152	4.4357	3.86392	4.85073	71	42	24	1.54707e+06	1.0084e+07	6.86137e+06	1.83078e+07	1.59068e+07	2.80012e+07	5.253e+06	1.24677e+07	2.26363e+07	1.21376e+07	2.45603e+07	1.345e+07	1.64629e+07	1.19906e+07	1.91705e+07	1.70153e+07	2.86486e+07	1.57476e+07	540932	3.37913e+07	1.23167e+07	7.88847e+06	1.39553e+07	3.14384e+07	3.33572e+06	1.44624e+07	2.07895e+07	1.81074e+07	3.50626e+07	4.18461e+07	1.58832e+07	1.18321e+07	1.32893e+07
531	M318T34	1.239	-0.309173	-1.15439	0.25296	0.433167	DOWN	318.303	318.295	318.305	34.4787	34.4009	34.602	48	31	17	59139.9	172940	129175	223672	180621	83998.6	185987	50344.6	118301	178180	156817	58152.8	0	96502.1	151802	290146	476244	218621	93557.2	106882	180944	719017	274820	176087	117209	282183	219719	466126	839495	257287	181128	87931.4	183299
532	M414T20_2	1.22438	0.292054	1.15495	0.253001	0.433198	UP	414.17	414.163	414.181	19.6693	19.5162	20.0295	28	15	13	48274.9	122447	99810.9	141615	173534	138123	112344	196916	128390	606557	80506.8	60892.4	70416.8	58905.8	78153.9	205320	147108	259799	40759.3	90596.9	108195	118356	141191	115510	120364	172257	126875	102921	46501.3	110202	10957.1	180303	63314.4
533	M544T31	1.17226	-0.229297	-1.1531	0.253115	0.433282	DOWN	544.289	544.275	544.296	31.0033	30.7859	31.0916	35	20	15	47130.4	162237	96538.8	248194	211722	512987	188257	166120	239303	296603	275360	144932	85852.4	219870	127296	328820	508408	294407	92347.3	269262	74748.5	182518	156473	248882	300856	151701	18874	299779	235785	273552	437966	54757.9	123104
534	M598T32	1.27529	-0.350826	-1.15195	0.253832	0.433813	DOWN	598.329	598.321	598.335	31.5064	31.2722	31.6086	56	37	19	149208	379316	269791	426210	334206	588158	335608	73286.1	188191	345735	222984	489912	99615	429782	455632	122032	208699	238583	518683	732791	904845	498107	229292	267969	119821	156695	41912.4	491908	1.19474e+06	228643	620500	119048	759919
535	M385T22	1.28277	-0.359258	-1.14853	0.255136	0.434773	DOWN	385.122	385.118	385.13	21.7579	21.204	22.4492	56	35	19	332272	1.6896e+06	1.14785e+06	1.81498e+06	1.41498e+06	1.11684e+06	1.23347e+06	621553	3.90787e+06	262407	2.04755e+06	1.45718e+06	3.10091e+06	510459	480261	3.46885e+06	3.81605e+06	681431	159503	3.15984e+06	1.39048e+06	2.18575e+06	1.69281e+06	848298	1.63359e+06	875126	578015	673430	1.54389e+06	1.61807e+06	485826	441902	0
536	M611T13	1.35456	0.43782	1.15709	0.25538	0.434952	UP	611.24	611.232	611.246	13.4498	13.1263	13.673	51	31	20	44861.2	345439	541847	399804	541557	433255	32005.1	139376	575093	598641	102499	220374	182743	767105	1.23932e+06	190765	499816	428307	2901.08	496105	408651	46668.5	86577.1	384494	79836.1	125844	139130	353151	543279	587259	75852.3	784475	655836
537	M1090T36	1.2759	-0.351513	-1.14653	0.255888	0.435324	DOWN	1089.63	1089.61	1089.64	35.5875	35.4659	35.7413	33	22	11	20343.1	83412.2	54202	88420.7	69091.8	284381	107029	105187	123142	445019	90804.3	169470	11506	21701.8	110980	125495	189810	90191.7	71081.4	21012.8	154584	19099.8	221404	51535.6	150593	98059	19484.3	23025.5	50881.5	61383.3	109184	66101.9	66293.5
538	M243T26	1.20194	-0.265371	-1.14651	0.256041	0.435435	DOWN	243.127	243.121	243.133	25.6697	25.3547	25.9466	31	18	13	161345	619278	437156	886615	737650	640184	516650	891940	2.72037e+06	468570	1.15044e+06	1.02652e+06	634170	388247	286921	687955	1.05072e+06	360543	1.22054e+06	1.86477e+06	692165	422542	670474	928293	509285	838763	64298.3	479558	968455	771776	734933	1.09649e+06	340203
539	M1103T34	1.1284	-0.174279	-1.14745	0.256339	0.435653	DOWN	1102.64	1102.64	1102.65	33.9195	33.787	34.0407	22	10	12	5275.16	19269.4	16924.9	45735.6	40531.4	59526.3	60657.4	43961.1	81867.7	60381.1	20251.8	58510.3	1043.32	71938.7	43213.7	55320.6	50591.6	25787.9	62837.1	60625.9	88346.7	63016	81778	42567.2	42953.3	52477.8	75715.7	34637.6	36302.9	14413.1	49737.8	23687	56062.2
540	M413T20	1.18547	-0.24546	-1.14599	0.257095	0.436205	DOWN	413.127	413.123	413.131	19.9414	19.7933	20.8524	67	43	24	1.63697e+06	5.58355e+06	5.0951e+06	9.84554e+06	8.30517e+06	1.98741e+07	3.83368e+06	7.23127e+06	1.31381e+07	1.48339e+07	2.22748e+06	1.54182e+06	5.35643e+06	7.27298e+06	3.08895e+06	8.03802e+06	2.3095e+07	1.35952e+07	2.2058e+06	1.25896e+07	1.10643e+07	2.28868e+07	4.08329e+06	1.16075e+07	4.2053e+06	5.02982e+06	1.2499e+07	1.48683e+07	5.10571e+06	1.1783e+07	3.59178e+06	1.25885e+07	1.804e+07
541	M151T18	1.17614	-0.234057	-1.14747	0.257451	0.436463	DOWN	151.062	151.061	151.063	18.134	17.7665	18.2698	67	43	24	2.87435e+06	1.74796e+07	1.94599e+07	3.66537e+07	3.11644e+07	8.03275e+07	1.10159e+07	3.43119e+07	4.63949e+07	4.20183e+07	4.35232e+07	2.56132e+07	2.80613e+07	5.82645e+07	4.86039e+07	2.32098e+07	4.63778e+07	4.348e+07	1.80574e+07	4.73778e+07	3.95251e+07	3.02288e+07	2.34209e+07	3.40055e+07	1.47968e+07	2.27127e+07	2.60793e+07	4.69268e+07	7.00042e+07	3.94346e+07	5.9829e+07	4.04864e+07	5.78652e+07
542	M256T20	1.24942	0.321259	1.14645	0.257855	0.436757	UP	256.132	256.126	256.139	20.3062	19.82	20.5988	48	28	19	277627	1.00093e+06	1.11136e+06	1.2568e+06	1.57027e+06	382422	1.14216e+06	1.37596e+06	1.29265e+06	490540	868149	1.15383e+06	445283	1.86131e+06	2.6574e+06	2.49215e+06	2.54975e+06	980056	166236	1.20026e+06	5.75464e+06	376440	378600	1.20988e+06	2.06047e+06	1.02426e+06	557528	1.39114e+06	577334	2.07295e+06	77021.1	1.05497e+06	679439
543	M210T35	1.22773	-0.295994	-1.14149	0.257899	0.436788	DOWN	210.125	210.123	210.135	34.8291	34.7432	34.9358	31	22	9	24409.8	76256.2	46838.4	92645.5	75460.7	159717	27128.3	89583.5	77407.8	395307	88937.8	82659.8	5177.46	118739	287410	38107.1	77380.6	93394.4	32561.2	61831.7	69577.3	35638.5	30709.3	51320.2	28333.8	95551.7	69694.4	224321	79101.5	62658.4	28823.5	50724.8	166941
544	M147T25	1.26205	-0.335764	-1.13631	0.260594	0.438731	DOWN	147.077	147.075	147.079	24.6296	24.3803	25.0768	45	31	14	375398	1.71247e+06	1.37155e+06	2.09523e+06	1.66018e+06	5.30687e+06	317805	1.55597e+06	2.4237e+06	2.04954e+06	2.7603e+06	1.4746e+06	799976	1.47166e+06	2.82018e+06	918435	2.25863e+06	3.04097e+06	2.52371e+06	2.3312e+06	3.35315e+06	239816	424761	1.21857e+06	613187	1.11774e+06	86027.3	4.44195e+06	2.25834e+06	3.27658e+06	2.19627e+06	2.74221e+06	915560
545	M627T21_2	1.3535	-0.436697	-1.13248	0.26171	0.439529	DOWN	627.29	627.282	627.295	20.7619	20.5644	21.5211	35	20	15	51852.7	259531	118886	201305	148729	769853	69175.5	254854	942515	268146	26778.1	29908.5	19645.8	104076	40315.8	116794	487774	172376	17895.5	9733.45	10360	148860	11777.7	125798	73089.5	93221.9	431630	231630	4511.26	648614	2485.42	112588	53052.6
546	M269T11	1.27978	0.355899	1.1379	0.261898	0.439663	UP	269.11	269.108	269.122	10.7637	10.3	10.9951	24	11	12	103068	540324	662584	644114	824326	364564	101105	400178	536043	264120	216923	267899	166157	457208	1.19402e+06	486332	1.77334e+06	1.52769e+06	34196.3	1.55213e+06	1.36174e+06	59560	268019	1.31286e+06	91054.9	430725	519409	210489	329450	2.23435e+06	423953	548284	506078
547	M104T3	1.18183	-0.241027	-1.13365	0.262512	0.440099	DOWN	103.955	103.954	103.957	2.57525	2.12768	3.08675	68	40	21	6595.13	146588	143666	271697	229895	359285	149662	207576	575249	307736	189455	94993.8	731632	536069	388201	238833	111142	462010	199801	383727	215388	386202	65235.2	336955	272006	331725	238548	448333	87993.8	46418.3	317028	345841	120190
548	M142T34	1.218	0.284512	1.13269	0.262989	0.440438	UP	142.16	142.158	142.161	33.8557	33.6731	33.9377	38	23	15	9651.02	31350.8	31234.6	40755	49781.6	55838.3	45084	56599.1	40243.5	82702.3	49612.5	28591.2	0	132303	5485.42	43680.7	77005.1	64505.4	38517.9	100215	110084	72660.3	25896.7	29108.5	46431	54207.1	1720.32	17613.8	9741.05	22355.4	7460.86	18086.8	50417.9
549	M328T28	1.25081	-0.322861	-1.12636	0.264177	0.441278	DOWN	328.216	328.2	328.218	28.0541	27.5826	28.1961	33	20	12	278958	1.1096e+06	660117	1.21506e+06	971421	1.26102e+06	336580	1.29543e+06	1.83553e+06	563027	504097	2.57335e+06	252111	754346	224523	192292	2.46394e+06	1.08432e+06	1.74668e+06	1.5505e+06	1.52118e+06	534204	357094	1.32406e+06	345537	113523	253275	1.95977e+06	312321	1.14108e+06	503087	628729	1.38023e+06
550	M937T34	1.19318	-0.254814	-1.12634	0.264247	0.441327	DOWN	936.636	936.627	936.645	33.9979	33.8568	34.1315	49	29	20	33912.9	81376.7	52020.3	114228	95831.5	288996	83496.2	93573	94707.4	80852	95155.2	76015.1	0	77348.7	81463.8	171160	56456.6	58769.1	68120.8	183911	129271	86312.6	115551	58798.7	76677.9	107640	149578	141175	123619	148158	237239	144208	67733.4
551	M190T22	1.26046	-0.333953	-1.12215	0.266619	0.442991	DOWN	190.092	190.08	190.099	21.8948	21.6435	22.0839	33	22	11	70549.5	291201	240604	359566	285266	89600.5	582717	236172	541400	189822	66192	221740	567640	255262	37944.3	308177	772337	627023	15751.5	133020	63581.1	264073	714297	130319	208233	389130	344449	374866	64386.6	356017	57969.6	121996	182750
552	M331T35	1.40968	0.495363	1.12018	0.267833	0.443836	UP	331.288	331.285	331.29	35.2023	34.8019	35.6224	29	17	12	66441.5	719685	656611	469984	664035	0	45616.2	478881	0	0	1.06887e+06	518312	3.85693e+06	589186	601650	1.12532e+06	108003	1.19719e+06	795049	14110.4	0	171430	700512	0	2.38756e+06	871749	56214.1	0	0	228606	83998.2	399400	0
553	M119T3	1.1566	-0.209896	-1.11896	0.267988	0.443944	DOWN	118.943	118.941	118.945	2.71345	2.20935	3.00715	64	40	22	6595.75	91873.7	76344	173180	149732	147417	229355	44619.4	51831.5	149790	106557	211315	65261.5	175840	137226	51080.5	132199	267110	108484	49385.2	163204	134455	132098	130540	175505	204356	279065	114554	228676	113676	357848	185134	65145.6
554	M204T7	1.31172	-0.391461	-1.11753	0.268045	0.443984	DOWN	204.077	204.064	204.084	7.3727	6.88247	7.8793	31	17	13	554788	1.60983e+06	709726	1.34049e+06	1.02193e+06	2.29286e+06	520723	1.26596e+06	1.66524e+06	554124	1.12324e+06	1.29184e+06	797282	996248	1.06696e+06	577535	1.94747e+06	852905	1.05343e+07	1.40654e+06	557681	516866	710833	1.29102e+06	380807	1.19054e+06	565003	1.59871e+06	1.24185e+06	1.91342e+06	791730	1.51674e+06	411413
555	M264T5	1.28468	-0.36141	-1.11836	0.26857	0.444347	DOWN	264.04	264.038	264.043	5.2944	5.03398	5.58655	50	32	18	211412	740547	670634	895631	697162	1.16752e+06	31847.9	882377	639391	893650	339911	525119	99474.9	2.2582e+06	415541	126795	601304	550563	14742.8	529944	468181	18347.4	260324	528591	554516	1.6975e+06	1.33109e+06	1.75768e+06	759595	1.42952e+06	429951	1.03296e+06	947876
556	M174T25_1	1.28101	-0.357286	-1.11362	0.271615	0.446441	DOWN	174.057	174.055	174.06	25.0542	24.8093	25.424	33	21	12	127502	470633	530356	659374	514728	468934	325901	904723	828671	926708	844648	536877	873756	418510	234474	431231	244158	254103	166448	620705	917887	176424	619952	376186	1.74436e+06	356793	299980	247526	708919	1.4328e+06	762389	2.15269e+06	355761
557	M130T25	1.21986	-0.286714	-1.11032	0.27184	0.446594	DOWN	130.055	130.052	130.065	24.5632	24.0725	25.0768	58	33	23	646278	2.70439e+06	2.35959e+06	3.90629e+06	3.20225e+06	8.24302e+06	923533	3.42178e+06	5.17442e+06	3.05976e+06	3.55295e+06	2.29751e+06	1.76838e+06	2.02799e+06	5.19493e+06	3.49799e+06	4.69323e+06	6.08862e+06	4.6109e+06	3.8923e+06	6.5712e+06	846618	2.02588e+06	2.43499e+06	1.81804e+06	4.54049e+06	275187	7.31366e+06	6.38218e+06	5.90809e+06	3.01388e+06	4.88223e+06	1.25605e+06
558	M568T37	1.1919	0.253262	1.11102	0.272423	0.446991	UP	568.233	568.227	568.236	37.2363	37.0142	37.4998	33	18	15	32241	277635	295148	426325	508137	389687	343647	347173	284323	104179	486326	138434	230645	390848	519507	365005	187017	1.27787e+06	575559	265637	344606	283017	442355	717518	211118	209410	371082	567769	304897	743685	613985	725452	48971.6
559	M692T33_2	1.28955	-0.366872	-1.10731	0.272458	0.447015	DOWN	692.412	692.402	692.419	33.4088	33.2859	33.5003	36	23	13	36243.4	109670	76316.2	112713	87404.4	137039	27314.8	32660.1	212994	139450	133063	142202	48124.2	100191	66132.9	38703.4	73800.4	82207	125936	106510	169961	27474.7	71711.8	97403.4	38487.6	37450.7	19270.8	116189	296420	136037	73016.7	267858	531165
560	M409T24	1.2547	-0.327347	-1.10757	0.272472	0.447025	DOWN	409.17	409.164	409.183	23.9335	23.5614	24.3803	42	29	13	132517	417799	307500	487979	388920	758256	341893	226257	651899	870138	270820	461218	566525	365524	91640.4	204641	1.38814e+06	222027	271017	685231	453947	534300	412977	276525	241266	195557	70643.8	288586	307261	259000	440730	252458	149439
561	M334T26	1.36537	-0.449289	-1.10486	0.273966	0.448038	DOWN	334.098	334.093	334.105	25.5483	25.3012	25.7979	40	26	12	152281	834619	687475	781933	572614	3.8689e+06	412858	1.65622e+06	635848	84247.1	136791	0	403889	264458	383751	568312	1.5697e+06	615413	499674	50651	0	333267	2.12836e+06	682939	1.18628e+06	992081	48975.8	1.64982e+06	2.25421e+06	515196	436596	496732	224446
562	M187T4	1.15258	-0.20487	-1.09993	0.275869	0.44932	DOWN	187.058	187.056	187.062	3.77131	3.49205	4.07993	62	40	22	67896.2	299648	229772	544069	472044	1.02324e+06	313749	614373	845359	1.19586e+06	336512	268571	617920	331839	567529	666294	494014	439474	309990	544577	271677	56724.9	258437	809700	616001	552837	1.58274e+06	498668	798812	479816	547396	566436	1.14152e+06
563	M626T34	1.26103	0.334603	1.105	0.275873	0.449322	UP	626.364	626.356	626.374	34.2592	34.1352	34.4017	61	38	23	108499	373133	470296	472409	595722	492760	105500	202967	554821	507267	539530	326546	21032.2	292826	863397	438132	482412	1.63001e+06	422152	673148	471205	88014.8	922145	218552	135820	347817	92475.2	543905	648739	486394	1.46765e+06	442639	487947
564	M292T24	1.35129	0.434337	1.10118	0.276077	0.449459	UP	292.16	292.152	292.163	23.5295	23.2405	23.9985	44	30	14	885092	1.69671e+06	1.59902e+06	1.30475e+06	1.7634e+06	1.78725e+06	206041	1.41183e+06	947508	2.7152e+06	1.37848e+06	461734	886680	164908	38707	643747	2.81779e+06	1.76254e+06	122843	560264	936022	688186	275091	1.34961e+06	1.04004e+06	3.21387e+06	1.08178e+07	1.18562e+06	0	1.12843e+06	0	1.5543e+06	788619
565	M746T32	1.34341	-0.4259	-1.09451	0.279309	0.451609	DOWN	746.43	746.425	746.447	32.4209	32.1813	32.4701	32	20	12	69519	196292	199651	214871	159526	416080	24710.6	73914	791506	39469.6	118000	82440.2	15381.1	239734	8084.44	49807.9	288614	50564.7	211895	157920	690746	30291.5	57214.6	493001	42136.7	52265.4	37942.6	176820	458379	348030	405993	284929	348244
566	M388T27	1.27762	-0.353458	-1.08105	0.283672	0.454466	DOWN	388.235	388.227	388.24	26.7364	26.4323	27.253	32	19	12	225941	795177	454974	759899	594777	2.57157e+06	188285	311449	850282	1.01328e+06	472367	2.82136e+06	233415	627116	591411	148024	490086	389766	405478	659583	276998	324476	812998	420782	277398	265862	104016	1.16205e+06	1.00452e+06	532452	483409	1.24583e+06	2.08182e+06
567	M295T19	1.18733	0.247716	1.08102	0.28379	0.454543	UP	295.091	295.087	295.099	18.6915	18.135	19.6635	44	20	21	136203	520043	338712	607159	720895	876765	56684.5	657376	1.03819e+06	2.71508e+06	494175	119196	298574	504827	357199	1.10512e+06	631055	1.43108e+06	40772	822235	333586	145002	95512.3	445959	125226	101324	706034	1.16276e+06	95381.1	623390	45073.7	992837	1.26354e+06
568	M912T19	1.50832	-0.592947	-1.08028	0.28407	0.454724	DOWN	912.444	912.426	912.45	19.1315	18.6755	19.9263	42	26	15	38668.6	146273	70780.1	85717.5	57007.3	269033	0	160351	343122	97814	1884.93	0	40609.4	17579.3	2999.52	19509.9	56529.3	79071.7	0	96711.8	35355.4	30966.8	968.099	21225.5	11927.3	45707.5	324200	80099.7	0	848589	0	68214.9	55547.4
569	M316T18	1.16749	-0.223412	-1.08147	0.284107	0.454748	DOWN	316.22	316.2	316.224	18.3968	17.8778	18.7423	34	18	12	46838	281781	229584	480002	411240	550549	262546	234307	850696	288712	270191	291144	137870	664495	345962	836756	667456	1.18202e+06	114793	231147	229185	388445	512357	360442	263253	669132	719462	390935	0	350185	128898	955414	451903
570	M1252T34	1.24518	-0.316352	-1.07901	0.285248	0.455486	DOWN	1251.74	1251.73	1251.75	33.9563	33.8568	34.0827	33	21	12	19119.4	44227.3	36618	54584.8	43721.6	239416	5866.18	35222.5	69720.7	30440.5	49304.6	43877.8	0	47777.8	90450.5	69596.5	23264.7	35145.8	80149.2	121389	59903.2	17506	22182.4	42385.7	8486.81	30317.5	99517.8	72182.9	59213.5	122188	121812	17761.7	55457.1
571	M337T28	1.24106	-0.311575	-1.08292	0.286548	0.456322	DOWN	337.187	337.176	337.191	27.8522	27.7257	28.0055	37	27	10	120801	331790	521536	657153	529509	309989	1.16503e+06	597372	1.40257e+06	483127	334963	555217	674329	743594	677644	343122	807964	310765	907621	389681	1.15307e+06	542682	525713	439864	735010	562716	318355	903399	991141	434251	1.66847e+06	837200	888483
572	M198T18	1.15608	0.20924	1.07176	0.287868	0.457165	UP	198.064	198.061	198.072	17.7333	17.2734	17.9503	51	30	20	70602.7	425595	271233	585800	677231	1.63605e+06	211347	754933	1.49051e+06	866524	665788	588118	94021.3	299919	216811	490168	1.41028e+06	718155	249653	1.03091e+06	570084	379879	596643	426023	347801	533771	690251	721031	273193	115520	1.12132e+06	355411	1.97063e+06
573	M577T22	1.40828	0.493931	1.08002	0.289494	0.458199	UP	577.148	577.138	577.156	21.846	21.4316	22.0525	21	9	12	42156	64839.8	155201	87791.7	123635	16445.5	33347.2	138089	90498.1	32514.8	39918.5	32356.6	83903.2	300314	67718.6	109973	146139	257698	28328.9	80543.8	92918.7	36423.7	48043.9	66971	111231	230317	91600.9	54176.3	23580.9	77779.4	29650.3	125593	11875.6
574	M305T25	1.2211	-0.288183	-1.06715	0.29035	0.45874	DOWN	305.136	305.134	305.14	24.5311	24.2382	24.9031	62	40	22	595171	2.52619e+06	1.98078e+06	3.29144e+06	2.69547e+06	6.32076e+06	959104	3.54877e+06	1.53071e+06	1.80197e+06	2.99729e+06	1.07136e+06	1.0724e+06	3.54966e+06	1.72015e+06	5.72421e+06	7.54454e+06	1.69404e+06	2.94045e+06	5.11172e+06	2.85889e+06	854168	2.86843e+06	1.1825e+06	2.47005e+06	8.53231e+06	750196	4.07678e+06	1.05333e+07	1.25141e+06	2.08807e+06	1.35428e+06	6.65617e+06
575	M281T23	1.17839	-0.236821	-1.06671	0.290424	0.458786	DOWN	280.692	280.689	280.695	23.2773	22.926	23.9465	56	35	20	6599.53	37066.6	27772.4	56336.7	47797.1	143029	25060.1	26387.5	98563.3	114196	69922.7	75722.6	18417.6	16189.6	0	39989.7	58148.5	88269.4	0	65891.7	41975	82365.7	37022.8	38779.5	33957.5	51802.9	1977.39	96667.1	826.336	79274.4	868.588	63344.5	99191.3
576	M151T4	2.23954	1.1632	1.07929	0.291206	0.459279	UP	151.144	151.143	151.146	4.231	4.00875	4.7283	40	26	13	1.56754e+06	1.99877e+06	1.03941e+07	1.86637e+06	4.1798e+06	617607	2.41177e+06	2.82167e+06	1.14919e+06	394543	3.10358e+06	766437	6.45002e+06	1.32609e+06	258509	8.67017e+06	593867	520301	420302	2.83454e+06	1.16459e+06	3.19886e+06	4.52881e+06	708585	2.10355e+06	3.07599e+06	81498.5	1.13428e+06	6.35258e+06	193467	314396	254813	1.89029e+06
577	M344T28	1.32032	-0.400884	-1.06204	0.292441	0.460054	DOWN	344.246	344.242	344.25	27.6553	27.3868	27.9931	52	32	19	1.04125e+06	3.44591e+06	1.37653e+06	2.60865e+06	1.97577e+06	1.45146e+06	866379	1.08324e+06	1.73658e+06	811202	1.30025e+06	6.57714e+06	412846	1.38493e+07	1.48353e+06	172885	2.55471e+06	2.14439e+06	2.48571e+06	2.33793e+06	4.52587e+06	1.66806e+06	2.67003e+06	2.60229e+06	2.14398e+06	1.32305e+06	88152.3	2.51598e+06	917070	388717	1.19738e+06	1.74596e+06	2.7994e+06
578	M199T3	1.26717	-0.341608	-1.06358	0.292996	0.4604	DOWN	198.865	198.862	198.873	3.4286	3.23795	4.02223	34	21	13	77154.2	82340.7	14680.1	65121.7	51391.6	35824.4	32319.6	76993.8	70704.8	23059.1	46583.8	64508.6	37250.7	94652.6	87521.9	49279.9	60088.2	50516.7	78097.7	62527.1	122604	60074.1	573949	50587.7	67923.5	46549.1	62319.4	38930	67550.2	42563.4	28297.9	33468.6	37293.9
579	M132T4	1.49431	0.579477	1.06841	0.293178	0.460514	UP	132.079	132.076	132.096	3.84668	3.651	4.3726	38	25	13	261470	966122	1.59607e+06	772490	1.15451e+06	242124	316269	77266	547767	98730.2	2.07445e+06	2.08841e+06	801950	0	334698	1.50951e+06	853495	166733	200480	1.30585e+06	337746	5.04301e+06	675540	252929	909993	1.29709e+06	70749.1	341100	2.00966e+06	102894	195245	121500	909385
580	M253T6	1.21441	-0.280257	-1.0585	0.293839	0.460926	DOWN	252.973	252.972	252.976	6.10374	5.80033	6.36273	36	21	15	43996.9	255716	164970	307713	253176	379255	185774	284274	484934	458371	199103	62963.7	132461	305192	117545	66814.3	205318	369217	5206.77	259666	188242	5156.47	57956.8	173783	268781	585680	569097	1.01585e+06	58048.9	221366	41243.9	398919	203865
581	M361T5	1.28808	0.365227	1.06928	0.29389	0.460957	UP	361.129	361.121	361.137	5.29232	5.04572	5.44795	33	21	12	31995.2	81367.2	175991	140547	181187	253658	33301.2	164833	117916	288435	118223	178950	59380.5	178604	0	139279	182659	131240	5362.87	107693	27865.4	44167.5	98264.9	143193	74264.6	159530	148555	192838	238168	205689	71774.1	132325	327580
582	M545T22	1.21971	-0.286544	-1.05844	0.294935	0.461606	DOWN	545.23	545.214	545.234	22.1631	21.6332	22.8864	54	34	20	89310.8	327350	308953	472596	387464	534086	359831	276817	393473	440992	867876	208193	864626	238738	313543	261894	659000	384210	60343.2	683048	1.40372e+06	217095	157547	463700	559725	333884	66112.4	248481	1.72448e+06	685008	402910	523930	60954.3
583	M306T30	1.2288	-0.29725	-1.05584	0.294979	0.461633	DOWN	306.179	306.175	306.184	30.2559	29.876	30.5951	46	29	17	242778	568667	344332	632991	515129	1.17718e+06	313014	286746	777129	259174	573838	984337	136536	1.27256e+06	959886	125410	653095	347635	622664	604406	595279	295651	377418	560125	240252	165640	68783.1	577637	798683	496375	1.09913e+06	887334	819818
584	M228T28	1.51422	-0.598574	-1.05635	0.294981	0.461634	DOWN	228.066	228.064	228.069	27.5812	27.4905	27.6509	33	24	9	394831	1.55966e+06	1.11592e+06	1.02442e+06	676535	319343	2.34708e+06	674454	337589	205257	139442	240641	2.76222e+06	1.70337e+06	52173.1	1.20505e+06	791225	521244	57669.7	128890	313403	7.7328e+06	293872	382115	4.14881e+06	415693	11288.1	299732	736053	78002.7	80851.1	88413.1	1.01201e+06
585	M153T9	1.37635	0.460843	1.06448	0.295072	0.461691	UP	153.066	153.055	153.067	9.19207	9.0047	9.67058	32	23	8	920501	4.60212e+06	7.85373e+06	4.9499e+06	6.81278e+06	4.02752e+06	321207	2.42726e+06	6.07482e+06	4.10308e+06	5.60809e+06	1.00586e+07	1.39815e+06	4.36505e+06	2.34215e+06	3.03517e+06	7.31479e+06	4.4748e+06	2.05793e+07	6.71118e+06	6.27128e+06	2.40409e+06	701034	8.23648e+06	2.89701e+06	4.06759e+06	1.03138e+07	6.25558e+06	2.793e+06	3.0586e+06	2.46226e+07	8.37495e+06	5.72402e+06
586	M497T34	1.21472	-0.280621	-1.05671	0.295113	0.461716	DOWN	496.8	496.787	496.81	33.9805	33.787	34.1477	49	31	18	7637.95	36105	28913	48251.6	39722.5	29395	126113	40077	90077.8	88998.6	19930.7	28811.1	3350.06	43825.9	17062.7	89212.2	59523.8	32557.5	25585.3	74220.7	67948.4	99567.6	142728	21889.9	119703	57343.8	99992.1	34668.8	21444.3	34650.2	20797.1	11348.3	47274.5
587	M303T24	1.27152	-0.346557	-1.05481	0.295568	0.461997	DOWN	303.201	303.194	303.204	23.6287	23.1653	24.3219	42	24	16	244012	1.03756e+06	697839	1.05164e+06	827071	722412	1.76935e+06	439656	729989	550105	903707	1.13456e+06	455292	2.05775e+06	1.46223e+06	246360	1.13153e+06	826860	1.07081e+06	590674	1.03463e+06	1.07418e+06	1.04557e+06	868965	725403	291313	28335.6	957408	17828.7	474215	824178	1.57577e+06	2.72903e+06
588	M934T24	1.36734	-0.451375	-1.05537	0.295704	0.462081	DOWN	933.95	933.938	933.961	23.686	23.4488	24.3219	29	22	7	5531.39	29908.8	23850.9	26382	19341.3	114230	10275.8	37006.1	112599	52994.1	8445.69	4123.21	15459.3	15367	804.556	4992.86	60604.2	27952.1	5676.08	22951.6	4620.59	42205	0	14489	5783.3	24515.7	24468.4	32340.2	0	94958.5	45565.5	15829	1659.13
589	M312T5	1.58724	0.666517	1.06095	0.296065	0.462304	UP	312.116	312.109	312.123	4.8975	4.26895	5.10347	21	9	12	102236	216936	326359	134381	213294	120740	45610.7	126130	115698	106750	72121.6	77764.7	126068	36544.5	111773	156262	68763	87545.2	9044.43	75094.1	146047	137960	1.43077e+06	75240.6	63971.4	38468.3	69053.8	102393	60142.2	50103.6	78502.4	46399.2	96815.2
590	M234T8	1.47526	0.560967	1.06093	0.296997	0.462877	UP	234.046	234.043	234.059	8.1583	7.88892	8.47535	56	35	21	182972	1.02636e+06	1.89424e+06	931344	1.3739e+06	191817	734610	4.57402e+06	273348	1.40754e+06	109524	370530	2.81502e+06	38393.6	263770	568015	1.82532e+06	1.46417e+06	24348.2	674848	991537	3.87487e+06	139297	825647	280094	288781	562041	1.98399e+06	1.80463e+06	1.88941e+06	0	358722	365546
591	M203T22	1.27172	-0.346778	-1.05043	0.298027	0.463509	DOWN	203.053	203.051	203.055	21.9517	21.2421	22.4114	47	31	16	235756	1.05243e+06	859511	1.169e+06	919232	1.74951e+06	336039	1.6151e+06	960452	1.15629e+06	797670	138967	3.21627e+06	1.62523e+06	329605	677294	2.1667e+06	3.01453e+06	166267	270686	550459	507735	105349	721566	782722	480075	948682	1.38156e+06	275470	1.38616e+06	358537	1.80317e+06	194238
592	M218T20	1.34207	-0.424457	-1.04828	0.298434	0.463757	DOWN	218.044	218.043	218.05	20.2632	19.484	20.5844	52	29	19	408215	2.12309e+06	1.30542e+06	1.72528e+06	1.28572e+06	1.36588e+06	123034	1.46779e+06	410231	4.62378e+06	157690	109529	413188	2.52549e+06	499396	290414	3.1724e+06	994593	0	1.03932e+06	1.53483e+06	35300.6	735959	1.94056e+06	1.48621e+06	2.4886e+06	5.70055e+06	4.51274e+06	1.21611e+06	2.95027e+06	21344.8	1.58214e+06	755922
593	M282T19	1.45458	-0.540604	-1.04643	0.299313	0.464293	DOWN	282.12	282.117	282.123	18.9762	18.7422	19.3998	55	33	21	2858175	9.59723e+06	6.10442e+06	6.43613e+06	4.42473e+06	2.37896e+07	654592	1.1438e+07	1.17365e+06	3.2078e+07	629739	468483	1.63035e+06	2.03323e+07	2.34553e+06	2.41706e+06	1.72387e+06	1.61705e+07	648898	1.41709e+06	1.45474e+06	1.19607e+06	1.80445e+06	4.14813e+06	2.06218e+06	4.8016e+06	7.55895e+06	9.89382e+06	5.97657e+06	2.44078e+06	991167	3.6135e+06	4.8045e+07
594	M244T33	1.29536	0.373356	1.05692	0.299833	0.464608	UP	244.195	244.192	244.21	32.9105	32.812	33.0101	48	36	12	254247	365728	907953	692582	897144	929319	896069	945098	768686	1.03498e+06	371678	369741	32840.3	1.01592e+06	216899	1.36079e+06	701987	586956	504803	559817	600970	856889	1.03036e+06	481173	1.61549e+06	1.19247e+06	1.52254e+06	663991	448441	391669	1.04954e+06	96635.2	310143
595	M220T27	1.27148	-0.346513	-1.0452	0.300035	0.464731	DOWN	220.063	220.061	220.065	27.2575	26.901	27.5124	41	28	13	275716	933647	659064	958885	754147	968394	168931	1.42534e+06	1.46531e+06	565349	341649	821508	469027	648490	82410.3	466335	1.91436e+06	598652	70754	681943	79374.4	3.94893e+06	474141	1.32777e+06	907490	1.13941e+06	148044	2.21297e+06	79940.6	123851	465462	1.14282e+06	556476
596	M432T37	1.29021	-0.367603	-1.04442	0.300779	0.465182	DOWN	432.316	432.312	432.319	36.5878	36.2822	36.961	38	25	13	377707	2.03905e+06	1.66964e+06	2.1422e+06	1.66035e+06	3.84278e+06	431379	1.43493e+06	1.25221e+06	1.74859e+06	2.33683e+06	1.17494e+06	303831	2.44134e+06	3.32435e+06	753049	1.73559e+06	5.06321e+06	1.69291e+06	1.04731e+06	799486	586454	4.75212e+06	1.63908e+06	191591	1.48975e+06	300142	2.65806e+06	2.11252e+06	2.71991e+06	1.00923e+07	2.25276e+06	1.70207e+06
597	M202T31	1.39087	0.475984	1.04964	0.302119	0.46599	UP	202.146	202.144	202.148	30.8861	30.5733	31.3068	64	41	23	748785	1.39587e+06	2.60296e+06	1.53708e+06	2.13788e+06	5.07825e+06	252989	1.00377e+06	1.64098e+06	4.45407e+06	1.54458e+06	277268	744477	269091	196241	407887	5.28808e+06	840450	436886	4.35005e+06	3.20472e+06	187608	1.05179e+06	2.535e+06	1.23464e+06	514320	270343	1.49875e+06	1.17712e+06	2.42812e+06	1.07979e+06	1.62372e+06	3.0246e+06
598	M182T4	2.08424	-1.05952	-1.04222	0.30223	0.466057	DOWN	182.059	182.057	182.061	3.81001	3.6705	4.07993	42	25	17	1.21582e+06	6.71854e+06	1.69889e+06	2.16707e+06	1.03974e+06	1.08649e+06	12867.6	2.58024e+06	615832	340804	64722	70601	163083	7.82638e+06	646363	59365.5	1.58446e+06	6.06311e+06	6.49605e+06	215128	1.10326e+07	12345.7	83075.8	168345	107171	350298	411316	1.46236e+06	506446	154956	1.67549e+06	2.36749e+06	95160.6
599	M259T7	1.24421	-0.315232	-1.03981	0.302351	0.466129	DOWN	259.105	259.1	259.107	6.59951	6.3822	6.84568	30	16	14	278925	1.29893e+06	824234	1.37682e+06	1.10658e+06	1.05446e+06	1.17532e+06	735044	1.39379e+06	1.26317e+06	1.21876e+06	530876	2.29533e+06	4.84272e+06	2.22417e+06	505875	1.32439e+06	1.07973e+06	479484	2.33388e+06	1.06555e+06	408422	992556	551091	620383	962189	600763	936644	1.55475e+06	1.38312e+06	954270	1.21053e+06	1.79772e+06
600	M181T22	1.348	-0.43082	-1.03853	0.303111	0.466585	DOWN	181.072	181.069	181.074	21.9005	21.3101	22.5124	51	34	17	2702326	1.11509e+07	7.89766e+06	9.42627e+06	6.99279e+06	2.92933e+06	5.02251e+06	3.90815e+06	2.10655e+06	1.07638e+06	5.68294e+06	2.06147e+06	4.30083e+07	6.51482e+06	6.78264e+06	2.01786e+07	4.59926e+06	7.76284e+06	6.94303e+06	1.71732e+06	2.27479e+07	1.66285e+06	4.98411e+06	1.96963e+07	4.80895e+06	800919	1.00128e+06	2.45163e+07	2.19914e+07	2.71958e+06	6.55068e+06	5.43247e+06	373603
601	M202T22	1.25883	-0.332086	-1.04034	0.303257	0.466673	DOWN	202.049	202.046	202.056	21.9294	21.2392	22.3964	64	40	21	2.41446e+06	8.4211e+06	8.10045e+06	1.05931e+07	8.41502e+06	1.81684e+07	7.69739e+06	1.68402e+07	9.72401e+06	1.18935e+07	8.18252e+06	1.22116e+06	3.3026e+07	1.69596e+07	3.59604e+06	7.31447e+06	2.26601e+07	3.15636e+07	2.14605e+06	85423.6	5.60494e+06	4.80592e+06	1.137e+06	7.59852e+06	7.65648e+06	4.13826e+06	9.46904e+06	1.43642e+07	2.67737e+06	1.44652e+07	74584.1	1.87979e+07	2.45606e+06
602	M237T4	1.21015	0.275181	1.03757	0.304473	0.467398	UP	236.999	236.998	237.005	3.88833	3.6705	4.43812	45	27	18	65055.6	227860	216131	277278	335546	515284	2150.42	612173	955062	240479	510999	300102	23583.7	41973	208963	204592	206977	554226	71363.3	684899	201136	6554.1	47448.9	568828	52992.2	599433	234310	389477	137541	232400	163744	247032	343835
603	M279T20	1.53249	-0.615875	-1.03043	0.30663	0.468678	DOWN	279.136	279.126	279.139	19.9527	19.214	20.8639	69	30	17	992623	1.06651e+07	5.83408e+06	5.97791e+06	3.90079e+06	1.42867e+07	1.02648e+07	5.21214e+06	5.46748e+07	8.03045e+06	652310	477507	2.13916e+06	1.87884e+06	1.28238e+06	325340	6.25163e+06	2.96406e+06	819807	2.13625e+06	1.4843e+06	3.01028e+06	2.1717e+06	2.71123e+06	4.61224e+06	1.57848e+06	6.29442e+06	5.24962e+06	363857	1.25131e+07	660259	1.82351e+06	6.83952e+06
604	M167T11	1.18407	-0.243751	-1.03007	0.307103	0.468957	DOWN	167.09	167.075	167.092	10.6455	10.2304	11.0531	53	35	17	179364	2.50076e+06	1.83008e+06	3.53734e+06	2.98745e+06	9.41115e+06	1.43588e+06	4.03734e+06	9.83814e+06	3.76659e+06	1.69803e+06	794726	2.76038e+06	3.42976e+06	693414	379501	7.15402e+06	2.20276e+06	629592	4.64838e+06	3.77274e+06	2.5409e+06	861878	5.06239e+06	337582	2.42872e+06	5.15076e+06	4.39807e+06	1.89763e+06	7.42948e+06	4.03379e+06	2.33965e+06	8.04686e+06
605	M176T29	1.23304	-0.302223	-1.02767	0.308401	0.46972	DOWN	176.072	176.07	176.074	28.9076	28.406	28.9968	66	42	23	544412	1.98196e+06	1.55666e+06	2.38455e+06	1.93387e+06	6.3466e+06	1.12975e+06	5.82274e+06	899782	4.5244e+06	273190	189443	1.33159e+06	2.0235e+06	575706	1.82036e+06	4.56354e+06	2.07249e+06	1.43982e+06	340086	1.04084e+06	1.36854e+06	3.23927e+06	1.99295e+06	2.41398e+06	8.87432e+06	996981	3.79738e+06	3.30537e+06	1.68321e+06	838731	652031	4.05966e+06
606	M146T5_2	1.38876	-0.473801	-1.02104	0.311035	0.471257	DOWN	146.115	146.102	146.119	5.04528	4.86487	5.26747	35	23	12	3.38753e+06	2.36121e+07	1.22423e+07	1.59865e+07	1.15113e+07	2.79631e+07	1.81759e+06	5.14096e+06	1.12343e+08	1.57545e+06	3.02926e+07	7.25901e+06	1.34489e+07	1.72694e+06	913391	2.45136e+07	5.93103e+07	9.46047e+06	7.13399e+06	1.09146e+07	5.15506e+07	3.93462e+06	9.58466e+06	8.4247e+06	965759	1.29829e+06	1.30809e+06	8.34692e+06	4.67065e+07	2.98044e+06	2.32629e+06	9.1103e+07	3.74498e+06
607	M265T22_1	1.10154	-0.139522	-1.02361	0.311252	0.471383	DOWN	265.121	265.118	265.123	22.2766	21.7532	22.8864	67	43	24	8966468	4.83917e+07	4.915e+07	1.383e+08	1.25551e+08	2.01281e+08	7.65866e+07	1.88384e+08	1.77171e+08	1.35286e+08	1.15746e+08	1.20657e+08	1.11138e+08	1.76164e+08	7.97105e+07	1.52039e+08	1.29212e+08	1.25474e+08	1.97176e+08	1.54454e+08	1.39383e+08	1.10572e+08	1.51011e+08	1.08494e+08	2.13288e+08	1.22769e+08	4.71366e+07	1.7117e+08	2.06583e+08	9.3921e+07	2.64827e+08	1.51432e+08	1.26628e+08
608	M634T21	1.33964	-0.421842	-1.01922	0.311962	0.471794	DOWN	633.806	633.799	633.811	20.5418	20.2598	21.2662	50	32	18	41624.8	174102	111821	141444	105758	400673	82264.8	138510	764835	100415	10687.6	7472.94	73538	94985	1723.18	25529.1	425034	320363	1688.4	75342.6	86650.7	310078	4267.35	151510	40959.7	6913.08	157170	198573	0	702194	0	119549	24638.1
609	M425T36	1.13404	-0.181473	-1.01769	0.312721	0.472232	DOWN	425.224	425.218	425.233	36.1204	36.0707	36.2713	29	16	13	30879.2	74447.4	49363.7	131570	116121	82110.5	161829	64741.9	171956	104453	110539	141614	0	93943.3	116679	214723	180063	79881.6	90746.2	184243	141252	156204	177848	126235	166589	69010.4	141033	172293	94878	108600	47074.9	64922.2	112008
610	M260T4_2	1.19351	0.255209	1.02465	0.312736	0.472241	UP	260.197	260.188	260.203	4.32681	4.003	5.04528	40	25	13	30292.3	77012	118256	142143	169649	238318	84504.4	176954	161517	81611.5	138089	96697.3	82434.9	57508.4	415343	128816	312926	294104	122976	128419	192920	114157	74421.3	197165	199131	54976.7	101198	54808.5	157912	99286.6	228831	153270	248778
611	M204T4_2	1.44715	-0.533216	-1.01722	0.31366	0.472772	DOWN	204.148	204.14	204.153	4.41805	4.09697	4.85247	38	24	12	2.88642e+06	5.73396e+06	1.63864e+06	3.08211e+06	2.12978e+06	5.86337e+06	1.48894e+07	1.13883e+06	4.62497e+06	1.59196e+06	1.76373e+06	1.98678e+06	2.16343e+06	1.22652e+06	3.11545e+06	1.525e+06	1.60176e+06	1.58563e+06	916630	1.69023e+06	3.27403e+06	2.90893e+06	1.82419e+06	1.60903e+06	486992	1.35546e+06	1.27032e+06	963205	1.91394e+06	465697	1.46178e+06	1.14626e+06	2.35442e+06
612	M188T5_2	1.30098	0.3796	1.02154	0.313974	0.472953	UP	188.103	188.094	188.108	4.91797	4.68493	5.33695	38	25	13	119787	740055	1.08598e+06	844261	1.09837e+06	479423	963856	455143	469146	524226	1.23129e+06	894753	287731	95985.5	186607	400061	1.37008e+06	161955	302567	1.01392e+06	680439	740042	62490.8	1.53545e+06	323359	490236	644623	472832	84244.9	1.87037e+06	1.14551e+06	1.20932e+06	149671
613	M433T34	1.2392	0.309404	1.02285	0.314489	0.473247	UP	433.321	433.315	433.333	33.9872	33.8568	34.0784	45	27	18	139777	253581	482344	452339	560537	882058	163403	348390	570225	951319	617238	581602	67588.3	205511	250585	434127	312122	855334	178685	434553	530998	406397	252151	323026	355301	525801	124490	545978	912334	743015	780261	805997	214141
614	M372T30	1.32676	-0.407903	-1.01405	0.314595	0.473309	DOWN	372.275	372.263	372.282	30.4579	30.0852	30.571	40	24	16	370094	886258	355801	632099	476512	693718	324054	248010	1.10139e+06	239091	446227	5.80948e+06	59990	830748	1.53642e+06	146942	1.34863e+06	201784	1.04284e+06	623345	905470	330349	596480	553554	332262	152112	18457.6	540329	110046	296130	186195	524903	767351
615	M938T34	1.1806	-0.239521	-1.01344	0.314615	0.47332	DOWN	937.636	937.625	937.647	33.9977	33.8568	34.1367	48	31	17	21196.7	54014.4	31416.8	69804.7	59225.2	194395	27375.1	49170.3	62976.7	45993.1	47366.7	43356.4	0	57677.2	39981.8	99329.4	35045.6	38036.7	40872.2	124282	86453	83590.5	68605.3	40835.7	35138.9	56438.8	94701.2	79767.2	80259.3	100182	120444	88665.4	39334.1
616	M372T27	1.22649	-0.294538	-1.01333	0.314972	0.473524	DOWN	372.241	372.237	372.245	27.1176	26.963	27.3288	37	24	13	141940	654240	481346	768391	626495	1.23784e+06	304707	346691	2.28733e+06	1.48773e+06	902618	1.69452e+06	148424	389595	398703	140548	1.75049e+06	537031	940615	2.05113e+06	380863	435834	229349	685595	202059	695853	117246	977537	258765	636547	302519	1.72649e+06	636617
617	M329T0	1.10532	-0.14446	-1.01292	0.315589	0.473876	DOWN	329.005	329.003	329.008	0.475833	0.0524	0.896617	32	18	12	3353.42	23095.3	19693.9	56817.1	51403.4	24036.8	42146.5	37358.9	36387	73202.5	66682.6	65669.3	69576.3	129864	106112	52145.7	73754	58446.3	47346.8	73565.4	55000.5	34847.1	29013.6	44066.9	59443.7	50840.8	93332.1	78334.2	60660.7	31139.5	44789.3	106600	47550.5
618	M831T22	1.2433	-0.314173	-1.01309	0.316239	0.474246	DOWN	831.296	831.287	831.303	22.3219	21.8355	22.7714	60	36	24	65044	306900	314618	411397	330892	624150	919431	541041	552438	480225	120669	78942.2	694648	454329	84368.9	290600	390800	304527	54149.1	173036	229992	853166	742949	135034	1.47718e+06	985145	153092	263007	77221	185479	13898.7	199167	275914
619	M682T23	1.16779	-0.223784	-1.00969	0.316889	0.474615	DOWN	682.392	682.383	682.398	23.3307	23.0926	23.8539	36	23	13	13140	52299.4	41391.2	80887.2	69155.9	14079.2	23885.7	59189.8	145582	215472	128624	74513.2	65681.7	57705.7	38682.5	75824	173990	84347.2	33737.7	51214.5	24112.4	100922	64100.1	54016.6	29974.6	71648	27523.6	131187	0	137901	1595.21	92723	1976.86
620	M189T3	1.29054	0.367976	1.00678	0.318993	0.475803	UP	189.16	189.158	189.161	3.47055	3.16545	3.79795	47	30	17	517051	1.5774e+06	1.53016e+06	1.3661e+06	1.76301e+06	735175	128326	268587	1.70992e+06	473796	3.04622e+06	3.50946e+06	1.73592e+06	203298	1.8372e+06	1.65208e+06	1.09999e+06	930886	1.09494e+06	4.50855e+06	2.63377e+06	33769.3	1.98197e+06	622244	442349	288908	210977	502470	9.09417e+06	785160	2.52471e+06	542035	1.01752e+06
621	M488T23	6.18039	2.6277	1.01797	0.319279	0.475964	UP	488.169	488.163	488.173	22.5132	22.1837	22.9227	44	29	15	2450911	116340	6.0222e+06	241582	1.49307e+06	533948	160263	168642	248960	458043	145929	104309	224994	338927	329566	110992	503406	406799	133271	94026.6	192612	50184.4	181601	264589	76514.3	274449	113313	356647	200763	287416	44524	283710	63783.1
622	M301T28	1.18769	-0.248164	-1.01047	0.319643	0.476168	DOWN	301.125	301.122	301.131	28.123	28.0458	28.2597	25	13	12	119786	213333	347198	498618	419820	888399	146619	353472	303388	421037	342025	449465	510640	468562	769766	390314	503626	448630	1.04917e+06	585024	493415	255360	535598	417844	242943	242317	125847	650427	864992	399974	709082	482212	693431
623	M629T25	1.37204	-0.456319	-1.00289	0.319662	0.476179	DOWN	629.24	629.234	629.248	24.5432	24.2382	24.9031	45	27	18	161970	463517	233049	315127	229678	1.24581e+06	218875	152112	130018	44832.1	168727	43941.4	47650.2	130198	19565.5	224659	1.04895e+06	78767.4	16182.6	141471	49573.7	190458	653963	3027.84	645004	2.55906e+06	13624.2	117752	175584	52865.2	142366	42106	495654
624	M258T9	1.17359	-0.230926	-1.00386	0.319703	0.476202	DOWN	258.11	258.108	258.113	8.53011	8.20607	8.85937	34	23	11	239458	2.45649e+06	1.97157e+06	3.73153e+06	3.17959e+06	1.20706e+07	911517	3.35483e+06	4.49066e+06	6.89653e+06	817535	563465	3.62567e+06	3.29637e+06	4.0258e+06	620010	4.99694e+06	5.0971e+06	168890	2.81205e+06	4.92045e+06	2.3146e+06	2.98279e+06	4.05897e+06	2.12373e+06	2.44664e+06	2.00192e+06	3.18497e+06	2.29337e+06	5.20345e+06	1.98891e+06	4.99783e+06	6.17154e+06
625	M168T4	1.26408	-0.338086	-1.0014	0.320406	0.476596	DOWN	168.063	168.056	168.07	3.61186	3.20133	3.95275	24	12	12	45120.1	165675	104053	158217	125164	77231.3	177077	180512	93370.4	434627	145272	128581	43882.7	25369	40586.4	121370	395418	435613	94415.8	218306	409289	29018.4	98619.7	591583	47901.5	29825.9	79955.1	129238	625413	18624.6	186180	49630.7	518152
626	M121T8	1.2177	-0.284161	-1.00037	0.321735	0.477337	DOWN	121.064	121.059	121.066	7.86748	7.53202	8.413	57	37	19	210336	1.6419e+06	1.46777e+06	2.18534e+06	1.79474e+06	3.24044e+06	754811	687035	3.44844e+06	5.40623e+06	1.02222e+06	131647	2.72186e+06	1.29637e+06	419995	1.79268e+06	3.76198e+06	2.9051e+06	103279	1.41412e+06	1.11944e+06	0	1.20957e+06	3.20173e+06	1.13144e+06	1.78226e+06	836983	3.1484e+06	1.05472e+06	3.99859e+06	1.62273e+06	1.55106e+06	5.06467e+06
627	M153T11	1.26866	0.343308	1.00527	0.322294	0.477648	UP	153.066	153.065	153.068	10.712	10.2969	10.9218	63	40	23	3377593	2.07911e+07	3.53848e+07	2.95155e+07	3.74452e+07	2.57857e+07	1.65134e+06	1.88859e+07	3.63561e+07	3.0414e+07	4.05271e+07	8.48118e+07	6.6868e+06	2.82914e+07	1.83897e+07	3.08058e+07	4.43538e+07	3.73688e+07	1.06132e+08	4.4021e+07	3.47255e+07	1.44116e+07	9.4691e+06	4.80003e+07	2.88869e+07	2.99978e+07	5.95492e+07	5.14011e+07	2.9073e+07	1.58155e+07	3.53781e+06	4.08768e+07	2.82565e+07
628	M763T23_2	1.27216	-0.347282	-0.997157	0.322772	0.477913	DOWN	763.377	763.365	763.382	22.954	22.5937	23.7332	59	38	21	31334.6	176860	134416	179756	141391	570697	49376.2	261752	648911	278703	109097	86746.7	86753	16635.9	20425.5	109013	562265	183020	38005.1	141165	59291	165792	53319	76742.4	69451.7	189623	19301.6	217174	95167.3	648461	221012	125250	125540
629	M322T8	1.17729	-0.235476	-0.994067	0.323878	0.478525	DOWN	322.081	322.077	322.089	7.79935	7.36833	7.98062	27	14	13	41454	295102	160109	367130	311842	295203	959543	166763	315283	217901	205922	309311	621686	182716	253964	135668	247815	286441	50020.6	382813	257832	1.43083e+06	395770	203468	421072	287427	347145	326399	120565	292606	48273.7	134498	129711
630	M498T28	1.26287	0.336702	0.997	0.324086	0.478639	UP	498.206	498.201	498.223	27.9932	27.656	28.1308	43	26	17	346159	905698	967669	914155	1.15446e+06	5.302e+06	475641	915516	797045	784041	1.30676e+06	158132	360843	427459	180932	1.34648e+06	1.79041e+06	2.94705e+06	237283	381151	465837	352002	332411	711580	421767	725352	1.94328e+06	1.40655e+06	960943	304275	455606	896187	781940
631	M186T33	1.19725	-0.259722	-0.993912	0.325278	0.479371	DOWN	186.223	186.222	186.226	32.9568	32.8288	33.1042	53	34	19	10951.8	46715.2	46684.1	71777.7	59952.2	58130.4	112969	77750.5	82171.9	65584.7	45140.2	59386.5	30845.7	43820.7	16154.3	173743	64090.5	28406.3	92240.3	76555.1	40951.9	160954	108206	30868.6	254310	116438	46846.2	59068.3	32403.9	45508.1	61048	25847.7	121502
632	M164T9	1.15929	-0.213237	-0.983786	0.329763	0.482096	DOWN	164.059	164.053	164.073	8.96018	8.6099	9.66077	38	25	11	67233	311968	280274	532754	459553	667303	223039	335234	576438	637199	312608	684335	353315	937286	1.13633e+06	343194	754337	310198	23502.1	715178	951368	533542	722735	293911	238808	272735	471129	627224	280674	790528	80722.2	769195	1.35985e+06
633	M139T4_2	1.30086	0.379465	0.986352	0.3302	0.482359	UP	139.059	139.058	139.068	3.93433	3.74187	4.3789	42	29	13	65070	270021	356030	273847	356236	73965	363148	90371.2	267089	107644	579597	408038	1.23039e+06	117887	103906	246960	203095	110502	58194.2	230589	709867	89353	117781	360467	516053	338885	77323.3	130512	491173	653068	112305	148980	329145
634	M209T35	1.20613	-0.270381	-0.980398	0.330555	0.482572	DOWN	209.12	209.118	209.122	34.8464	34.7351	34.9349	30	24	6	179444	574511	348669	648108	537444	1.1461e+06	135017	746066	468730	2.86656e+06	571406	556412	0	960273	2.13622e+06	231843	545946	634134	227743	331310	513169	172313	244301	362393	144788	676112	500183	1.57131e+06	601180	383998	168177	304864	1.20919e+06
635	M283T25	3.38418	1.7588	0.99278	0.33113	0.482918	UP	283.132	283.115	283.137	25.4088	25.0505	25.7144	56	33	23	3.82574e+06	508320	1.29707e+07	1.10295e+06	3.73259e+06	1.42514e+06	802090	802789	1.9362e+06	1.21922e+06	1.30853e+06	2.36187e+06	694829	1.23293e+06	726972	450539	1.41457e+06	588587	1.2053e+06	1.31808e+06	945826	558386	1.46836e+06	947798	772820	1.41237e+06	214027	1.21556e+06	960327	1.26991e+06	266432	1.75426e+06	1.0473e+06
636	M112T5	2.07893	1.05584	0.991261	0.331768	0.4833	UP	112.051	112.046	112.052	5.34046	5.03398	5.53073	60	36	24	672876	509379	5.30377e+06	997213	2.07314e+06	1.88828e+06	129672	1.58213e+06	1.12349e+06	1.0114e+06	1.08011e+06	2.59389e+06	506538	793981	1.31927e+06	881301	438603	978470	186941	1.25798e+06	542061	407014	1.27784e+06	624317	947422	1.29394e+06	724979	1.29415e+06	841827	1.11349e+06	1.48592e+06	1.21421e+06	1.244e+06
637	M196T20_1	1.27838	0.35432	0.9828	0.332844	0.483943	UP	196.063	196.061	196.069	20.3332	19.8057	20.5844	45	25	18	746008	2.10642e+06	3.40334e+06	2.70207e+06	3.45428e+06	1.62968e+06	366071	2.9446e+06	902168	4.99956e+06	4.84159e+06	1.02093e+07	1.89307e+06	4.18995e+06	3.79429e+06	1.44067e+06	3.94705e+06	3.63232e+06	1.74713e+06	7.75737e+06	2.58621e+06	610800	1.46668e+06	4.7733e+06	2.98193e+06	2.05777e+06	5.12217e+06	5.23219e+06	3.14602e+06	2.01068e+06	790238	1.46711e+06	824771
638	M223T36	1.44757	-0.533637	-0.974082	0.33385	0.484541	DOWN	223.136	223.134	223.143	35.5703	35.4708	35.6741	32	20	12	164266	636061	450032	421402	291270	1.01059e+06	44448.5	602516	84349	2.36987e+06	69223.2	46328.9	0	1.33463e+06	528194	54394.7	88146.8	1.30754e+06	105886	85133.7	89047.1	31972.5	224517	65841.1	55065.6	527184	715152	855492	51903.5	146606	54846.1	151223	0
639	M541T34	1.2062	-0.270466	-0.971915	0.335444	0.485486	DOWN	540.826	540.813	540.835	33.9415	33.8033	34.1364	36	25	11	6231.93	31089	26867.1	41216.1	34170.3	25208.8	114350	58001	73747	56308.8	12441.7	18812.9	4524.21	28474.9	17342.5	109118	48904	33296.1	18311.7	55329.3	51795.6	108015	92080.6	20153.7	85599.9	81650.6	70215.7	24107.5	15621.3	25710.6	15820.5	10084.1	64606
640	M304T25	1.19828	-0.260969	-0.962741	0.339664	0.48796	DOWN	304.133	304.13	304.135	24.5311	24.2382	24.9031	66	43	23	3.37945e+06	1.48001e+07	1.14624e+07	1.89142e+07	1.57844e+07	3.68283e+07	5.61915e+06	2.1064e+07	8.84374e+06	1.02271e+07	1.78694e+07	5.6898e+06	6.18764e+06	2.08404e+07	1.03433e+07	3.36778e+07	4.39745e+07	9.63415e+06	9.22965e+06	2.96712e+07	1.5217e+07	4.61538e+06	1.66227e+07	6.96352e+06	1.41739e+07	4.93321e+07	1.91552e+06	2.40093e+07	6.05346e+07	7.18797e+06	1.24755e+07	8.4148e+06	3.92498e+07
641	M561T34	1.18802	-0.248561	-0.962754	0.340362	0.488365	DOWN	561.35	561.343	561.355	34.0038	33.8568	34.1364	60	40	20	61406.4	236703	227230	357533	300948	1.40622e+06	219165	267019	343484	323868	425576	373591	58670	318859	466959	376601	268135	271482	572490	614161	379740	205493	373538	260124	117591	228205	324044	375557	700528	486532	842041	144181	473132
642	M383T19	1.19285	-0.254415	-0.960404	0.340479	0.488433	DOWN	383.134	383.114	383.136	19.4138	18.8097	19.7197	41	22	18	188798	513632	243740	551234	462114	223615	536323	380288	372965	346149	170007	244218	656938	552481	748404	382185	622141	557791	129907	329717	608939	2.76548e+06	329201	401234	250172	390356	340512	594650	718059	273159	395557	348626	481008
643	M240T7	1.17209	-0.229078	-0.956792	0.342236	0.48945	DOWN	240.11	240.101	240.112	7.48453	7.1989	7.67813	40	25	15	337725	1.98944e+06	1.18477e+06	2.52839e+06	2.15717e+06	1.90235e+06	742751	928781	2.88345e+06	1.06057e+06	2.16616e+06	269633	1.60687e+06	4.52687e+06	4.89038e+06	698326	3.70102e+06	2.57541e+06	124660	5.62496e+06	5.98976e+06	1.05237e+06	870955	2.60153e+06	900889	610356	986357	2.17976e+06	1.92243e+06	4.28209e+06	456632	5.62077e+06	1.43225e+06
644	M262T4	1.35058	0.433578	0.958593	0.34234	0.48951	UP	262.129	262.125	262.131	4.16928	3.96455	4.55662	27	15	12	148268	461697	432447	308741	416978	242393	86452.7	173587	414405	138769	626125	522752	34912.2	48576.8	98238.5	2.80944e+06	560947	177284	74938.4	1.09847e+06	311875	22180.9	45356.9	137495	53579.3	557508	206645	146315	325016	189116	44742.7	225854	313599
645	M140T4	1.341	0.42331	0.957915	0.343413	0.490127	UP	140.067	140.06	140.068	3.64077	3.36187	3.94983	52	33	19	493946	1.1844e+06	1.32422e+06	913242	1.22466e+06	1.90988e+06	1.51912e+06	1.77311e+06	519169	447968	302908	325098	1.00345e+06	3.14927e+06	1.65745e+06	110981	273896	1.36297e+06	7.26132e+06	601556	1.00698e+06	155275	427493	1.75157e+06	913757	587527	407198	590554	170134	723991	186545	243401	909656
646	M303T19	1.20033	-0.263427	-0.955226	0.343685	0.490283	DOWN	303.098	303.095	303.11	18.9365	18.2066	19.4826	48	24	19	137642	1.00489e+06	854325	1.32875e+06	1.10699e+06	833715	404367	1.4136e+06	485874	3.57133e+06	294281	397862	465488	2.10565e+06	177274	1.00574e+06	2.474e+06	2.03761e+06	131595	1.0141e+06	413935	1.46462e+06	462673	842269	2.09121e+06	1.05069e+06	1.18035e+06	1.79218e+06	2.9911e+06	1.11471e+06	697183	1.26688e+06	2.26938e+06
647	M433T28	1.21392	-0.27967	-0.954174	0.343719	0.490303	DOWN	433.241	433.232	433.245	27.7942	27.5237	28.1914	39	22	17	178230	832768	579332	939599	774022	1.06763e+06	409805	514269	2.40854e+06	300331	671129	2.7461e+06	569576	877861	271732	584082	928994	630456	1.1821e+06	622375	821812	433176	216745	3.20439e+06	284165	203660	241910	2.79371e+06	2.2338e+06	313623	481337	224299	214849
648	M137T4	2.02476	1.01775	0.965553	0.343954	0.490438	UP	137.069	137.053	137.071	4.22867	3.89365	4.5794	45	29	14	4374156	2.32235e+06	1.27333e+07	2.47164e+06	5.00448e+06	1.96849e+06	174839	1.05276e+06	961838	1.8785e+06	1.56561e+06	3.74984e+06	1.75562e+06	1.0408e+07	4.62724e+06	1.12731e+06	2.41889e+06	3.33263e+06	4.38086e+06	1.39442e+06	1.10293e+06	2.07089e+06	336988	4.01988e+06	170316	783416	3.83265e+06	7.32867e+06	912412	3.56726e+06	811335	1.50718e+06	1.9742e+06
649	M230T5	1.22883	-0.297288	-0.953155	0.344737	0.490886	DOWN	230.158	230.153	230.163	5.185	4.71562	5.57277	38	26	10	371249	4.09465e+06	1.2409e+06	3.44905e+06	2.80677e+06	2.93679e+06	998369	1.09524e+06	1.66501e+06	2.65997e+06	2.17958e+06	5.14242e+06	2.00693e+06	3.59593e+06	4.3404e+06	2.70649e+06	4.68738e+06	3.21818e+06	3.05939e+06	3.89062e+06	1.4252e+06	1.69653e+06	1.53121e+06	3.48898e+06	1.00583e+06	1.02518e+06	1.42378e+06	2.86826e+06	3.62727e+06	3.90223e+06	9.78299e+06	6.91341e+06	5.93288e+06
650	M285T19	1.19068	-0.251785	-0.94937	0.345951	0.491579	DOWN	285.087	285.083	285.094	18.5444	17.8672	18.7385	44	28	12	428652	1.34057e+06	722740	1.49456e+06	1.25522e+06	863889	1.45704e+06	697681	1.74286e+06	515410	1.57277e+06	966299	1.99849e+06	356579	944216	1.59327e+06	1.70351e+06	596024	652246	1.68521e+06	1.99119e+06	7.38351e+06	4.96759e+06	886933	1.01207e+06	565190	366001	736569	2.86147e+06	1.12479e+06	557770	831242	813269
651	M380T5	1.1225	0.166719	0.945154	0.348282	0.492901	UP	380.12	380.117	380.125	4.73395	4.23562	5.26915	62	39	22	66506.3	452856	317877	731111	820674	945616	72249.6	828313	1.07675e+06	631510	845927	1.3985e+06	203377	205720	477453	248511	1.51717e+06	990309	101297	581713	325965	224580	117926	984628	388108	806110	1.75894e+06	984593	776120	1.35098e+06	778754	859887	583539
652	M255T33	1.24912	-0.320909	-0.940802	0.350304	0.494038	DOWN	255.213	255.209	255.218	33.2783	33.1552	33.3607	31	23	8	161953	626115	323091	547421	438246	122495	206328	152607	198708	1.07758e+06	436033	584510	354045	360693	403564	251858	2.20463e+06	320782	282628	481106	106042	167535	239047	466556	692280	150902	67657.1	995452	447762	215153	601226	132863	695623
653	M302T24	1.24186	-0.312497	-0.938814	0.351508	0.494713	DOWN	302.2	302.197	302.202	23.6088	23.1279	24.5407	65	43	22	1.44697e+06	6.27479e+06	4.42043e+06	6.3401e+06	5.10534e+06	6.75618e+06	1.23409e+07	2.66093e+06	3.56918e+06	3.9703e+06	5.42202e+06	7.57913e+06	2.59862e+06	1.23136e+07	8.64248e+06	1.09637e+06	5.89971e+06	5.70792e+06	5.69187e+06	3.67594e+06	5.68596e+06	5.91917e+06	5.72039e+06	4.88141e+06	4.82234e+06	1.41378e+06	437872	5.80862e+06	1.13267e+06	2.47607e+06	4.57623e+06	8.00592e+06	1.67055e+07
654	M484T33	1.23668	-0.306476	-0.938403	0.35152	0.494719	DOWN	484.294	484.288	484.3	32.9498	32.8287	33.3053	29	16	13	70297.8	218638	127149	207668	168018	68476.6	108085	54767.6	128212	330212	97739.1	127123	0	335641	60819.8	234347	776950	124917	86224.9	140837	83811.8	119790	131339	166866	368053	56965.3	35784.7	346323	168250	92379.4	195857	115124	204061
655	M368T34	1.45715	-0.543146	-0.938378	0.351534	0.494727	DOWN	368.196	368.191	368.2	33.9378	33.787	34.0608	45	28	17	442421	1.62914e+06	851927	907057	622489	1.78036e+06	109063	784682	568047	1.41801e+06	236036	579670	90750.2	5.74532e+06	68214.3	357777	35225.5	693461	326624	116208	354827	200317	112878	570722	77277.7	582031	284342	4.8116e+06	1.25935e+06	24088	120835	102136	1.64231e+06
656	M341T24	1.33443	-0.416222	-0.936919	0.352352	0.495183	DOWN	341.174	341.168	341.18	24.229	23.8702	24.8451	41	25	15	522316	1.87426e+06	872325	1.25893e+06	943423	673693	207641	2.46624e+06	8.65642e+06	938672	1.28067e+06	9.18841e+06	461173	76161.9	364841	1.45679e+06	2.46148e+06	230451	225150	1.54181e+06	442306	419265	922734	877280	1.80231e+06	1.55246e+06	35566.7	410699	13705.1	812151	2.18974e+06	311215	250012
657	M187T6	1.76174	-0.817001	-0.935786	0.353304	0.495712	DOWN	187.18	187.175	187.181	5.65443	5.3172	6.02787	29	15	14	136316	616402	215612	224613	127485	5135.51	9215.25	7671.32	19891.2	1012.66	372616	32894.2	0	1.03007e+06	96835.4	891.699	34404.2	56285.5	0	107950	18705.7	97003.8	98867.2	7569.22	71154.1	39015.6	348645	444374	1.55654e+06	70313.7	0	77697	57939.7
658	M839T26	1.16878	-0.225005	-0.938022	0.353557	0.495853	DOWN	839.441	839.427	839.449	25.5717	25.2223	26.0442	47	29	18	12145.3	50273.8	57916.6	90079.3	76862.1	163760	33564.3	49553.1	146654	78530.8	95797.6	133981	40223.6	78173.7	48340.9	45188.2	188219	103559	52509.9	128521	49200	100947	19231	63199.6	14844.4	23876.3	77269.8	87084.7	90705.7	146453	167785	139985	131305
659	M381T20	1.21857	-0.285192	-0.938496	0.35365	0.495904	DOWN	381.138	381.125	381.149	20.4233	19.8469	21.1532	54	35	17	149625	530140	658455	818869	671669	665645	1.81629e+06	1.14433e+06	686168	1.04636e+06	117723	12960	1.1161e+06	846240	81353.6	516055	846385	620542	49319.6	452369	413959	845190	1.52433e+06	552343	1.88646e+06	1.79622e+06	1.842e+06	953532	141191	577519	183925	746100	0
660	M312T31	1.22638	-0.294409	-0.93321	0.354254	0.496239	DOWN	312.221	312.218	312.223	31.3253	31.0623	31.4389	40	24	16	361996	2.01158e+06	1.30719e+06	2.05542e+06	1.676e+06	7.38446e+06	354990	4.38673e+06	961990	1.40327e+06	1.39165e+06	3.06279e+06	217257	1.95482e+06	933107	153880	8.23214e+06	1.25337e+06	1.68445e+06	5.90189e+06	1.91423e+06	383652	295379	3.76645e+06	945962	374037	83205.8	2.64122e+06	328002	4.69271e+06	1.31434e+06	2.61656e+06	1.78658e+06
661	M386T22	1.20651	-0.270843	-0.932907	0.354542	0.496398	DOWN	386.129	386.125	386.149	21.7262	21.204	22.2301	35	21	12	55926.5	300526	213636	344707	285689	194417	261137	66583	676708	116634	410319	276089	426662	172413	162503	739131	712636	282300	44413.4	536438	280187	798189	465629	245150	366459	133174	103294	162878	296974	104985	171959	147693	0
662	M204T22	1.1708	0.227493	0.926886	0.358752	0.498709	UP	204.161	204.157	204.162	22.364	21.8573	22.9584	43	25	17	46033.9	199365	204445	279822	327679	618103	90212.9	230591	254376	798930	399786	217756	153338	606640	0	189007	391392	297449	290255	795.431	258432	208907	129220	261875	65455	505092	231700	354472	0	654726	921.239	414810	518374
663	M284T20	1.35374	0.436948	0.931086	0.358886	0.498782	UP	284.067	284.063	284.079	19.5128	19.1367	19.8589	27	14	13	140476	338223	593761	346703	469345	168953	62644.5	495099	311661	643580	658233	497595	121153	967419	236466	404943	609460	161408	57827.2	297706	166001	84620.8	240145	220769	326208	145493	228997	240456	253080	228811	49041.1	173111	826621
664	M261T20	1.22213	-0.2894	-0.922752	0.359624	0.499183	DOWN	261.145	261.135	261.149	20.4214	20.2953	20.7828	30	16	14	332741	2.88766e+06	1.85379e+06	2.94766e+06	2.4119e+06	1.94243e+06	5.28394e+06	2.36231e+06	7.04365e+06	866771	1.45354e+06	1.74537e+06	8.90448e+06	580216	502808	2.88535e+06	6.18477e+06	1.39575e+06	134770	2.87514e+06	2.04411e+06	1.49012e+06	2.97558e+06	1.39732e+06	1.13014e+06	2.48987e+06	1.58217e+06	1.69797e+06	2.06161e+06	3.62571e+06	448787	790177	548047
665	M371T6	1.11505	0.15711	0.917906	0.364313	0.50171	UP	371.117	371.113	371.122	5.92925	5.64153	6.20692	45	27	17	30221.1	110765	141251	266603	297276	361758	104895	188914	227773	244286	225626	19356.9	290082	338801	499451	324731	314234	376145	6158.45	423936	263746	164244	180698	245671	146194	170232	318328	457433	233852	343412	222779	393896	349019
666	M158T31	1.19756	-0.260094	-0.914477	0.364857	0.502001	DOWN	158.155	158.153	158.156	31.3434	31.0623	31.4881	59	40	19	34189.7	142723	135051	194704	162585	170808	449749	179305	220263	178260	88081.4	88925.9	32065.5	139991	38334.3	488961	222424	99785.7	33786.3	176726	133650	447273	567726	105323	549768	296831	33293.4	207451	179492	111865	167047	52481.1	97926.6
667	M111T21	1.30814	0.387521	0.919425	0.365034	0.502096	UP	111.045	111.043	111.053	20.7513	20.3613	21.4257	44	25	18	169263	367048	676230	444436	581387	484974	424537	310542	766781	425820	695506	1.13992e+06	177843	382303	75535.3	325319	375607	265756	141814	452020	203630	584389	1.20391e+06	144665	805419	285562	80497.6	253340	1.20699e+06	114539	6576.31	277816	806752
668	M175T7_2	1.13225	-0.179199	-0.912805	0.366158	0.502695	DOWN	175.093	175.09	175.111	7.33283	7.0762	7.54895	35	22	13	255214	1.19087e+06	1.25932e+06	2.45956e+06	2.17227e+06	3.98414e+06	918367	1.93259e+06	1.82798e+06	3.68025e+06	3.11331e+06	2.51599e+06	1.99809e+06	1.9658e+06	4.09798e+06	2.78269e+06	2.86231e+06	1.45424e+06	946763	4.04246e+06	3.28118e+06	1.0259e+06	1.98981e+06	2.16129e+06	830503	817304	2.88177e+06	3.29329e+06	3.22973e+06	3.20232e+06	1.48252e+06	4.00095e+06	6.04465e+06
669	M196T7	1.73111	-0.791697	-0.911957	0.366711	0.502988	DOWN	196.073	196.067	196.077	6.70535	6.15612	7.00978	35	20	15	1.76938e+06	8.50852e+06	1.09386e+06	2.84297e+06	1.64228e+06	1.95297e+06	648051	1.14017e+06	1.06449e+06	1.26165e+06	1.20054e+06	2.02527e+06	473142	2.82025e+06	1.2171e+06	1.86359e+06	2.37874e+06	1.33213e+06	248585	2.35647e+06	2.26404e+06	5.70247e+07	475760	1.92087e+06	1.03638e+06	794399	801291	2.80034e+06	1.13689e+06	1.17149e+06	354585	4.36678e+06	1.28952e+06
670	M262T6	1.13836	0.186962	0.908403	0.367653	0.503487	UP	262.13	262.116	262.136	5.65898	5.18425	6.4578	46	28	13	71849.9	404996	342625	612575	697334	1.10884e+06	387288	52237.4	781041	642588	782288	113051	516736	489184	131980	1.54193e+06	1.46716e+06	832844	16575.4	1.3672e+06	344935	646381	549895	489503	734542	531985	367448	648076	216211	645044	477574	120309	644996
671	M289T5	1.27299	-0.34822	-0.907103	0.36779	0.503559	DOWN	289.045	289.042	289.061	4.78674	4.20645	5.0268	38	21	16	73744.6	472385	218178	360451	283626	378104	896.591	588411	613612	515651	150826	272685	1195.41	0	0	0	994052	412153	0	0	0	1035.83	0	0	228848	1.07999e+06	2.13038e+06	531904	167844	1.1295e+06	190285	386914	240338
672	M763T23_1	1.24077	-0.311237	-0.902368	0.370599	0.505037	DOWN	762.877	762.868	762.885	22.9505	22.5937	23.7332	65	42	23	36986.9	203437	158536	207875	167422	630870	63203.9	301300	769923	315310	128763	101717	98992.1	66116.7	34602.1	100716	659583	208616	39028.3	168687	75489.5	172490	59242	123581	77643.1	211699	64523.7	237118	102771	738233	250533	120632	117292
673	M288T29	1.19516	-0.257204	-0.900176	0.371512	0.505515	DOWN	288.22	288.217	288.222	28.8485	28.7244	29.0357	47	30	17	514853	1.9434e+06	1.33912e+06	2.22258e+06	1.85965e+06	644475	953846	528947	432252	1.58974e+06	1.85254e+06	5.07515e+06	853810	1.5702e+06	2.02856e+06	346086	6.92283e+06	2.72389e+06	2.88334e+06	1.00873e+06	2.39211e+06	1.03383e+06	2.62017e+06	2.8473e+06	1.18491e+06	1.41724e+06	1.63484e+06	2.30997e+06	848118	2.55574e+06	1.03273e+06	1.22777e+06	9.2117e+06
674	M174T26	1.22875	-0.297196	-0.901607	0.37251	0.506035	DOWN	174.114	174.11	174.115	25.6466	25.3424	26.0051	47	29	15	126029	497039	591891	690743	562149	1.10189e+06	190269	399326	1.04654e+06	2.16513e+06	965495	395629	145793	304027	655520	286437	858011	1.46552e+06	461268	657964	792193	114647	179790	264358	263427	292604	84193.6	1.12063e+06	305189	802881	743365	1.73085e+06	674719
675	M292T33	1.21643	-0.282655	-0.89768	0.372704	0.506136	DOWN	292.197	292.191	292.199	32.7242	32.5308	32.8113	33	21	12	150510	350193	215043	348777	286721	236424	338594	270901	522213	158840	217511	752312	423364	446439	283661	141910	396304	131484	131912	407845	422380	144904	255596	228334	219743	285126	303758	319003	156876	285635	319193	359913	422127
676	M208T5	1.42951	0.515519	0.907654	0.373105	0.506344	UP	208.072	208.064	208.074	5.34506	5.10462	5.74533	42	25	17	212610	223101	1.16367e+06	507089	724888	834908	395927	497059	496261	388473	441350	1.03117e+06	753057	373095	613802	702249	234856	306013	64473.3	656787	326565	394448	1.15591e+06	285385	575804	601629	301495	560786	402862	489396	779983	536897	607026
677	M533T5	1.14727	0.198203	0.895708	0.373736	0.506671	UP	533.114	533.108	533.118	4.80458	4.4709	5.0266	44	25	19	24990.1	130801	78651.3	155735	178670	210694	19492.4	226728	354542	128134	149107	235267	36419.3	43162.5	34873.2	91283.5	372668	191382	1284.8	114542	39992.4	61672.8	37072	186231	95441.3	264125	554766	144071	143911	376857	37254.4	110275	84904.1
678	M219T4_1	1.15398	-0.206619	-0.895457	0.373879	0.506746	DOWN	219.035	219.026	219.044	3.56729	3.35967	4.02322	28	14	12	64604	163489	81214.7	200925	174115	270264	54382.7	110295	137178	194405	303723	240930	656625	344876	178313	115757	154884	132041	199553	336094	179498	151147	267435	207317	148616	102075	228940	87674.2	171787	175594	169031	119152	231437
679	M151T10	1.32616	0.407257	0.897185	0.375006	0.507328	UP	151.062	151.06	151.07	10.1006	9.80975	10.6459	52	29	20	974039	7.1727e+06	8.88889e+06	5.82781e+06	7.72863e+06	2.81728e+06	614373	202127	1.68403e+06	1.7429e+07	6.76877e+06	2.11334e+06	1.82078e+06	4.00537e+06	3.74165e+06	9.12486e+06	2.26121e+06	2.10894e+06	828323	6.53908e+06	2.8395e+06	1.42091e+06	912719	2.5935e+06	869596	3.30015e+06	1.33982e+06	5.07388e+06	4.96986e+06	5.22255e+06	93940.3	1.62003e+06	2.49287e+07
680	M1167T28	1.124	-0.168641	-0.893985	0.375376	0.507519	DOWN	1167.01	1167	1167.02	27.7843	27.6478	27.942	34	22	12	2637.52	10522.3	9276.49	18218.8	15999.9	16527.8	9978.42	13592.3	24114	34519.7	7192.5	19998.3	14892.4	19765.7	9428.74	25134	18526.7	24214.3	17548.8	14401.9	8854.86	33092.9	1890.42	18919.2	5128.59	16183.5	11721.3	35021	9135.63	13622.8	6569.09	9392.64	15379.7
681	M120T12	1.24505	-0.316206	-0.893906	0.375446	0.507555	DOWN	120.081	120.08	120.083	11.7578	11.2892	12.3135	27	14	12	697920	6.69903e+06	5.95779e+06	7.21352e+06	5.79375e+06	1.43399e+07	278132	6.81951e+06	1.06384e+07	1.17694e+07	2.60997e+07	16859.7	2.06593e+06	1.83823e+07	8.93814e+06	381213	1.40035e+07	2.4079e+06	31993.7	1.78454e+07	9.64543e+06	667779	1.02823e+06	9.26383e+06	260844	1.23878e+06	2.30584e+06	6.40688e+06	5.40427e+06	1.72459e+07	1.38652e+06	1.0595e+07	2.06291e+07
682	M499T28	1.19314	0.254766	0.894879	0.375679	0.507675	UP	499.21	499.202	499.22	28.0264	27.9317	28.1317	24	11	13	86077.6	240862	262147	300718	358799	1.39167e+06	203639	286749	292111	273738	280113	153261	159199	188563	74423.2	332700	528637	817163	103758	193301	172429	155371	144121	244678	158029	231086	541077	566201	352203	136817	171922	242641	282724
683	M184T31	1.26295	0.336799	0.896113	0.376971	0.508339	UP	184.135	184.132	184.141	30.8872	30.5733	31.3068	55	33	22	58836.5	127733	223329	168944	213368	537261	42994.8	127678	197957	443919	161493	39148.9	94428.7	49888.9	36155.8	50472.4	491208	115248	54875.9	380582	302589	31592.6	135861	245060	149111	89413.5	38239.2	184442	121802	241563	123470	166703	306572
684	M301T35	1.17664	-0.234667	-0.887284	0.378223	0.50898	DOWN	301.147	301.143	301.152	35.0681	34.9345	35.3214	51	32	19	131204	617628	373533	717566	610044	1.08151e+06	1.02873e+06	516565	1.34494e+06	1.03003e+06	272122	621102	9819.75	483207	222893	1.74552e+06	1.25744e+06	510290	93978.4	938240	757110	2.76637e+06	1.30224e+06	621571	2.8138e+06	921284	390306	472164	263659	358786	530523	42323.8	706479
685	M265T4	1.22669	-0.29477	-0.87723	0.384305	0.512055	DOWN	265.082	265.077	265.086	4.09547	3.62717	4.37055	36	19	16	43826.7	206753	181112	230648	188025	146865	125205	116302	76540.1	302810	34135	94997.1	155059	872932	369566	246853	89529.1	208552	277114	58649.4	71825.9	407375	125129	130037	372612	103871	172263	246366	73807.7	63084.4	247838	351976	132726
686	M174T25_2	1.20223	-0.265716	-0.87552	0.386025	0.512914	DOWN	174.113	174.106	174.115	25.0757	24.7223	25.2919	47	29	17	127502	535053	585316	753033	626362	636329	325901	879951	870947	1.51955e+06	877302	549916	142219	519456	234474	1.02575e+06	886006	2.21624e+06	309785	787233	522599	193025	701831	324192	233181	371319	315199	1.27586e+06	421887	1.31069e+06	418968	2.2719e+06	477588
687	M569T19	1.34201	-0.4244	-0.872712	0.386045	0.512924	DOWN	569.164	569.158	569.171	18.5444	18.0025	18.805	40	28	12	320287	762819	394567	484856	361377	147450	145540	67125	213991	55640.2	677576	77663.5	332590	71511.6	206303	296239	494057	236299	0	558469	893425	4.26958e+06	1.77776e+06	321467	91884.5	38192.2	41033.1	155934	1.7908e+06	239565	40097.8	75635.9	151303
688	M302T28	1.15471	-0.207535	-0.873193	0.386396	0.513098	DOWN	302.145	302.136	302.149	28.2584	28.0048	28.5925	50	33	17	151706	494466	420827	744921	645113	1.08339e+06	588600	557621	1.1793e+06	271335	286494	1.78874e+06	162386	1.25632e+06	343638	103380	1.3715e+06	520155	456991	807886	548516	438720	616995	507811	346915	395480	194143	1.04119e+06	773710	404292	983986	687976	1.05545e+06
689	M316T9	1.13019	0.176563	0.871275	0.387831	0.51381	UP	316.098	316.096	316.101	9.08058	8.85115	9.4825	37	23	14	71241.9	388492	374112	646834	731044	1.2495e+06	123153	418234	976521	352255	870095	182765	389439	694095	942582	560892	1.12949e+06	1.05136e+06	389234	697064	671820	324056	461463	1.09991e+06	329107	276521	279082	864746	204945	504609	77845.8	1.41446e+06	876500
690	M332T32	1.21022	-0.27527	-0.868943	0.388313	0.514048	DOWN	332.194	332.191	332.199	31.7756	31.5518	31.9815	60	38	22	844918	2.12169e+06	1.53612e+06	2.25391e+06	1.86239e+06	4.68269e+06	624420	947866	3.96998e+06	573944	1.36949e+06	3.68627e+06	177932	6.65525e+06	1.90271e+06	317267	2.8485e+06	1.45644e+06	1.67769e+06	1.66736e+06	2.24372e+06	545051	1.09978e+06	1.76539e+06	465653	644604	186608	2.29889e+06	3.08314e+06	1.44284e+06	3.21307e+06	3.03967e+06	3.87236e+06
691	M247T21_2	1.25138	-0.323516	-0.868458	0.388527	0.514154	DOWN	247.174	247.169	247.177	20.9026	20.564	21.6422	41	27	14	254222	1.57681e+06	1.10922e+06	1.42757e+06	1.14073e+06	1.60115e+06	901857	1.00826e+06	652792	560776	284486	1.72688e+06	0	643637	5.4465e+06	0	5.67007e+06	1.9666e+06	32505.3	57528.8	107980	1.67401e+06	444122	691759	351511	2.07389e+06	2.41878e+06	1.43228e+06	0	2.82118e+06	0	3.45915e+06	4.87451e+06
692	M832T22	1.22828	-0.296638	-0.870108	0.389595	0.514681	DOWN	832.298	832.289	832.303	22.3541	21.9577	22.7236	36	24	12	28192	138429	177709	196493	159974	157094	402103	268438	245411	243740	96110.9	51385	319607	222446	50477.7	141629	183330	142489	21582.8	87850.3	107697	395836	452301	63186.1	663376	439855	81906.2	138084	42860.9	87324	29988.9	145779	80114.5
693	M136T9	1.35031	0.433295	0.871917	0.38999	0.514875	UP	136.041	136.04	136.048	9.27623	9.07235	9.51865	58	37	21	1.02994e+06	5.08426e+06	9.29798e+06	5.10243e+06	6.89004e+06	4.90867e+06	0	1.94973e+06	6.30657e+06	4.72551e+06	6.48026e+06	1.18758e+07	775205	5.01281e+06	3.46246e+06	2.76722e+06	8.71718e+06	3.94272e+06	3.0295e+07	8.56522e+06	6.74339e+06	2.32074e+06	982857	9.84654e+06	2.24878e+06	4.81814e+06	1.0893e+07	1.05836e+07	5.53084e+06	1.36819e+06	372179	9.77069e+06	6.24345e+06
694	M156T31	1.26428	0.33832	0.868614	0.391563	0.515646	UP	156.139	156.138	156.141	30.8862	30.5733	31.3068	61	40	21	216320	466197	804442	588105	743531	1.73338e+06	95642	426165	708678	1.60866e+06	574510	113693	368336	108357	94638.4	186716	1.7628e+06	361607	189077	1.41989e+06	1.18687e+06	89779.8	494087	885090	513137	306334	133394	608750	468292	869159	445247	666753	1.04867e+06
695	M386T33	1.20559	-0.269739	-0.862655	0.392762	0.516231	DOWN	386.206	386.202	386.211	33.4401	33.2859	33.5563	35	26	9	95614.4	448446	462991	590689	490055	1.11233e+06	223057	504803	610405	614459	449191	783256	124276	1.40839e+06	11778.6	1.19236e+06	14579.8	313969	840778	467793	939722	283458	46836.5	782284	91948.9	284259	310828	1.50295e+06	1.66177e+06	20865.1	835091	0	1.63116e+06
696	M415T20	1.13768	-0.186099	-0.860571	0.39336	0.516522	DOWN	415.127	415.123	415.131	19.9393	19.7933	20.8524	49	31	17	114019	391674	345894	658474	578888	1.36489e+06	280439	505079	912113	1.04791e+06	126629	111774	377266	552194	147321	585206	1.57195e+06	948444	181881	876510	765717	1.57093e+06	540609	804012	280775	393467	897965	1.05728e+06	370253	792272	268995	835330	0
697	M247T4	1.26595	0.340216	0.860459	0.3936	0.516639	UP	247.201	247.197	247.203	3.87663	3.65177	4.50873	33	16	12	149479	427877	399519	337921	427789	434419	11302.1	1.10968e+06	1.13627e+06	48142.1	29181.9	149882	218392	144883	398564	2640.84	312492	1.76625e+06	1.00519e+06	241628	986803	47229.2	34900.5	137110	131145	230038	104152	906295	235176	242338	407223	807109	9061.41
698	M181T20	1.25957	-0.332932	-0.857691	0.394672	0.517159	DOWN	181.063	181.061	181.073	20.2201	19.4826	20.711	67	42	23	4856618	1.70317e+07	1.36846e+07	1.58749e+07	1.26035e+07	7.66835e+06	1.41164e+07	1.84858e+07	1.09025e+07	2.07402e+07	4.37458e+06	4.02971e+06	1.14174e+07	7.83943e+06	4.33304e+06	2.20216e+07	1.25626e+07	5.05029e+06	2.28509e+06	9.70724e+06	1.37148e+07	7.21689e+07	7.86455e+07	1.77939e+07	3.48851e+07	6.48416e+06	4.96248e+06	1.69763e+07	7.9559e+06	7.02818e+06	3.76376e+06	1.38008e+07	8.76598e+06
699	M685T33	1.21932	-0.28608	-0.855992	0.39566	0.517636	DOWN	685.413	685.405	685.418	32.5383	32.3212	32.5985	31	17	14	49591.8	130555	107272	140838	115505	82623.2	37531.9	224752	309628	65885.2	111220	291404	5838.4	251122	20479.7	26089.3	102921	31628.4	242386	219751	557873	18831.4	35525.2	142493	21811.4	22951.2	25582.2	129343	185828	127265	138685	325610	359877
700	M196T20_2	1.26968	-0.344469	-0.853533	0.396627	0.518103	DOWN	196.098	196.089	196.112	19.8176	19.384	20.2268	37	21	12	284175	1.01254e+06	685780	837528	659635	241541	218174	1.42568e+06	391576	448120	229263	707877	259868	1.88394e+06	640061	1.52903e+06	431643	2.05039e+06	378058	398117	185382	2.22216e+06	175212	766686	783118	1.03358e+06	113972	399067	253651	322923	140697	1.26282e+06	522268
701	M169T13	1.15571	-0.208784	-0.855824	0.396669	0.518123	DOWN	169.098	169.093	169.102	12.5892	12.3424	12.7783	53	33	20	269674	2.04879e+06	2.21634e+06	3.49237e+06	3.02183e+06	2.86934e+06	2.80316e+06	2.79299e+06	2.91135e+06	3.55509e+06	871106	227180	5.30016e+06	4.18363e+06	5.75369e+06	5.43433e+06	5.36813e+06	3.63356e+06	1.6424e+06	2.47753e+06	1.86799e+06	2.13311e+06	2.44729e+06	7.99232e+06	5.41977e+06	2.25889e+06	1.69863e+06	5.8885e+06	3.91602e+06	2.37865e+06	295901	3.23338e+06	5.59842e+06
702	M126T19	1.12416	-0.168848	-0.856001	0.396694	0.518135	DOWN	126.092	126.091	126.093	18.8093	18.6067	19.461	67	43	24	1.175e+06	5.45934e+06	6.09503e+06	1.16023e+07	1.03208e+07	2.3483e+07	3.03683e+06	9.70518e+06	2.03629e+07	1.77121e+07	1.46435e+07	8.22466e+06	6.99567e+06	9.9114e+06	1.04084e+07	7.7599e+06	1.83078e+07	1.57957e+07	1.34059e+07	1.70326e+07	1.09713e+07	4.31289e+06	3.43329e+06	1.2549e+07	3.12708e+06	1.09027e+07	9.26035e+06	1.68277e+07	9.56929e+06	1.22623e+07	2.06119e+07	2.29113e+07	1.9657e+07
703	M684T33	1.24169	-0.31231	-0.853965	0.396713	0.518144	DOWN	684.41	684.402	684.422	32.5469	32.3212	32.764	49	32	17	132236	359035	288178	352566	283940	165949	65573.4	558951	807215	142608	261894	799934	17182.7	627483	112461	56955.9	220407	69397.6	628767	574841	1.46638e+06	23022.2	63651.9	325829	45275.8	40796.9	66791.6	298863	438952	326826	313998	950621	978631
704	M300T23	1.20331	-0.267009	-0.852937	0.397753	0.518643	DOWN	300.183	300.163	300.186	22.5891	22.1628	23.6011	66	42	20	332481	1.99412e+06	1.88085e+06	2.47122e+06	2.05348e+06	2.70567e+06	1.47809e+06	845834	882693	2.87498e+06	1.56724e+06	3.39135e+06	1.09927e+06	5.44262e+06	3.18177e+06	451207	2.67473e+06	1.21126e+06	1.8714e+06	1.40564e+06	2.92667e+06	3.65615e+06	1.63265e+06	1.56693e+06	781105	763538	200347	3.0747e+06	845608	2.87e+06	1.25104e+06	2.15374e+06	5.4202e+06
705	M448T33_1	1.37451	0.458917	0.854767	0.397949	0.518737	UP	448.312	448.306	448.315	33.4507	33.2992	33.6062	60	37	23	1.50226e+06	4.67854e+06	6.03484e+06	3.24907e+06	4.46588e+06	1.20934e+07	237524	4.69985e+06	9.24424e+06	1.08723e+06	1.09878e+06	2.51048e+06	299081	311855	533688	1.61064e+06	988468	1.15733e+07	395758	4.55623e+06	5.84932e+06	305137	736806	1.23154e+06	1.74675e+06	426358	78726	4.08194e+06	2.19129e+06	2.035e+07	1.31445e+07	1.39557e+07	461762
706	M663T21	1.29815	-0.376459	-0.851187	0.397963	0.518744	DOWN	662.81	662.801	662.815	20.7004	20.4304	21.3893	54	34	20	32331.4	154165	107659	120050	92657	368873	59815.1	178873	632913	143690	13716.3	8143.6	52427.1	58536.2	7527.07	21302.9	265333	176185	11489.2	58835.8	31772.4	149437	5327.24	87990.8	33195.8	38072.4	231944	119051	0	505776	0	51123.4	55496
707	M449T33	1.3511	0.434136	0.853844	0.39852	0.519011	UP	449.316	449.309	449.319	33.4502	33.2992	33.5215	30	17	13	435142	1.29625e+06	1.69958e+06	971038	1.31197e+06	3.3087e+06	140597	1.33322e+06	2.63937e+06	415483	315070	753656	253972	187364	231302	485759	703323	3.34966e+06	178224	1.33611e+06	1.61451e+06	189598	196436	389917	507996	174840	65512	1.14237e+06	503409	5.76166e+06	3.85086e+06	3.93417e+06	285150
708	M175T33	1.13667	-0.184812	-0.844839	0.402064	0.520696	DOWN	174.994	174.992	174.996	32.6638	32.5467	32.7914	59	38	21	9780.13	34290.1	30851.7	57515.9	50600.4	73325	107275	76889.2	50600.9	74182.2	32787.7	34617	12704.2	41650.8	8550.14	101910	64301	20064.5	19229.6	56735.6	54910.6	139158	99129.9	36702.5	139126	63341.9	26270	48525.6	37035.6	37249.2	45188.7	16554.6	42520.1
709	M298T19	1.12572	-0.170846	-0.844229	0.402186	0.520754	DOWN	298.117	298.115	298.12	18.8475	18.5469	19.1367	65	41	24	2.3091e+06	1.03604e+07	8.65166e+06	1.7913e+07	1.59125e+07	4.94991e+07	4.94853e+06	1.68777e+07	2.28832e+07	1.70794e+07	1.50691e+07	6.9077e+06	1.59393e+07	3.03112e+07	2.52209e+07	9.56532e+06	2.58441e+07	2.15562e+07	8.64886e+06	2.05151e+07	2.27681e+07	2.09259e+07	1.83339e+07	1.59484e+07	9.42161e+06	1.30086e+07	1.48255e+07	2.37162e+07	963492	2.25261e+07	205887	1.98576e+07	3.09191e+07
710	M175T4	1.17609	-0.233995	-0.84201	0.402878	0.52108	DOWN	175.058	175.057	175.066	3.54003	3.33695	3.95143	57	36	21	168390	653929	381304	711421	604905	590483	1.24815e+06	387792	460627	777636	466029	807443	962856	241707	833738	572485	363663	651116	257698	999433	605584	2.63606e+06	1.63868e+06	1.02867e+06	729694	110022	353609	392885	1.39834e+06	199708	623499	429476	1.22024e+06
711	M784T17	1.16522	0.220603	0.843308	0.402986	0.521132	UP	783.844	783.836	783.847	17.345	16.8788	17.5317	33	17	16	5112.13	35779.7	32956	43388.1	50692.6	18902.7	15030.2	46094.2	81916.5	21269.6	82930.4	3965.63	9305.13	84759.6	36062.3	22014.5	42910.7	141957	2981.19	25103.5	24014.5	56541	5287.51	86415.5	9055.02	21774.3	23876.9	87695.9	11310.5	63507.2	30755.8	32404.1	57680.9
712	M579T34	1.17707	-0.235205	-0.843384	0.403548	0.521396	DOWN	579.361	579.351	579.365	34.0038	33.8568	34.1281	51	33	18	45658.7	200016	218357	303452	257901	1.07501e+06	105815	211243	386578	244799	388093	277338	0	203107	388294	314016	220687	300836	463289	522791	379849	173668	187567	223335	113679	261657	279621	327266	599845	437290	797842	122789	334731
713	M662T21_2	1.26691	-0.341318	-0.839155	0.40455	0.521867	DOWN	662.306	662.289	662.312	20.7428	20.4304	21.3605	51	31	20	75094.3	343247	225799	278236	219709	799162	116337	379041	1.44243e+06	293265	36538	22369.6	86546.3	148645	42228	84349.2	647739	405988	22997.5	170351	47139.6	435113	10417.2	201365	75683.9	132495	544683	277168	11578.6	1.12829e+06	1356.78	156334	49734.2
714	M136T5	1.20835	-0.273034	-0.836863	0.405842	0.522472	DOWN	136.058	136.048	136.062	5.35537	4.78288	5.53953	46	26	18	519377	2.49592e+06	1.66282e+06	2.47635e+06	2.04957e+06	2.65871e+06	149119	1.55246e+06	848868	5.12434e+06	2.01335e+06	388562	389396	9.86809e+06	5.37622e+06	1.0115e+06	1.60563e+06	2.33217e+06	12159.3	1.63093e+06	1.26624e+06	2.19566e+06	336222	5.7647e+06	475008	1.23639e+06	1.74005e+06	2.4001e+06	0	1.61096e+06	763823	1.68882e+06	9.63374e+06
715	M597T34	1.46163	-0.547583	-0.836931	0.406155	0.522618	DOWN	597.374	597.365	597.381	33.995	33.7364	34.1439	59	38	21	678308	2.10882e+06	1.70291e+06	1.25486e+06	858535	1.64747e+06	217683	711884	494933	485882	625914	516399	30824.2	556279	580367	607979	483372	1.17033e+06	3.63234e+06	1.01264e+06	561008	312874	2.12747e+06	866528	235465	352972	596323	597844	1.10328e+06	4.46252e+06	8.11172e+06	2.84887e+06	637362
716	M319T19	2.57701	1.3657	0.842667	0.40798	0.523468	UP	319.073	319.07	319.083	19.0057	18.5268	19.2221	37	21	14	2.66939e+06	667896	6.13235e+06	671080	1.72938e+06	300947	305355	367904	216783	1.26227e+06	128635	38074.9	248189	3.63418e+06	80886.4	558461	783885	841753	97447.6	505674	405194	668562	310260	420687	797225	423357	329647	1.26994e+06	1.58656e+06	418522	170972	237838	328297
717	M1074T24_2	1.21142	0.276704	0.834244	0.408011	0.523483	UP	1074.47	1074.46	1074.48	24.1132	23.7087	24.6712	49	28	21	18421	59361.8	54418.4	57530.9	69485.3	16405.9	34472	38806.9	97123.2	40286.1	42762.7	72275.4	27717.6	32894.9	41883.5	44751.7	79026	73860.9	39652.4	39468.1	22878.8	155852	7151.39	14196.6	18078	57251.3	38742.1	134945	2528.99	18683.3	35735.6	37787	75383.4
718	M342T34_1	1.2711	-0.346075	-0.832558	0.40822	0.52358	DOWN	342.269	342.265	342.271	34.3769	34.1352	34.6006	44	28	16	412669	2.02361e+06	1.31421e+06	1.59618e+06	1.25575e+06	858802	604051	300301	931041	497165	567260	8.01432e+06	68431.9	1.64451e+06	5.20344e+06	297716	1.525e+06	667416	6.64236e+06	1.4564e+06	2.81988e+06	1.29807e+06	628488	2.58347e+06	424244	310185	190591	1.76168e+06	771208	640888	421133	969556	1.22388e+06
719	M172T25	1.16076	-0.215072	-0.833241	0.408951	0.523918	DOWN	172.042	172.04	172.043	25.0703	24.5668	25.4131	46	31	15	51628.4	196261	201242	304272	261922	542810	52509.2	166414	298290	193551	246757	528265	167445	209966	192788	127030	619900	187332	270222	418371	199803	429310	100506	475943	111844	223079	49686.3	564107	47647.8	234196	638760	519065	413254
720	M299T19	1.12101	-0.164803	-0.831939	0.40918	0.524024	DOWN	299.12	299.117	299.125	18.8536	18.5469	19.1307	58	37	21	316852	1.3278e+06	1.17079e+06	2.41401e+06	2.15342e+06	6.06726e+06	688185	2.30412e+06	3.24422e+06	1.50334e+06	2.02568e+06	895826	2.09233e+06	4.04177e+06	3.43501e+06	1.34931e+06	3.59954e+06	2.72568e+06	1.17663e+06	2.78717e+06	3.07751e+06	2.83133e+06	2.45052e+06	2.22739e+06	1.28751e+06	1.77293e+06	1.91702e+06	3.16515e+06	409549	3.0423e+06	65311.1	2.71287e+06	4.15995e+06
721	M231T32	1.15836	-0.212082	-0.830855	0.409266	0.524064	DOWN	231.144	231.142	231.147	32.4684	32.1813	32.764	64	42	22	844832	2.99534e+06	2.09284e+06	3.801e+06	3.28137e+06	7.4207e+06	1.39031e+06	2.22056e+06	6.70541e+06	1.02518e+06	3.21204e+06	5.99688e+06	234410	7.62671e+06	2.71432e+06	868811	6.34963e+06	1.30756e+06	2.63276e+06	3.50674e+06	5.86174e+06	1.22001e+06	1.71982e+06	5.07048e+06	1.35902e+06	1.27089e+06	750135	4.99383e+06	2.92204e+06	4.15242e+06	5.04734e+06	4.73071e+06	5.02012e+06
722	M245T25	1.23426	-0.303649	-0.830357	0.410046	0.524424	DOWN	245.152	245.149	245.155	24.6452	24.1789	25.0768	68	42	23	2.83529e+06	1.26956e+07	1.11162e+07	1.30494e+07	1.05727e+07	3.71559e+07	1.52876e+06	5.2285e+06	1.72314e+07	1.47222e+07	1.69632e+07	1.02827e+07	4.82243e+06	9.60652e+06	1.80103e+07	3.00327e+06	1.13857e+07	2.32117e+07	1.38696e+07	1.32348e+07	2.10154e+07	1.14122e+06	2.12849e+06	7.3124e+06	2.38292e+06	2.10427e+06	146215	2.84665e+07	4.83885e+06	2.39897e+07	1.30857e+07	1.88276e+07	1.11647e+07
723	M385T34	1.15137	-0.203349	-0.830384	0.410417	0.524595	DOWN	385.315	385.308	385.318	33.9563	33.8568	34.1364	43	28	15	102717	342176	338099	546487	474642	1.95244e+06	205164	440113	576101	350077	582926	631349	9646.54	478068	783108	673141	393702	444483	943922	1.0483e+06	683179	344048	483764	428900	176287	396790	590547	597706	899114	738901	1.30674e+06	248076	653871
724	M160T31	1.25228	0.324554	0.831539	0.411661	0.525167	UP	160.134	160.133	160.136	30.8897	30.5733	30.9626	50	32	18	344617	813433	1.32364e+06	979947	1.22717e+06	3.11568e+06	133013	719595	1.14626e+06	2.75024e+06	1.01059e+06	183175	36174	195270	240300	308000	3.01689e+06	607990	327470	2.49676e+06	1.97396e+06	133718	817455	1.46723e+06	807679	520373	225243	1.02164e+06	767422	1.5052e+06	765231	1.17147e+06	1.66921e+06
725	M736T21	1.30926	-0.388755	-0.823203	0.413649	0.526077	DOWN	736.011	736.004	736.018	21.1931	20.9311	21.8943	32	20	12	12363.3	61739.9	45281.8	48360.8	37499.4	122017	19710.8	32894	98950.8	83095.3	3338.32	0	0	2217.03	1159.13	4828.06	128260	83459.9	850.102	0	0	22682.7	0	26938	2437	114933	125251	52418.4	0	164894	0	52774.2	84914.7
726	M403T34	1.15247	-0.204735	-0.823228	0.414751	0.526578	DOWN	403.326	403.32	403.328	34.0033	33.8568	34.1439	57	35	22	115424	398562	430394	665495	577550	2.22121e+06	194051	499835	670128	619829	756828	722682	0	488181	872976	755575	461562	512464	1.09678e+06	1.25617e+06	804692	377118	586158	517963	245589	487041	668240	731428	1.20837e+06	938661	1.52598e+06	278651	768013
727	M628T21	1.26223	-0.335976	-0.820582	0.414964	0.526675	DOWN	627.793	627.782	627.798	20.7665	20.4974	21.0613	37	23	14	14418.3	68378.3	31494.5	48714	38661.8	10465.9	25495.9	79456.2	299008	9576.28	5195.93	5537.59	15566.6	4058.25	6349.57	31269.4	137339	49469.6	6528.28	3017.26	2177.5	43546.2	5656.03	31984.4	20441.8	27470.1	136486	63762	0	170030	0	28136	5823.57
728	M246T5	1.16832	0.224433	0.822182	0.415109	0.526741	UP	246.111	246.101	246.115	4.50615	3.79355	4.96862	42	24	16	95383	213858	216643	268400	313577	65475.9	340588	153696	252603	148852	279006	420940	497497	49753.5	133109	1.08964e+06	259658	134328	59918	414573	435297	209353	881670	334691	131651	155018	55131.6	140733	396189	134457	495221	68798.3	172775
729	M580T34	1.13596	-0.183914	-0.820827	0.415657	0.526989	DOWN	580.362	580.351	580.368	34.0028	33.9263	34.1276	33	22	11	17508.2	68518.4	65110.5	115055	101178	373203	39129.3	108285	128480	96746.2	155030	142586	0	91260.9	164864	147444	99148.1	135479	146596	208808	134487	81644.6	84731.7	125676	49093	85383.4	122312	108219	234394	149189	247504	54373.4	135058
730	M133T0	1.15223	0.204424	0.823362	0.41611	0.527195	UP	132.957	132.956	132.958	0.346783	0.0505333	0.862617	80	39	22	7957.5	54243	85418.9	104383	120273	102504	159998	205084	117306	60740.5	67840.5	47436.4	115389	75336.4	80272.1	74556.3	84538	99278.2	105638	108359	80015.3	70913.4	51925	70132.5	49954.2	57336.4	211682	84855	259855	78730.8	120546	83680.1	171556
731	M595T19	1.23009	-0.29876	-0.818274	0.416741	0.52748	DOWN	595.227	595.22	595.231	18.8536	18.5469	19.3265	56	37	19	678521	1.91768e+06	1.61436e+06	1.92739e+06	1.56688e+06	1.00553e+07	146575	1.50615e+06	2.55637e+06	1.13292e+06	1.60205e+06	104429	829463	3.609e+06	2.30552e+06	280053	4.24799e+06	3.10674e+06	124733	1.93939e+06	1.25893e+06	1.64872e+06	999468	568043	393474	820374	1.36673e+06	1.75699e+06	3.01072e+06	3.51427e+06	6576.38	2.83501e+06	4.50298e+06
732	M308T29	1.23638	-0.306118	-0.81361	0.418839	0.528425	DOWN	308.189	308.185	308.191	29.0656	28.6596	29.1784	30	18	12	295850	776445	431905	628230	508122	353864	500609	761614	216768	342661	335935	211020	383571	225922	369709	793112	881218	461525	147405	865232	194384	278719	246458	224564	231023	1.89143e+06	171174	415665	699808	815044	1.98816e+06	276415	536461
733	M314T32	1.20922	-0.274081	-0.813552	0.418873	0.52844	DOWN	314.237	314.232	314.239	31.9947	31.7615	32.5751	56	35	20	1.26072e+06	5.37395e+06	2.92407e+06	4.76705e+06	3.94224e+06	8.24294e+06	1.54541e+06	1.47009e+06	3.40213e+06	2.1535e+06	3.64476e+06	1.52182e+07	495365	5.28972e+06	2.41121e+06	337862	2.20467e+07	1.2436e+06	4.91963e+06	1.30243e+07	4.24221e+06	1.1593e+06	1.05003e+06	6.65212e+06	1.89333e+06	658569	267548	3.97844e+06	711399	9.12178e+06	3.41265e+06	4.15296e+06	1.11638e+07
734	M227T33	1.12057	-0.164227	-0.815173	0.419681	0.528802	DOWN	227.18	227.178	227.183	32.8927	32.7405	33.0101	44	27	17	51108.3	137413	164383	299726	267477	458999	369089	400531	348581	506014	158876	194347	57454.3	520903	127673	554275	312931	292260	267772	289912	274206	322323	426576	116327	538718	474861	292597	351495	182163	130006	274724	87565.4	201460
735	M764T23	1.21556	-0.281617	-0.810632	0.420921	0.529357	DOWN	763.88	763.868	763.886	22.9586	22.6598	23.7332	58	37	21	15560.2	81365.9	64145.2	82365.1	67742.1	254314	24007.2	115597	281557	135867	46369	36469.3	39178.8	31877.3	9124.08	47216.1	265267	94281.2	16660.5	70430.1	26133.4	69630.6	25523.7	36012.4	28159.8	92879.4	0	86085.6	45106.8	297675	93100.2	58890.8	52116
736	M155T19	1.13294	-0.18007	-0.811288	0.42094	0.529365	DOWN	155.065	155.06	155.072	19.3483	19.0105	19.9948	51	31	19	105556	541609	495182	902500	796601	1.39333e+06	525435	699834	1.62638e+06	525544	768112	509713	1.07906e+06	578303	1.38545e+06	156304	1.54088e+06	861046	539857	1.47377e+06	1.3573e+06	368471	834289	1.17322e+06	570161	344429	359362	1.17673e+06	1.58672e+06	1.44565e+06	667171	1.55492e+06	197802
737	M202T6	1.24394	-0.314915	-0.810396	0.42118	0.529472	DOWN	202.12	202.116	202.121	5.81178	5.55775	6.06383	43	27	16	489217	7.90223e+06	6.56342e+06	7.44676e+06	5.98644e+06	4.4026e+06	884853	558305	4.27447e+06	6.86659e+06	3.11098e+07	4.33924e+06	367589	215349	484108	3.44943e+06	5.92662e+06	438447	3.54303e+06	4.66908e+06	7.81676e+06	8.6804e+06	278970	1.40714e+07	1.10739e+06	2.46852e+06	6.72248e+06	1.49871e+06	5.17827e+06	3.13249e+07	1.29418e+07	9.40681e+06	3.15525e+06
738	M466T33	1.25578	-0.328586	-0.807789	0.422329	0.529983	DOWN	466.323	466.318	466.326	32.6984	32.5308	33.0502	35	20	15	365033	1.83207e+06	1.28646e+06	1.52063e+06	1.2109e+06	3.65664e+06	246656	1.96587e+06	385656	6.10917e+06	1.19446e+06	329443	509330	241289	283968	912129	1.14868e+06	605940	286357	971193	459440	576776	242990	674965	334163	7.40023e+06	250843	1.08847e+06	3.10352e+06	4.74951e+06	6.28658e+06	1.20644e+06	1.50081e+06
739	M332T26	1.20244	-0.265967	-0.807585	0.42261	0.530108	DOWN	332.21	332.207	332.213	25.5198	25.1557	26.298	87	43	23	2504642	7.62143e+06	5.87054e+06	8.00767e+06	6.65951e+06	7.68939e+06	2.24458e+06	3.5073e+06	1.3173e+07	5.00959e+06	4.27551e+06	4.2241e+07	1.12944e+06	2.5166e+07	1.85919e+07	2.05133e+06	7.7916e+06	6.46185e+06	2.7916e+06	7.21031e+06	7.03535e+06	3.14669e+06	1.33674e+07	2.47789e+06	4.12165e+06	3.73015e+06	1.45956e+06	8.97783e+06	6.91188e+06	1.19834e+06	4.38967e+06	7.449e+06	1.30146e+07
740	M626T29	1.21144	-0.276719	-0.807525	0.422965	0.530265	DOWN	626.329	626.313	626.334	29.2177	28.8338	29.3748	41	27	14	74173.6	256800	225354	279512	230728	445268	34794.4	46906.2	644350	140852	120540	362223	86159.3	335758	122809	215198	450950	69943.9	837012	848438	304764	31680.2	26139.7	301606	40515.3	39165.3	53552.4	248673	283313	817093	333629	435934	544029
741	M129T21	1.28737	0.364424	0.811882	0.423255	0.530393	UP	129.055	129.054	129.062	20.7587	20.3613	21.5561	43	27	15	336007	691047	1.33722e+06	826651	1.0642e+06	790865	834260	622703	1.30716e+06	697976	1.27558e+06	2.2906e+06	305619	805178	129653	613782	691259	472902	218824	789116	377740	943926	2.25207e+06	207775	1.60861e+06	472611	117943	235782	2.23016e+06	201749	596151	430307	1.46988e+06
742	M333T26	1.19395	-0.255746	-0.803293	0.425077	0.531198	DOWN	333.213	333.203	333.216	25.519	25.1557	26.298	68	36	19	446980	1.3174e+06	1.02019e+06	1.43087e+06	1.19843e+06	1.38074e+06	442577	633505	2.22614e+06	937969	842146	7.49558e+06	287996	4.26719e+06	3.20479e+06	407355	1.38804e+06	1.0477e+06	506480	1.28726e+06	1.19899e+06	597529	2.2368e+06	518993	891936	741007	281966	1.58976e+06	1.47049e+06	251958	775488	1.35487e+06	2.29476e+06
743	M138T4	1.24913	0.320927	0.802956	0.426827	0.531967	UP	138.055	138.054	138.074	3.94125	3.67068	4.39213	60	36	21	866616	3.75775e+06	4.7387e+06	3.62359e+06	4.52634e+06	720647	4.50758e+06	834581	3.28578e+06	1.64143e+06	7.24062e+06	5.10899e+06	1.80099e+07	2.6991e+06	990327	5.18188e+06	3.92109e+06	1.44435e+06	469002	4.93029e+06	8.56138e+06	2.44521e+06	1.37227e+06	4.64577e+06	6.51523e+06	2.86525e+06	601704	1.75522e+06	3.11574e+06	1.08093e+07	685175	1.58091e+06	3.80076e+06
744	M568T34	1.17637	0.234343	0.800645	0.427674	0.532337	UP	568.355	568.345	568.359	34.3352	34.0646	34.4063	37	21	16	26582.4	94853.4	105316	118438	139183	185745	90212	72470	154903	234763	124520	106722	0	124252	258407	79259.1	60239.9	242568	84309.7	160331	144883	4580.86	0	43499.7	8423.95	43341.2	23349.1	182706	315451	159819	41541.6	50112.3	57786.9
745	M228T25_1	1.2254	-0.29325	-0.797861	0.428761	0.532811	DOWN	228.13	228.126	228.149	24.6511	24.3803	25.0768	33	22	11	96218.2	360253	344679	387721	316499	1.00217e+06	127988	168744	545208	465612	500461	231418	264867	269956	702092	194934	223737	510182	627335	471153	739194	24745	127484	233264	182349	39893.8	0	588514	190590	757580	390283	598427	127229
746	M598T34	1.41484	-0.500642	-0.79329	0.430928	0.533752	DOWN	598.375	598.364	598.387	33.9805	33.4484	34.1439	51	31	19	240836	754206	609702	458771	324338	584557	89771.3	264747	213155	205966	226054	212204	0	165868	219750	215187	216906	428513	1.30721e+06	359304	188780	127930	732107	307623	73095.5	124886	205568	229983	270730	1.61909e+06	2.96109e+06	1.04297e+06	231751
747	M286T5	1.2598	0.333195	0.795954	0.431758	0.534111	UP	286.141	286.139	286.145	5.12632	4.68067	5.36498	47	32	15	240390	887066	1.44203e+06	992492	1.25034e+06	716780	706202	2.42078e+06	489998	1.45743e+06	908995	230003	838048	3.46581e+06	1.2026e+06	1.07754e+06	302807	783819	56358.9	2.56962e+06	637484	96318.5	1.33802e+06	304800	173040	703074	742881	1.4044e+06	4.20565e+06	1.7119e+06	543402	466810	2.06564e+06
748	M300T7	1.52675	0.610464	0.797169	0.431972	0.534203	UP	300.156	300.146	300.16	6.75342	6.4578	7.03088	45	31	14	779915	2.1206e+06	4.67393e+06	1.52454e+06	2.32759e+06	353148	1.30972e+06	9.56642e+06	11445.8	3.19006e+06	47427.1	10945.2	1.03796e+06	8.51685e+06	823824	625615	357458	310121	42658.5	5.1461e+06	390381	30716.1	1.63407e+06	68111.1	410252	1.1473e+06	2.03635e+06	1.51619e+06	441823	4.55519e+06	316643	1.01237e+06	1.59818e+06
749	M1155T20	1.36103	0.444702	0.794788	0.431972	0.534203	UP	1155.46	1155.45	1155.47	19.9377	19.6258	20.711	38	23	14	37871.8	114971	164362	82895.9	112983	366560	28241.2	74649.6	603488	61903.9	26912.4	21085.7	15464.7	14175.6	6538.45	97339.5	303888	35764.5	0	118778	78259.4	67977.1	12943.1	43139.7	29942.4	59132.2	61259.8	26032.1	84591.1	248241	31681	10290.1	15375.3
750	M643T31	1.23146	0.300369	0.787134	0.43503	0.535516	UP	643.359	643.351	643.364	30.5772	30.2245	30.909	45	27	18	83812.5	263159	257857	223850	275949	246935	0	221650	167743	244362	135833	44494.9	349480	144855	140412	132426	168697	200195	78583.5	190058	138703	103336	0	39261.2	84230.4	871141	832.692	281804	205965	404530	1.37262e+06	268530	70456.4
751	M516T9	1.18439	-0.244143	-0.783671	0.436617	0.536192	DOWN	516.216	516.207	516.222	8.53688	7.97423	8.85937	38	28	10	61164.4	302098	255666	350415	295862	1.66502e+06	56016.4	359135	487928	434330	53091.2	41393.1	315955	223783	55829.6	12706.1	563703	412401	25750.5	236349	371742	264745	263545	209813	247006	217378	113682	387589	132912	660817	98639.3	579096	502875
752	M226T33	1.12707	-0.172576	-0.785138	0.436892	0.536309	DOWN	226.183	226.181	226.185	32.8932	32.7405	33.0101	66	42	24	259475	665409	797780	1.3362e+06	1.18556e+06	2.06889e+06	1.53739e+06	2.02755e+06	1.51382e+06	2.4605e+06	697425	825675	51088.2	2.28771e+06	535474	2.50701e+06	1.45384e+06	1.35776e+06	1.18132e+06	1.33803e+06	1.40264e+06	1.49593e+06	2.31733e+06	446936	2.52903e+06	2.28959e+06	1.23923e+06	1.54345e+06	899108	569417	1.08954e+06	258971	784734
753	M513T28	1.18873	-0.249424	-0.785837	0.437432	0.536538	DOWN	513.223	513.215	513.227	27.8563	27.7257	27.9405	44	31	13	109479	292449	455164	510102	429114	183716	772806	493219	1.17298e+06	355507	232676	371412	603265	588150	562075	259035	786294	269520	753162	259517	986781	270462	313863	382514	660966	436433	255182	741257	828010	290121	1.2297e+06	826348	502402
754	M348T21	1.19989	-0.262907	-0.777433	0.440016	0.53763	DOWN	348.073	348.07	348.077	21.462	20.8305	21.8443	59	38	20	409898	1.72578e+06	1.31061e+06	1.74937e+06	1.45762e+06	2.22546e+06	2.07151e+06	2.55685e+06	1.89328e+06	157230	673145	289233	1.44165e+06	1.06271e+06	706886	1.18984e+06	2.33715e+06	512121	257391	2.2732e+06	809882	3.22415e+06	1.03662e+06	1.39663e+06	2.82617e+06	404594	289042	409734	1.90864e+06	4.1545e+06	10977.7	3.77079e+06	0
755	M136T4_1	1.14758	0.198595	0.777267	0.440582	0.537868	UP	136.048	136.048	136.05	3.85241	3.62717	3.94542	26	13	13	2479274	1.27071e+07	1.16933e+07	1.61924e+07	1.85821e+07	1.29359e+07	2.40642e+06	1.19099e+07	1.1194e+07	3.94912e+07	5.188e+06	3.61481e+07	4.63127e+06	2.36245e+06	2.49901e+07	4.73438e+06	2.62332e+07	2.73818e+07	1.16483e+07	1.26544e+07	3.08971e+06	4.09095e+06	4.82225e+06	2.47088e+07	9.17154e+06	1.41453e+07	1.05357e+07	1.80594e+07	1.21697e+07	1.91061e+07	5.73075e+07	3.54579e+07	1.99691e+07
756	M257T33	1.16238	-0.217085	-0.775949	0.440603	0.537877	DOWN	257.162	257.159	257.166	33.4567	33.3512	33.8636	56	36	20	248431	733170	430573	789939	679586	1.6155e+06	234762	392134	1.3177e+06	277755	640389	953314	97617.9	1.02637e+06	760382	243916	1.25916e+06	306654	1.09208e+06	779327	1.05139e+06	394600	384222	1.03934e+06	220783	241938	146335	767356	482770	600815	1.038e+06	958790	1.45114e+06
757	M133T3	1.12231	0.166465	0.776701	0.441229	0.53814	UP	132.957	132.956	132.959	2.67908	2.33187	3.08675	65	41	23	7278.66	128870	131237	210990	236796	154657	52151.2	101443	52493.5	92622.9	132787	311409	66759.3	169715	425372	46297.9	329715	181195	94519.8	186863	61177.3	190534	44587	165343	113196	136861	325527	145466	627835	292392	99945.6	90901.1	183325
758	M298T3	1.13215	0.179065	0.776389	0.44177	0.538367	UP	298.188	298.186	298.189	3.02292	2.95107	3.20122	23	11	12	27425	74195.3	83874.7	119568	135501	196969	932.651	57422.3	88209.9	91156	281900	145359	5367.73	150558	230128	134579	170399	153464	190641	139719	145782	0	58590.1	188121	42501.9	61855.1	50494	123397	188637	107390	199913	189338	211418
759	M396T28	1.325	-0.405994	-0.769931	0.444368	0.53945	DOWN	396.177	396.175	396.2	27.6593	27.1709	28.2577	27	12	12	352704	1.04796e+06	408452	565806	427022	219053	176570	148611	1.13228e+06	158978	643336	1.07324e+06	133899	116391	149172	204886	612761	145401	338851	850081	729328	219379	84700.8	280588	204176	130532	127612	200974	497342	180865	350723	164350	167841
760	M336T28	1.21343	-0.279085	-0.773494	0.444822	0.539639	DOWN	336.185	336.182	336.193	27.8531	27.7257	28.0055	60	41	19	634597	1.62275e+06	2.69922e+06	2.65501e+06	2.18782e+06	1.08985e+06	3.74278e+06	2.30192e+06	5.84443e+06	1.91448e+06	1.24861e+06	1.92495e+06	2.75489e+06	3.10811e+06	3.18648e+06	1.14655e+06	3.734e+06	997912	3.9935e+06	1.25228e+06	5.83734e+06	1.36688e+06	1.72851e+06	1.53562e+06	3.03221e+06	2.0716e+06	1.15742e+06	4.05875e+06	4.67267e+06	1.67751e+06	7.56335e+06	4.12581e+06	3.95043e+06
761	M131T22	1.09201	-0.12699	-0.769532	0.444886	0.539666	DOWN	131.054	131.052	131.07	22.3	21.7097	22.978	67	33	23	114738	830388	701240	1.74542e+06	1.59835e+06	1.6091e+06	928952	2.40502e+06	2.58818e+06	1.13138e+06	1.70446e+06	1.90238e+06	1.52216e+06	1.98736e+06	1.15749e+06	2.04314e+06	1.81387e+06	1.66109e+06	2.95601e+06	2.29736e+06	2.13762e+06	1.28449e+06	2.26911e+06	1.44203e+06	2.58767e+06	1.39815e+06	708858	2.42001e+06	3.30836e+06	1.24128e+06	3.81813e+06	1.93484e+06	129496
762	M246T32	1.17373	-0.231096	-0.771035	0.445074	0.539744	DOWN	246.245	246.24	246.247	32.1849	31.9715	32.2818	41	26	15	21626.1	53066	62952.2	79107.5	67398.6	17726.2	100616	47551.2	32621.5	93562.6	56798.4	38708.5	26338.4	44040	26807.9	110011	127995	25415.9	24061.9	55075.3	55396.4	257189	131032	46998.3	61823.8	157813	44886	123129	197883	75414.4	38596.9	32831.4	72320.4
763	M153T32	1.1352	-0.18295	-0.765429	0.446926	0.54051	DOWN	153.128	153.124	153.13	32.4329	32.2512	32.764	48	31	17	83957.6	307381	212490	410439	361555	764775	151150	280420	702360	239562	326328	676835	122722	838424	313791	72797.4	662439	151110	302175	358797	613100	159109	210216	548297	177384	155538	105565	504079	341497	456081	503185	528475	98890.4
764	M275T4	1.13648	-0.184575	-0.765877	0.447013	0.540546	DOWN	274.955	274.953	274.958	3.88552	3.47305	4.22353	40	26	14	21843.5	65746.7	54914.3	95911.2	84393.1	180581	10461.8	155032	172119	122269	90136.6	70514.2	13702.5	31958.9	93463.6	46223.8	70782	185517	51078.2	117698	93604.4	4834.96	2463.14	165953	20631.9	222053	126065	293648	63211.6	69280.4	75031	178596	90647.1
765	M112T8	1.97584	0.982466	0.772702	0.447447	0.540724	UP	112.051	112.043	112.053	8.49671	7.74088	8.85937	52	35	17	2.77586e+06	2.86984e+06	2.42195e+07	3.92996e+06	7.76498e+06	1.62703e+07	613354	3.68879e+06	3.51873e+06	7.54307e+06	872370	369436	4.21772e+06	3.39668e+06	3.70613e+06	860652	5.49479e+06	4.34512e+06	1.89095e+06	257134	4.84791e+06	2.28828e+06	3.32264e+06	4.42847e+06	2.32968e+06	2.78517e+06	2.24392e+06	4.29356e+06	2.0818e+06	2.99448e+06	1.16932e+06	5.88451e+06	6.9689e+06
766	M249T32	1.11664	-0.15917	-0.763288	0.448229	0.541046	DOWN	249.175	249.168	249.184	32.4629	32.1813	32.8634	60	37	22	228254	789680	560544	1.2138e+06	1.08701e+06	2.10442e+06	509936	799867	2.17186e+06	677522	1.01807e+06	1.8381e+06	142774	2.24039e+06	753988	341217	1.85429e+06	419814	818425	1.30843e+06	1.69265e+06	493654	566260	1.59623e+06	559217	839051	284890	1.47004e+06	892809	1.21733e+06	1.50577e+06	1.5397e+06	1.58468e+06
767	M126T5	1.10615	-0.145551	-0.765419	0.448726	0.54125	DOWN	126.067	126.065	126.071	5.38023	5.06398	5.88133	37	23	14	169040	612332	801632	1.50269e+06	1.35848e+06	2.76382e+06	513509	1.40407e+06	2.28864e+06	2.34264e+06	1.65783e+06	1.28883e+06	828739	2.06102e+06	2.19483e+06	1.19259e+06	1.93105e+06	1.86642e+06	1.34209e+06	2.00669e+06	1.48698e+06	828699	1.29099e+06	1.89272e+06	394487	415200	1.83014e+06	2.10931e+06	1.40009e+06	1.85202e+06	1.05034e+06	1.81002e+06	1.0966e+06
768	M252T35	1.14384	-0.193886	-0.759813	0.450253	0.541875	DOWN	252.135	252.133	252.138	34.8096	34.7363	34.9358	48	29	19	72129.3	217259	150309	272840	238529	435443	65184	294141	219552	1.00856e+06	237515	251398	40438.6	362677	836394	112974	240825	247795	109654	139594	238929	85361.3	102789	205797	71829.9	341440	214750	649446	253412	165383	73985.8	135597	476759
769	M401T24	1.08496	-0.117648	-0.757943	0.451517	0.54239	DOWN	401.197	401.188	401.207	24.0896	23.4859	24.3863	36	23	11	111478	304363	232178	642040	591762	1.01757e+06	364733	398277	700597	1.72068e+06	650893	449287	978456	878835	320402	474379	928837	981917	272942	866457	849055	557744	384188	509088	472425	840617	116772	1.05188e+06	347674	366846	315933	511637	1.06202e+06
770	M790T19_1	1.16812	-0.224184	-0.756184	0.452296	0.542707	DOWN	789.849	789.843	789.854	19.0112	18.7423	19.7869	59	36	23	21646.7	80621.5	49101.7	84731.5	72736.6	113562	29802.5	36440.7	118763	155079	27695.9	8109.51	54837.8	150777	121872	76612.2	112445	65459.3	19612.9	35443	64121	184903	74354.6	32278.3	34476.1	34493.1	114115	142371	0	31326.5	0	47032.3	98362.5
771	M230T4_2	1.14623	0.196899	0.757611	0.452312	0.542713	UP	230.158	230.156	230.159	3.97359	3.73813	4.27992	36	23	13	188031	648753	628505	838038	960778	980664	1274.61	495538	368243	369453	1.03827e+06	2.79822e+06	0	172335	1.27001e+06	1.26072e+06	1.50599e+06	855773	886548	1.3469e+06	1.68197e+06	0	144101	1.42173e+06	725402	588518	297175	796533	1.12343e+06	541445	1.29513e+06	1.66047e+06	786857
772	M338T24	1.38186	0.466607	0.754096	0.453926	0.543367	UP	338.091	338.088	338.094	24.1053	23.6437	24.5549	27	15	12	1.11242e+06	4.40428e+06	3.56428e+06	1.95621e+06	2.7029e+06	683771	57192.6	2.56222e+06	38068.8	65565.3	612602	0	2.62007e+06	28101.1	41958.5	127236	428440	0	1.51265e+06	199821	1.41227e+06	88590.4	24698.4	374659	352857	59946.9	8246.84	4.98484e+06	1.5181e+07	1.4954e+07	1.21124e+06	1.94571e+07	1.20808e+06
773	M662T21_1	1.24561	-0.316849	-0.752081	0.454846	0.543738	DOWN	661.808	661.801	661.813	20.7432	20.4595	21.3936	62	39	23	112456	483479	332137	382991	307661	1.13241e+06	178931	518987	2.15615e+06	385673	43616.7	27473.8	178169	207662	53996.9	97932.1	813943	564658	46227.4	177571	84447.1	531028	13451.2	264852	96615.3	117482	775671	386747	0	1.60044e+06	0	183789	119600
774	M223T10	1.14844	-0.199672	-0.750222	0.455973	0.544192	DOWN	223.106	223.102	223.108	10.1599	9.88158	10.3716	28	16	12	196452	2.04615e+06	1.42378e+06	2.47507e+06	2.15517e+06	2.95854e+06	326817	1.51801e+06	3.35738e+06	3.82255e+06	1.62608e+06	1.12599e+06	804990	3.98064e+06	4.19224e+06	944423	2.58215e+06	6.28359e+06	426888	2.02157e+06	1.48204e+06	307242	779731	2.2462e+06	704742	2.07495e+06	8.76471e+06	3.62467e+06	2.27893e+06	1.14974e+06	231190	9.09111e+06	4.02137e+06
775	M437T29	1.22783	-0.296116	-0.751851	0.456276	0.544313	DOWN	437.249	437.245	437.252	28.9248	28.6528	29.0579	33	24	9	210297	818127	935192	924021	752562	2.32014e+06	148131	1.07688e+06	2.01935e+06	2.80323e+06	1.23302e+06	99750.3	182712	1.73804e+06	1.14814e+06	179568	1.54139e+06	281897	111157	666573	1.24989e+06	152720	169063	1.35895e+06	264575	251509	89587.5	2.38412e+06	733649	1.11128e+06	1.38333e+06	3.32294e+06	1.49808e+06
776	M373T25	1.12751	-0.173137	-0.751548	0.456387	0.544358	DOWN	373.155	373.151	373.173	25.1599	24.5103	25.5964	49	27	12	84802.6	276908	310223	505823	448621	249780	320321	381737	636367	760501	850780	663365	614143	370707	250192	450284	500609	507432	333414	352507	522904	10368.9	137995	871891	551723	487042	119864	692207	533968	397975	984753	666401	1.27216e+06
777	M557T34	1.19659	-0.25893	-0.748001	0.458202	0.545084	DOWN	557.324	557.318	557.33	34.4673	34.3397	34.5992	45	30	15	176313	740070	756830	871055	727947	1.67177e+06	283768	330235	1.62453e+06	357496	1.37364e+06	1.59529e+06	67310.4	1.7041e+06	318033	600357	85588.5	724842	1.39153e+06	499605	624276	395913	115316	2.49912e+06	71264.1	232850	350735	2.25083e+06	2.40057e+06	123635	1.44776e+06	50590.8	302741
778	M273T33	1.23552	-0.305115	-0.744281	0.459403	0.545563	DOWN	273.224	273.221	273.226	33.2773	33.1552	33.4074	37	24	13	430041	1.60079e+06	817981	1.15478e+06	934652	171022	203309	120051	351618	2.20523e+06	921835	1.32103e+06	178460	719051	887141	382642	5.08355e+06	680410	604810	933661	195330	218854	371097	1.03736e+06	1.44919e+06	144281	93308.9	2.27246e+06	900723	401674	1.26883e+06	254127	1.53328e+06
779	M398T32	1.2871	-0.364123	-0.74625	0.459456	0.545583	DOWN	398.248	398.244	398.252	32.0191	31.7615	32.1495	43	28	15	380358	1.58241e+06	1.72453e+06	1.42559e+06	1.1071e+06	1.35093e+06	4.51132e+06	1.08624e+06	1.39178e+06	1.57395e+06	223019	0	0	843243	156732	3.96997e+06	907078	43683.8	0	347498	822350	6.23086e+06	3.47276e+06	0	5.29556e+06	2.47366e+06	846896	728323	717254	389366	634675	222751	112341
780	M565T32	1.14119	-0.190534	-0.741758	0.461203	0.546277	DOWN	565.271	565.263	565.282	31.5823	31.4602	31.6667	47	28	19	80538.9	303810	233267	398320	349040	572233	283448	292456	263688	411449	223281	204417	213557	308162	147844	1.32241e+06	726485	318039	109426	250194	130657	397442	440414	482334	682831	325257	1259.28	542734	309779	607404	745512	61216.9	153879
781	M203T4_1	1.20626	-0.27054	-0.739094	0.462553	0.546809	DOWN	203.052	203.039	203.054	3.67798	3.47858	4.1508	39	27	12	848651	2.07997e+06	1.30591e+06	1.79091e+06	1.48468e+06	1.78314e+06	2.06575e+06	741797	1.41594e+06	309371	5.48087e+06	1.61369e+06	4.69459e+06	997755	6.39688e+06	1.3902e+06	4.50659e+06	166198	2.71061e+06	2.10156e+06	1.29581e+06	323488	804244	5.34758e+06	1.03222e+06	165999	509447	143361	119008	9.73554e+06	175778	536152	189578
782	M165T8	1.12856	-0.174483	-0.739744	0.462687	0.546862	DOWN	165.055	165.054	165.057	7.80293	7.36552	8.30797	49	32	17	350058	6.0594e+06	5.26691e+06	9.20593e+06	8.15724e+06	2.0257e+07	3.2741e+06	9.11725e+06	2.27403e+07	5.92879e+06	4.99967e+06	7.05394e+06	1.18374e+07	1.2201e+07	3.03204e+06	785433	1.64034e+07	9.88207e+06	4.33849e+06	1.18471e+07	9.07318e+06	2.61636e+06	3.18989e+06	1.09356e+07	213466	1.02441e+07	5.97763e+06	1.21458e+07	8.97266e+06	4.96284e+06	2.30081e+06	1.20661e+07	1.88287e+07
783	M160T5	1.17149	0.228345	0.736316	0.464511	0.547579	UP	160.11	160.107	160.12	5.23302	4.62303	5.60837	28	14	13	847632	3.62587e+06	2.82588e+06	3.43082e+06	4.01917e+06	6.60153e+06	5.07688e+06	5.18026e+06	2.91121e+06	4.44206e+06	1.10367e+07	1.32254e+06	976958	1.99212e+06	417456	1.77318e+06	2.91588e+06	1.2179e+07	2.05903e+06	6.16731e+06	1.15964e+06	1.11602e+06	1.04844e+06	2.53453e+06	743406	1.47115e+06	2.54059e+06	5.13509e+06	4.39053e+06	3.43799e+06	2.85647e+06	2.5896e+06	1.9427e+07
784	M211T21	1.26855	0.343182	0.740201	0.465086	0.547804	UP	211.059	211.058	211.062	20.7625	20.3665	21.5386	43	29	13	800250	2.06962e+06	4.24933e+06	2.54412e+06	3.22734e+06	142821	2.70903e+06	2.18329e+06	4.04518e+06	2.92342e+06	1.07601e+06	1.70547e+06	709081	1.61949e+06	310917	1.60359e+06	4.75054e+06	2.16004e+06	205292	1.5512e+06	787880	4.1273e+06	6.33857e+06	1.03154e+06	6.05182e+06	3.09425e+06	1.16473e+06	1.48644e+06	4.28797e+06	1.08303e+06	616497	1.60782e+06	3.92349e+06
785	M1074T24_1	1.18279	0.242199	0.734134	0.466108	0.548203	UP	1073.97	1073.96	1073.98	24.1118	23.7087	24.6712	48	28	20	18915.7	59285.1	52308.6	56578.6	66849.8	44850.7	32920	34185.3	102920	37108.9	44410.5	55468.1	25241.2	40926	44774.1	46332.9	81992.3	70901.3	42404.1	38173	19715.9	153497	6887.83	12081.8	17888	51787.1	30965.3	148101	2280.31	28304.5	49581.7	28676.4	774.987
786	M172T5	1.12679	0.172216	0.733623	0.466695	0.548432	UP	172.043	172.04	172.062	4.9212	4.56523	5.21075	57	36	21	81983.7	555750	542254	807252	909525	1.83877e+06	3625.35	473297	1.59264e+06	1.39118e+06	1.22668e+06	1.31027e+06	347536	473967	651920	40290	882405	778926	89389.4	941407	356045	86332.2	0	1.06899e+06	228051	961783	2.31428e+06	1.12537e+06	1.20809e+06	1.80725e+06	1.10952e+06	1.21075e+06	474573
787	M197T4	1.08514	0.117878	0.729663	0.469729	0.549608	UP	196.984	196.963	196.987	3.67782	3.43958	4.27323	56	31	24	13386.9	39518.1	47087.6	97229.2	105507	126181	71255.6	68466.5	147864	187313	79258.3	114132	72068.3	109965	221669	102931	94869	126306	83004.6	102054	92041.8	7470.36	57898.2	121650	59371.8	80284.5	146844	98308	109290	165006	130076	110104	112849
788	M368T6	1.14521	-0.195606	-0.72656	0.470518	0.549913	DOWN	368.11	368.107	368.117	5.5706	5.3081	6.20692	49	28	17	73769.6	539903	177971	515679	450294	330621	103476	324643	704925	920370	359785	288046	240430	265075	270079	302656	691537	597952	3.50133e+06	614247	308571	194156	129564	366467	307296	44489	842055	698910	734664	308978	152903	608858	961141
789	M926T26	1.0954	-0.131463	-0.726728	0.470727	0.549993	DOWN	926.386	926.376	926.394	26.1678	25.8248	26.4844	50	31	19	8907.35	33970.7	31498.4	68896.6	62896	165163	17213	71942.3	122579	85575.2	74786.6	57589.5	40380.6	54859.8	80722	32579	127269	72753.4	30817.1	72565.6	29830.8	50417.1	46923.8	81207.1	26516.7	44009.5	28305	84154.8	67685.6	120582	121479	56985.6	89946.6
790	M143T5	1.10614	-0.14554	-0.719232	0.474744	0.551531	DOWN	143.118	143.117	143.119	4.64608	4.26097	4.8842	67	43	24	1829996	5.16032e+06	3.67473e+06	8.14855e+06	7.36662e+06	7.83364e+06	1.19414e+06	4.19045e+06	9.17797e+06	7.39203e+06	6.78878e+06	1.04635e+07	7.40525e+06	1.0812e+07	8.13443e+06	6.90569e+06	7.03343e+06	9.82023e+06	4.29511e+06	3.49218e+07	1.19118e+07	2.98348e+06	4.29873e+06	5.26473e+06	4.6364e+06	5.33673e+06	6.20504e+06	7.13962e+06	7.47015e+06	7.7888e+06	1.55547e+07	9.27502e+06	8.77523e+06
791	M334T25	1.1891	-0.249866	-0.719356	0.47489	0.551586	DOWN	334.1	334.093	334.111	25.0123	24.7377	25.2153	35	23	12	122014	600895	486556	612514	515305	416419	428803	584084	616139	117169	168708	172867	492876	252730	688481	562981	1.10848e+06	443251	545577	212722	167764	214303	2.31441e+06	688281	1.24618e+06	1.08864e+06	343867	828787	1.75622e+06	392011	132072	584180	0
792	M731T32	1.15302	-0.205414	-0.717189	0.476027	0.552018	DOWN	731.399	731.39	731.404	32.4667	32.2512	32.7452	39	25	14	40984.5	165868	120833	190927	165589	526014	34306.1	56848.1	314920	55338	242253	242695	10719.9	117069	7906.96	32097.6	416953	66473.9	96397.6	210308	266512	33341.6	771696	485336	52576.4	45844.2	24001.6	219659	206630	328913	420462	283344	302412
793	M144T25	1.13472	-0.182334	-0.718131	0.476122	0.552054	DOWN	144.046	144.044	144.048	25.0993	24.4933	25.4131	66	42	23	361255	1.33638e+06	1.31054e+06	2.03417e+06	1.79267e+06	3.52471e+06	556495	1.07549e+06	2.32535e+06	1.28792e+06	1.58889e+06	3.50957e+06	1.00689e+06	1.44842e+06	1.30482e+06	772750	4.3329e+06	1.13526e+06	1.7189e+06	2.94912e+06	1.29423e+06	3.02231e+06	808628	3.04247e+06	726473	1.37233e+06	352902	3.45876e+06	152321	1.51503e+06	4.38896e+06	3.49074e+06	2.77235e+06
794	M217T9	1.18689	0.247185	0.721125	0.476386	0.552154	UP	217.12	217.118	217.125	8.80737	8.6297	9.13297	45	32	13	480545	1.98878e+06	3.80624e+06	3.21821e+06	3.81966e+06	1.91528e+06	2.9779e+06	1.21971e+06	3.37774e+06	4.86975e+06	2.82657e+06	1.88573e+06	5.06972e+06	2.00552e+06	687314	1.21129e+07	3.6329e+06	2.91129e+06	543902	3.70927e+06	3.45572e+06	3.60926e+06	4.42685e+06	2.11372e+06	5.9133e+06	2.21137e+06	1.04745e+06	2.14666e+06	4.91238e+06	3.5282e+06	2.77897e+06	2.21938e+06	6.64297e+06
795	M265T28	1.09511	-0.131071	-0.713465	0.478402	0.552916	DOWN	265.125	265.114	265.135	27.9272	27.5855	28.2558	29	16	12	44648.1	375442	289125	675503	616838	1.10507e+06	499734	1.05016e+06	1.06331e+06	339197	428317	511999	488203	606766	224741	626431	384933	566562	671069	951429	621225	182256	408294	427461	1.02515e+06	273590	369283	961971	512773	704293	2.39212e+06	500160	404333
796	M276T5	1.55042	-0.632658	-0.71306	0.478615	0.552996	DOWN	276.073	276.072	276.081	5.21513	4.79545	5.48613	37	22	15	619648	2.88579e+06	1.08722e+06	989952	638506	412438	45898.2	188489	340936	206768	555646	947588	138710	152323	184193	130959	363730	229070	149329	495987	820900	54734.8	55793.6	400531	115223	271117	424460	296225	165227	649606	799167	124026	488027
797	M184T10	1.24265	-0.313421	-0.711524	0.479784	0.553435	DOWN	184.114	184.101	184.119	10.2378	9.96968	10.6452	47	27	19	145444	724054	223808	435418	350394	373033	101414	172110	510480	315074	393042	485474	143573	687299	1.15977e+06	509389	136681	362411	256670	295837	513632	106957	91670.9	173783	140836	199439	264520	412763	771328	202274	4.80908e+06	1.00467e+06	700670
798	M167T26	1.10493	-0.143949	-0.712065	0.480485	0.553698	DOWN	167.107	167.093	167.109	25.8873	25.6772	26.3522	58	39	18	333705	826896	998257	1.79686e+06	1.62623e+06	2.58069e+06	698212	1.31084e+06	3.24702e+06	2.60945e+06	1.17832e+06	1.20193e+06	1.28158e+06	2.33752e+06	838145	2.72958e+06	2.31288e+06	1.72859e+06	1.64006e+06	3.89839e+06	2.62153e+06	1.57558e+06	753269	1.84944e+06	2.61557e+06	1.45347e+06	310094	2.29762e+06	1.62598e+06	2.13414e+06	1.4659e+06	2.26738e+06	1.24682e+06
799	M346T18	1.13792	0.186405	0.711222	0.480686	0.553773	UP	346.058	346.054	346.062	18.2071	17.9504	18.4658	36	23	13	72687.2	307864	336999	429461	488695	1.67325e+06	221829	824369	696525	439625	111583	42828.8	674770	418308	52958.7	579396	557724	303898	45397	302507	538429	147911	282028	268600	418885	276971	621162	713003	117496	430536	65028.5	360913	941919
800	M169T5	1.18593	0.246023	0.709281	0.482372	0.554403	UP	169.133	169.128	169.135	4.56489	4.23727	5.03398	42	23	18	210237	590558	753278	679761	806151	1.28332e+06	56433.8	311044	2.4585e+06	184943	1.22206e+06	935469	568146	61476.2	436210	214553	1.26678e+06	454463	44976.3	584499	821091	432766	386985	1.55386e+06	155992	291112	151557	268430	269092	1.39533e+06	1.47346e+06	697034	611686
801	M391T19	1.11135	-0.152308	-0.706405	0.4825	0.55445	DOWN	391.234	391.231	391.237	18.8064	18.6067	19.461	63	39	24	642348	3.93035e+06	2.46365e+06	5.51849e+06	4.9658e+06	1.1356e+07	1.27364e+06	6.65876e+06	1.01097e+07	9.30968e+06	3.56108e+06	0	3.54403e+06	2.78219e+06	1.40967e+06	3.68443e+06	9.53953e+06	9.98511e+06	22613.4	3.52801e+06	2.04856e+06	2.48227e+06	1.40857e+06	3.38266e+06	2.85222e+06	1.12106e+07	1.25709e+07	7.99321e+06	1.8518e+06	8.80847e+06	0	1.27403e+07	5.18291e+06
802	M259T23	1.16526	-0.220656	-0.706386	0.482985	0.554631	DOWN	258.665	258.663	258.667	22.8548	22.5277	23.4454	32	22	10	3355.39	15434	13265.2	20630.5	18096.2	40561.3	7775.79	16490.7	55908.7	54251.5	13464	22027.8	20366	3943.08	0	19918.1	35879.5	10417.6	0	40940.7	0	21531.1	13305.7	18661.5	11582	26712	0	23603.4	1015.47	47546.7	0	25793.1	27908.2
803	M393T25_2	1.09539	0.131439	0.702104	0.486007	0.55575	UP	393.16	393.154	393.167	24.6511	24.3803	24.8662	41	26	15	100008	342873	340516	638882	699950	749944	185182	784565	1.08815e+06	435344	1.05755e+06	898276	957751	682338	581616	489802	1.19038e+06	739213	473951	1.20382e+06	425634	486443	211517	707615	98898.3	323720	70539.9	767523	464335	858466	0	814190	241736
804	M272T8	1.2884	0.365577	0.705647	0.486131	0.555796	UP	272.002	271.999	272.007	8.16689	7.60375	8.58978	46	28	15	43582.8	260022	565797	298258	384425	152742	186783	1.09431e+06	33962.5	380204	17510.3	37238.7	505195	193285	223393	71904.7	311354	609569	21307.1	224867	367497	708094	26898.4	248814	132134	184714	164976	704049	429207	502342	0	373035	12784.8
805	M276T35	1.22663	-0.294699	-0.69838	0.487456	0.556283	DOWN	276.203	276.2	276.216	34.808	34.7351	35.0695	65	41	24	472761	1.23066e+06	753552	917230	747765	1.12726e+06	344758	361747	2.69993e+06	292222	585360	2.1506e+06	35223.5	730402	656183	111580	1.98879e+06	339825	667588	856508	995041	223077	500755	1.65658e+06	325913	524034	27956.4	655974	300138	1.68827e+06	662733	1.74472e+06	1.8713e+06
806	M250T23	1.17839	-0.236817	-0.698311	0.487605	0.556338	DOWN	250.114	250.111	250.123	22.6044	22.3668	23.6619	35	22	12	185025	749678	521085	720310	611266	522335	782579	228246	1.08536e+06	204548	1.30592e+06	1.06313e+06	688545	809864	146952	268720	1.4754e+06	316332	107018	146377	1.33086e+06	450662	685413	576541	393380	226471	62837	301562	757590	329366	1.01671e+06	491813	708706
807	M512T28	1.19418	-0.256024	-0.701784	0.487749	0.556391	DOWN	512.219	512.213	512.224	27.8537	27.7257	28.0055	63	43	20	413878	1.12491e+06	1.83191e+06	1.77557e+06	1.48685e+06	596972	2.78947e+06	1.69102e+06	4.15806e+06	1.16097e+06	734177	1.23544e+06	1.88531e+06	1.98438e+06	2.04014e+06	804264	2.6512e+06	679479	2.7009e+06	768676	3.78854e+06	1.02485e+06	1.12656e+06	1.1248e+06	2.28918e+06	1.54935e+06	859408	2.72569e+06	3.04105e+06	1.00701e+06	4.79664e+06	2.89572e+06	2.40176e+06
808	M1156T20	1.30128	0.379933	0.698117	0.489444	0.557011	UP	1156.47	1156.45	1156.47	19.9435	19.6874	20.5723	32	19	12	21802.2	63232.5	85731.6	46992.3	60941.2	193428	13558.5	40793.6	326378	34758.8	17254.7	7892.44	40229.7	8612.36	4600.22	58667.8	170257	20616.4	962.484	24283.6	49630.3	39658.1	1625.92	24964.9	23992.2	19267.1	37221.9	15960.3	53335.4	160213	14273.9	6135.74	6900.23
809	M318T24	1.2243	-0.29196	-0.696265	0.489503	0.557033	DOWN	318.195	318.192	318.197	23.7214	22.6829	24.5407	81	43	24	3.74218e+06	1.11961e+07	1.06519e+07	1.05064e+07	8.58157e+06	1.60865e+07	2.96555e+06	5.18913e+06	1.41683e+07	5.20533e+06	5.72024e+06	1.64905e+07	5.10282e+06	1.06046e+07	1.27771e+07	2.36013e+06	1.09565e+07	3.62268e+06	1.23202e+07	6.72944e+06	1.15825e+07	7.24855e+06	1.07566e+07	6.05612e+06	6.48129e+06	2.77643e+06	1.46811e+06	1.34616e+07	5.94256e+06	8.1855e+06	2.19416e+07	5.41111e+06	1.13803e+07
810	M463T30	1.17634	-0.234309	-0.694806	0.490519	0.557403	DOWN	463.164	463.16	463.169	29.7139	29.6362	29.8865	44	28	16	379736	1.26117e+06	1.24853e+06	1.47983e+06	1.25799e+06	2.22453e+06	1.30075e+06	683915	1.16081e+06	1.84521e+06	896330	424597	2.33584e+06	971930	343202	3.97608e+06	2.2868e+06	687981	188159	1.11379e+06	1.00641e+06	1.61764e+06	1.13001e+06	1.47957e+06	6.60305e+06	1.00682e+06	215124	1.1569e+06	937517	2.40989e+06	2.40821e+06	664092	657657
811	M344T36	1.23131	-0.300198	-0.693148	0.490908	0.557545	DOWN	344.283	344.274	344.286	35.6831	35.5992	35.7621	36	27	9	90978.1	454471	337841	361249	293480	451851	112236	55084.8	235514	92364.4	297095	1.33094e+06	95278.1	322065	1.26076e+06	154714	301792	118388	1.81919e+06	364731	1.18047e+06	237041	109288	197415	91894.3	103857	164204	380774	254602	148686	160484	360825	0
812	M580T22	1.38617	0.471106	0.696734	0.491152	0.557633	UP	579.78	579.773	579.784	21.7611	21.4297	22.1422	33	21	12	26361.1	62373.6	112575	43196.1	60524	8341.34	24267.9	68886.7	311714	3479.51	17426.3	16357	9324.02	2261.35	0	29120.4	107231	32666.3	1293.23	4567.49	6084.01	44867.2	4392.96	30793.5	38904.8	102989	92113.3	38372.2	0	211250	0	46718.7	7532.25
813	M359T22	1.12372	0.168286	0.693527	0.491461	0.557746	UP	359.129	359.125	359.144	21.8745	21.2307	22.3562	37	22	15	62091.7	310736	323707	453672	510064	417769	63770.5	607175	380058	315982	807041	304566	1.00002e+06	693278	271052	646013	629587	679168	623605	494595	632398	0	68008.2	384631	327765	146494	221118	719993	1.14718e+06	288661	150148	893990	0
814	M281T20	1.29899	0.377387	0.695718	0.491822	0.557877	UP	281.116	281.114	281.121	20.0641	19.8398	20.3215	26	12	14	744596	2.6291e+06	4.82323e+06	2.47361e+06	3.21319e+06	1.92758e+06	267810	1.78457e+06	1.87849e+06	2.51451e+06	1.61563e+06	894690	1.11612e+06	4.70762e+06	1.96052e+06	7.38979e+06	3.04925e+06	2.75332e+06	412803	765146	5.31466e+06	345254	1.50358e+07	3.71607e+06	692276	959160	2.6173e+06	2.46189e+06	3.09542e+06	1.49817e+06	374304	1.64094e+06	2.74851e+06
815	M251T33_1	1.12078	-0.164497	-0.690967	0.492651	0.558177	DOWN	251.004	251.001	251.006	32.6608	32.461	32.8113	62	38	24	18732.7	75973.1	68285.8	116219	103696	129764	187970	134239	91661.8	157346	76406.7	56347.8	20228.4	72618.2	12464.5	258106	127759	38863.7	37335.7	117721	89432.5	295800	240962	63592.4	336789	147501	58578.4	117236	73971.3	81473.3	88451.1	31615.8	83336.3
816	M232T12	1.23152	0.300441	0.691593	0.492997	0.558302	UP	232.156	232.154	232.158	11.735	11.455	12.3395	32	22	10	2.73589e+06	4.36484e+07	5.07259e+07	3.67695e+07	4.52826e+07	5.26989e+07	5.53851e+06	3.29341e+07	4.99179e+07	3.9107e+07	6.58037e+06	0	3.00152e+06	1.24581e+07	2.98276e+07	3.82157e+06	9.1951e+07	7.53227e+07	18144	5.88962e+07	5.40962e+07	1.76466e+07	1.06258e+07	2.49198e+07	9.33848e+06	1.80411e+07	2.87126e+07	4.22734e+07	1.0524e+06	5.68596e+07	6.80611e+06	1.83851e+08	4.71622e+07
817	M356T31	1.14732	-0.198263	-0.686968	0.494547	0.558862	DOWN	356.248	356.244	356.251	30.5853	30.2942	30.7435	47	25	22	310081	1.2755e+06	698740	1.29047e+06	1.12477e+06	1.77444e+06	331816	541184	1.35519e+06	1.25608e+06	639138	3.4853e+06	188759	823631	1.43756e+06	291006	6.09547e+06	699667	1.69579e+06	731504	1.77616e+06	776528	467169	1.73018e+06	482346	306938	46234.7	1.87795e+06	704024	2.03348e+06	1.36235e+06	2.00283e+06	2.77907e+06
818	M308T21	1.10125	0.139143	0.689427	0.494713	0.558922	UP	308.14	308.126	308.146	20.5529	20.0805	20.8132	22	8	13	26329.4	74563.8	97370	155918	171704	141292	60145	28355.3	181096	228899	191375	231167	118683	154464	152812	372387	351091	306081	112001	155509	180821	189670	105661	208889	111534	96488.5	89292.3	163717	119761	212482	44293.2	203875	122805
819	M407T25	1.20983	0.274803	0.687554	0.494729	0.558927	UP	407.225	407.212	407.228	25.1485	24.9427	25.4229	31	14	15	162874	595022	523285	459249	555613	836495	178127	241251	1.30484e+06	144986	321998	2.67986e+06	130085	783950	132110	156039	109287	207422	177407	158735	167354	323600	124937	1.19796e+06	108214	211512	171145	545255	72706.3	89598.3	173581	161895	245826
820	M183T20	1.14986	-0.201463	-0.688444	0.495122	0.559069	DOWN	183.12	183.105	183.121	20.431	19.8876	21.0913	48	33	12	230842	733923	898751	1.13516e+06	987216	931011	2.59026e+06	996739	839491	1.81564e+06	496344	432544	2.71931e+06	1.31885e+06	488422	1.79291e+06	599271	730972	260731	1.04671e+06	739721	1.74641e+06	2.821e+06	996162	2.55764e+06	1.75135e+06	1.32808e+06	914037	499005	346879	646951	451418	381701
821	M285T35	1.48304	0.568554	0.685542	0.499093	0.560489	UP	285.262	285.255	285.268	34.8682	34.7327	34.9957	41	24	17	258947	408026	1.22221e+06	364922	541192	317569	95033.1	108745	180058	418306	256359	222191	33472.8	62131.3	161424	180384	1.82294e+06	558290	418857	1.40739e+06	208483	269796	120635	217142	125354	52135.5	66448.1	708934	152757	385330	1.24342e+06	1.12384e+06	165005
822	M166T18	1.15191	0.204032	0.681331	0.499397	0.560596	UP	166.073	166.072	166.081	17.7532	17.4978	18.029	21	9	12	169365	892678	1.03592e+06	1.12792e+06	1.29927e+06	3.53968e+06	417786	1.47342e+06	2.1942e+06	1.11556e+06	375635	150351	663395	3.323e+06	905965	676341	1.98699e+06	2.59047e+06	119127	662116	595360	487967	417700	1.14374e+06	421371	1.24432e+06	751004	1.73737e+06	307994	2.3747e+06	962703	1.06476e+06	3.02752e+06
823	M253T33	1.11761	-0.160419	-0.678487	0.50052	0.560995	DOWN	253.001	252.998	253.007	32.6663	32.461	32.8113	57	34	23	12299.7	50359.7	46311.2	78526.2	70262.5	82139.3	139803	78155.1	75301.8	102352	49591.3	40272.4	11625.3	60400.1	7496.14	175824	81794	27270.6	25185.1	79026.2	55211.9	191230	144917	37111	205720	126080	42811	79995.3	60700.3	56182.4	66207.3	19149.9	48704
824	M642T31	1.20469	0.268665	0.676809	0.501805	0.561449	UP	642.357	642.347	642.362	30.5782	30.2942	30.909	61	40	21	247080	745120	747529	628370	757133	993887	0	602466	444130	628158	399483	111555	960648	432996	361211	404306	422336	525024	194989	457450	366483	272105	344597	121572	267555	2.44792e+06	5352.15	837159	451172	1.1481e+06	3.9542e+06	709544	214147
825	M105T22	1.12176	0.165763	0.676511	0.502123	0.561562	UP	105.034	105.033	105.035	21.968	21.2307	22.7462	67	41	24	203654	1.25265e+06	1.31615e+06	1.83157e+06	2.05459e+06	1.99731e+06	600781	2.35856e+06	1.32535e+06	1.0789e+06	3.40858e+06	1.25415e+06	4.14032e+06	3.02375e+06	1.36218e+06	2.51538e+06	2.76965e+06	4.59016e+06	2.91622e+06	1.04378e+06	2.85395e+06	364183	43591.8	1.57123e+06	681478	274478	629676	1.36373e+06	4.88878e+06	1.28491e+06	2.24278e+06	3.15945e+06	246396
826	M232T32	1.16296	-0.217797	-0.674757	0.502468	0.561683	DOWN	232.149	232.146	232.162	32.4295	32.1813	32.5305	35	22	13	110482	440219	333402	457292	392788	995502	180859	70916.9	768990	41815.3	452810	856496	8197.07	1.01255e+06	1961.11	5659.4	796640	187805	381630	525676	728660	115510	3426.55	693315	8080.18	175741	98301.5	627326	422273	556203	694819	665093	681875
827	M1168T28	1.09418	-0.129844	-0.673759	0.503563	0.562068	DOWN	1167.51	1167.5	1167.52	27.7893	27.624	27.8748	34	20	14	3370.87	13297.1	12551.5	23149.5	20948	22776.1	18610.4	20872.3	29546.3	49428.1	16384.6	25943.1	18494.8	26255.2	11626.5	27700.4	37851.4	30307	23536.4	26283.7	11730.7	61444.7	3725.58	18713.3	9840.21	20494.2	17501.1	36868.1	9462.25	13027.2	8945.31	9653.27	14872.4
828	M152T4	1.26092	-0.334477	-0.673193	0.503587	0.562077	DOWN	152.022	152.021	152.024	4.29948	4.0208	4.8512	62	40	22	3.04273e+06	1.39495e+07	1.13818e+07	1.0248e+07	8.12742e+06	6.80958e+06	1.54863e+06	3.99771e+06	1.69511e+06	2.26728e+07	2.25742e+06	2.4033e+06	3.09091e+06	6.16748e+07	2.40313e+07	1.51551e+06	1.92247e+06	9.21477e+06	2.53101e+07	804486	4.16228e+06	4.51074e+06	5.68146e+06	7.80445e+06	453223	2.21908e+06	4.5506e+06	1.41274e+07	3.48536e+06	1.16146e+06	7.15981e+06	1.02436e+07	6.63548e+06
829	M170T4	1.17805	0.236399	0.675513	0.504232	0.562303	UP	170.093	170.083	170.093	4.18279	3.88423	4.67398	36	23	13	179432	351301	606755	511973	603129	860185	220602	403711	692874	489733	518762	660281	547248	358423	1.92759e+06	1.69559e+06	255012	576475	489208	359417	507045	262655	318344	743290	51486.8	290046	493930	621764	450124	301260	605479	537733	1.00578e+06
830	M575T19	1.07204	-0.100356	-0.671542	0.504275	0.562318	DOWN	575.198	575.191	575.202	18.6057	18.1398	18.8809	64	40	24	72308.7	372383	226156	731378	682231	1.28053e+06	249312	636466	689887	1.71132e+06	858207	19277	453743	1.23708e+06	604595	762685	775404	927479	16855	1.29862e+06	825875	366904	517858	691832	311454	450752	539643	1.08113e+06	1.22621e+06	724948	60108	668942	1.24289e+06
831	M875T20	1.20341	0.267123	0.671831	0.504363	0.562349	UP	875.369	875.364	875.375	20.3601	20.1225	20.6018	24	12	12	170353	769887	599896	558940	672912	4.4309e+06	10177.8	712459	1.68342e+06	550730	320472	164189	0	348358	108441	151573	949607	357684	5604.48	976.602	1.61057e+06	0	166327	417065	9668.08	911159	695605	755925	37529.2	715273	266706	132478	289075
832	M267T10	1.27944	-0.355509	-0.671591	0.504418	0.562368	DOWN	267.169	267.155	267.172	10.3759	10.0898	10.8527	34	20	12	210779	1.04438e+06	411090	554809	433909	551825	0	193813	1.27445e+06	466984	339250	0	308858	0	992358	52268.6	771860	689201	1992.49	747875	378819	334980	33055.1	755447	23759.6	301255	95950.7	1.63341e+06	66431.7	6.66892e+06	260153	326296	1.94976e+06
833	M188T4_2	1.25484	0.3275	0.673919	0.505982	0.562915	UP	188.176	188.175	188.178	4.29576	3.97073	4.5794	60	39	21	1.31333e+06	1.16085e+06	2.78559e+06	1.5743e+06	1.97564e+06	5.88688e+06	239527	1.04761e+06	2.71762e+06	1.47039e+06	3.08665e+06	713360	1.32433e+06	546204	2.17196e+06	691981	2.22185e+06	1.33142e+06	17883.7	1.73208e+06	2.01319e+06	484890	1.21001e+06	2.33502e+06	7778.52	943240	975235	2.00193e+06	1.22734e+06	3.88708e+06	3.04285e+06	1.86982e+06	3.6821e+06
834	M650T20	1.16579	-0.221307	-0.667218	0.50765	0.563496	DOWN	649.8	649.792	649.805	19.5813	19.3489	20.3043	47	31	16	10343.9	46876.2	43439.1	55547.7	47948.3	134553	22683	80789.3	126605	54908.3	3068	3363.61	5615.22	54796.6	10077.1	30189.1	185928	83729.7	0	35234.4	39027.3	55129.9	38367.8	25249.7	22133.6	7174.09	124713	80066	0	96690.5	0	44858.7	41443
835	M228T33	1.13318	0.180382	0.668237	0.508195	0.563686	UP	228.198	228.196	228.2	32.6384	32.461	32.7452	65	41	24	293924	723457	1.00986e+06	1.17309e+06	1.32933e+06	1.91677e+06	1.41027e+06	1.37224e+06	1.21076e+06	2.29641e+06	593700	747863	102684	2.57444e+06	167862	2.61586e+06	1.49823e+06	675239	749983	1.08282e+06	974521	1.31046e+06	1.92824e+06	533116	1.90331e+06	2.19617e+06	597959	847659	536832	498988	688307	121517	810058
836	M233T4	1.20896	0.273772	0.668385	0.508709	0.563864	UP	233.063	233.055	233.07	3.66953	3.43328	4.12153	38	26	12	40005.9	133106	229736	163444	197598	121030	459121	127893	158216	266479	99968.5	119007	607635	26879.7	129448	82717.1	142872	163591	44207.5	163275	83634.5	201351	209252	137167	91692.1	74107.8	278045	77377.1	311398	325148	453285	88062.7	262600
837	M215T6	1.1463	0.19699	0.664553	0.5096	0.564172	UP	215.017	215.016	215.019	6.11142	5.88613	6.33903	54	34	20	294623	1.83006e+06	1.87271e+06	2.15128e+06	2.46582e+06	2.52183e+06	5.27427e+06	3.76839e+06	4.28633e+06	2.08232e+06	1.63442e+06	603073	4.32883e+06	779901	444434	2.02585e+06	593452	3.34786e+06	74979.2	2.58455e+06	852415	17790.4	1.75913e+06	1.65636e+06	2.28374e+06	5.44101e+06	2.3898e+06	3.28857e+06	238149	1.10312e+06	98716.7	1.43685e+06	1.17682e+06
838	M392T19	1.10146	-0.139412	-0.662473	0.510039	0.564324	DOWN	392.236	392.233	392.239	18.8064	18.6067	19.461	61	38	23	128081	795607	492245	1.133e+06	1.02864e+06	2.31135e+06	270484	1.33091e+06	2.14431e+06	1.87935e+06	737545	9141.24	683192	576161	300817	719405	1.89403e+06	2.0262e+06	18496.7	762015	391844	527916	307002	743754	592200	2.25131e+06	2.54238e+06	1.6746e+06	396837	1.76513e+06	2298.84	2.4776e+06	1.04173e+06
839	M928T24	1.11726	-0.159965	-0.662352	0.510242	0.564394	DOWN	928.418	928.403	928.425	24.0703	23.6765	24.5103	35	20	15	7657.23	29325.9	20927.4	37038.9	32942.6	88794.4	23902.8	23157.7	55734.7	18120.2	35810.8	28366	28580.8	29249.7	16192.1	21576.6	43936.9	37822.8	18218.4	30722.6	14840.4	64274.8	4349.75	14125.2	19477	49934.2	14303.9	59145.3	936.547	42504.8	2275.87	24966.4	72425.3
840	M596T19	1.17488	-0.232519	-0.662166	0.51063	0.564528	DOWN	596.229	596.219	596.233	18.8437	18.5469	19.1367	55	35	20	180029	510528	428373	520820	443294	2.6556e+06	48715.5	411562	705678	320543	444995	36184	203554	962869	633483	104086	1.17161e+06	810952	41945.2	561908	367006	450959	276204	179705	117978	244317	385529	480756	36084.9	947535	8179.23	782880	1.22017e+06
841	M127T19	1.09568	-0.131828	-0.660182	0.512358	0.565122	DOWN	127.094	127.093	127.096	18.8081	18.6067	19.461	57	38	19	91080.2	448089	455721	872611	796410	1.94387e+06	276991	752187	1.68112e+06	177924	1.1529e+06	585228	560076	833179	741487	627164	1.38578e+06	1.17144e+06	873606	1.33174e+06	911845	372978	148512	971348	281143	858966	737162	1.33356e+06	817011	941574	1.55392e+06	1.69536e+06	1.71163e+06
842	M145T4_2	1.26094	0.334496	0.659032	0.512738	0.565252	UP	145.105	145.102	145.111	4.01649	3.66873	4.57763	52	34	18	290122	1.33479e+06	1.18027e+06	796587	1.00445e+06	465230	244100	2.04378e+06	1.37108e+06	19488.7	373944	271895	839340	159517	509458	99613.4	3.30608e+06	2.79526e+06	400970	1.21896e+06	7.69662e+06	403837	125540	97002.4	1.07551e+06	172047	49459.3	328891	1.02224e+06	186155	446035	352346	50768.8
843	M116T4	1.12797	0.173735	0.657985	0.513788	0.565611	UP	116.107	116.103	116.108	4.44315	4.10132	4.72085	47	29	18	615842	2.02666e+06	2.0849e+06	2.70425e+06	3.05032e+06	4.03138e+06	539994	3.08042e+06	1.76884e+06	3.92008e+06	707839	6.24568e+06	518417	7.20106e+06	8.25279e+06	808866	4.98647e+06	4.95528e+06	995153	1.27162e+06	1.7146e+06	741644	581637	3.26568e+06	289698	859964	2.47303e+06	4.07345e+06	1.93028e+06	2.28544e+06	895955	4.3195e+06	4.40962e+06
844	M700T33	1.95752	0.969027	0.661237	0.514429	0.56583	UP	700.4	700.39	700.405	33.0801	32.95	33.1965	32	17	15	359934	370170	1.23348e+06	178191	348812	68057	19956.8	30485.6	53206.8	238849	96210.6	78290.2	20191.9	30841.3	59500.4	43847	451846	77133.3	95016.2	817387	48778.6	11821.5	28820.7	32978.8	57897.9	31386.5	20976.1	314879	65798.2	70943.5	79768.3	2.17733e+06	90407
845	M854T20	1.1437	-0.193704	-0.653912	0.515634	0.566241	DOWN	853.869	853.862	853.879	19.9855	19.6964	20.7533	43	29	14	4793.81	22723.5	16287.6	28240.8	25100.5	0	16371.9	17297.6	29755	66640.1	3029.25	1019.42	18842.8	59322.5	35858.6	27116.9	38421	34685.4	835.847	807.336	26438.8	54973.9	1022.44	22707.7	12909.2	24727.1	44963.4	54069.2	0	20299.6	0	15861.1	38616.5
846	M298T37	1.84443	0.883172	0.659652	0.515852	0.566315	UP	298.348	298.343	298.351	36.6149	36.3347	36.7482	39	26	13	280234	210668	1.33233e+06	213928	394574	103772	160293	88196.8	154282	91871.5	89830.9	178180	77051.3	210398	95653.4	134300	271561	162018	564307	181829	422960	104555	167444	87261.7	177677	225029	448571	1.36357e+06	175508	117447	243752	73009.7	119832
847	M381T5	1.31587	-0.396017	-0.653286	0.516367	0.56649	DOWN	381.124	381.117	381.13	4.72137	4.59372	4.92202	26	14	12	132478	556774	162776	248138	188573	128205	37330.2	85572.4	203012	616277	579553	170908	79119.3	41853.1	111228	126612	290761	213146	21639.7	142898	98423.6	59509.3	71232.7	192287	76936.4	150661	200856	115657	216026	251232	75189.1	210978	134137
848	M250T32	1.08999	-0.124316	-0.65134	0.517369	0.566829	DOWN	250.171	250.166	250.178	32.4752	32.2512	32.764	60	39	21	84099.6	281314	214659	483780	443838	781548	339810	354199	770155	212453	373299	695774	42865	842663	324719	398787	749882	143604	272425	436328	684460	246831	258140	570435	487920	342158	139457	607578	318549	462368	558791	549167	546065
849	M321T29	1.0822	0.113967	0.652875	0.51818	0.567103	UP	321.206	321.187	321.211	29.195	28.8338	29.4487	30	10	16	80329.7	136746	207685	375245	406090	572306	321170	339724	345539	309021	392437	302291	632744	295628	189234	285516	410638	376217	510786	541380	322384	477499	402593	441012	254218	298296	168790	424840	734454	516346	681479	306529	297847
850	M180T22	1.11793	0.160824	0.650567	0.518535	0.567223	UP	180.067	180.065	180.069	21.9795	21.2307	22.5754	66	42	23	3.25903e+06	2.0984e+07	2.16779e+07	3.01262e+07	3.36788e+07	2.94661e+07	9.60652e+06	3.94079e+07	2.07975e+07	1.56642e+07	5.67323e+07	2.03018e+07	6.66897e+07	4.72638e+07	2.17653e+07	4.38639e+07	4.29921e+07	7.74509e+07	5.07454e+07	1.59265e+07	4.77364e+07	5.59665e+06	1.67726e+06	2.63475e+07	1.0917e+07	4.15143e+06	1.00971e+07	2.97958e+07	8.29668e+07	2.03138e+07	3.78335e+07	5.40918e+07	3.17444e+06
851	M273T30	1.35422	0.437466	0.653023	0.519543	0.567563	UP	273.183	273.169	273.187	30.1892	29.8037	30.3229	47	29	18	539226	566767	1.76041e+06	681351	922702	1.42563e+06	245997	315667	911031	1.23392e+06	825701	628367	226418	478246	891289	274521	417646	1.07167e+06	374542	602681	1.24994e+06	135542	254549	586081	724722	150064	83557.9	1.09285e+06	409491	1.53395e+06	721588	1.00144e+06	589691
852	M423T25	1.09524	-0.131251	-0.64748	0.520584	0.567913	DOWN	423.184	423.178	423.192	24.9904	24.6656	25.366	33	22	11	78437.9	260888	276653	514339	469612	741889	770910	293174	439375	472861	486749	473140	595110	1.30722e+06	523513	560281	587211	321832	882314	604014	630009	616116	312957	596147	520636	84157.3	121576	395638	415056	628262	732729	228201	305593
853	M319T33	1.10666	0.146212	0.647758	0.520672	0.567942	UP	319.197	319.194	319.204	33.343	33.2293	33.4357	26	12	14	136035	354700	412980	608290	673170	1.0416e+06	234876	589919	713395	655624	1.43088e+06	1.09529e+06	228464	365400	311376	488973	647607	383258	296681	864046	270353	615399	237544	555449	308365	530514	280130	935230	1.05515e+06	608233	784499	373893	1.85282e+06
854	M220T17	1.15847	0.212221	0.643202	0.523209	0.569132	UP	220.119	220.117	220.121	17.453	17.1995	17.9362	65	42	23	572170	5.72572e+06	5.80413e+06	5.9736e+06	6.92023e+06	7.18206e+06	3.28586e+06	5.32528e+06	7.50242e+06	2.2645e+06	9.20885e+06	4.21331e+06	3.37503e+06	4.01139e+06	2.39207e+06	1.59218e+07	6.68437e+06	3.63979e+06	3.74604e+06	3.41523e+07	1.10792e+07	1.52346e+07	2.35854e+06	4.12329e+06	7.08589e+06	5.21518e+06	1.08928e+06	2.29946e+06	2.57498e+06	5.6384e+06	6.40835e+06	3.74276e+06	3.31995e+06
855	M514T22	1.194	-0.255808	-0.640191	0.524317	0.569649	DOWN	514.227	514.222	514.231	22.4887	22.2007	23.0208	45	24	20	158075	525278	318574	406523	340471	426013	520441	95911.1	680446	244598	645496	523562	254485	222157	45476.2	100710	1.42492e+06	143121	19282.5	51371.9	321427	367416	507864	155548	313546	126376	30669.8	98620.1	44729.9	132185	29805.8	198258	460395
856	M817T23_1	1.11913	-0.162382	-0.639604	0.524842	0.569894	DOWN	816.867	816.86	816.874	22.5514	22.2658	23.3137	59	37	22	19606.9	71778.2	51848.9	93441.8	83703.2	378902	52100.1	71815.8	104911	175339	83152.4	62756.3	26602.3	174929	58368.1	25986.5	141503	78702.4	19638.2	77627	74218.7	33377.8	17105.5	89667.7	50579.3	97348.1	16231.7	144950	0	130567	165962	99467.8	137562
857	M875T21	1.14633	0.197021	0.640546	0.525347	0.570129	UP	875.368	875.359	875.374	20.9896	20.665	21.9355	72	42	22	147295	683459	808496	854435	979464	2.5695e+06	695950	543104	1.78036e+06	280456	639306	872421	549823	199526	644654	650540	2.12813e+06	452185	134647	2.48662e+06	672312	411387	594257	664074	703819	808353	294532	455398	1.14139e+06	959059	816820	376978	169435
858	M114T4_2	1.09478	0.130643	0.637171	0.527653	0.571199	UP	114.206	114.204	114.207	4.39718	4.10685	4.6502	49	29	20	559874	3.68541e+06	4.56348e+06	7.31449e+06	8.00769e+06	8.83482e+06	2.59361e+06	3.44104e+06	7.19101e+06	6.16255e+06	8.06952e+06	2.10591e+07	5.63961e+06	6.3241e+06	8.51167e+06	7.15613e+06	1.2005e+07	9.25802e+06	3.4301e+06	1.13324e+07	8.67832e+06	2.96604e+06	4.57972e+06	8.45221e+06	0	3.45637e+06	5.39523e+06	8.50307e+06	1.15894e+07	5.52017e+06	1.02939e+07	7.70474e+06	6.37029e+06
859	M176T25	1.2051	-0.269158	-0.635801	0.527774	0.571255	DOWN	176.072	176.07	176.075	25.4542	24.956	25.7139	39	26	13	265017	1.02137e+06	953319	931140	772663	699593	656493	210539	870705	115187	958796	576093	848601	105417	343642	1.7035e+06	3.01625e+06	130498	801132	765842	866687	2.28717e+06	815609	528097	1.03958e+06	159536	21478.2	237997	4.02269e+06	311584	1.19636e+06	166850	359739
860	M175T3	1.11248	-0.153774	-0.635248	0.527787	0.571261	DOWN	175.142	175.134	175.145	3.44047	3.02077	3.94353	41	23	16	75326.8	285695	225177	397917	357686	168535	83490.4	246924	294719	698542	756508	522822	378300	124425	785554	334841	188321	543969	222992	845280	321460	93761.7	472734	967091	758383	62639.9	212623	344366	1.06296e+06	233873	243915	343468	1.17151e+06
861	M1150T34	1.13812	0.186651	0.63567	0.527808	0.571271	UP	1149.67	1149.66	1149.68	34.1316	34.008	34.2083	26	12	14	10181.6	30277	27650.5	33703.6	38338.9	13082.3	1411.79	7764.49	20797.2	29082.3	22221.9	63576.2	0	26894.6	27312.7	13998.9	92163.8	45738.9	25238.7	90829.1	14289.8	10776.4	6156.4	52991.2	11577	0	7084.3	75412.5	39305.2	44820.8	82385.1	35909.9	35811.3
862	M256T8	1.30286	0.381686	0.63904	0.527838	0.571285	UP	256.027	256.015	256.035	8.15099	7.9617	8.34905	36	24	12	81186.7	477103	1.0089e+06	461921	601497	289868	235237	2.24124e+06	102926	532566	116291	0	221034	190478	157546	137526	1.35315e+06	760581	1148.61	391457	102296	1.06944e+06	11729.4	400647	105826	457462	735812	944288	592879	1.90666e+06	2575.62	652613	283910
863	M260T4_1	1.09654	-0.132963	-0.629641	0.532043	0.573227	DOWN	260.055	260.052	260.072	3.651	3.36143	3.96867	35	26	9	23974.2	80164.1	83628.5	150156	136936	405769	59264.7	113193	178321	141778	146899	180550	118894	198638	271224	89823.6	148160	141622	184993	202155	212838	31990.8	171069	163829	54949.3	38383.6	271631	236994	130580	84463.3	204435	131541	135511
864	M136T8	1.11401	-0.155761	-0.626845	0.533502	0.573897	DOWN	136.076	136.067	136.077	7.76551	7.36552	8.10447	52	32	19	322293	5.39313e+06	4.85934e+06	7.89229e+06	7.08459e+06	1.52143e+07	2.90603e+06	9.05315e+06	1.87709e+07	5.40143e+06	4.7117e+06	6.65086e+06	7.27121e+06	1.13231e+07	9.85528e+06	325859	1.44697e+07	4.69992e+06	3.47567e+06	1.01384e+07	8.31973e+06	2.12195e+06	2.9304e+06	9.37428e+06	414402	2.84994e+06	6.1103e+06	5.49322e+06	8.15314e+06	1.64217e+07	1.62055e+06	1.09331e+07	1.84209e+07
865	M204T29	1.09044	-0.124916	-0.624472	0.53494	0.574555	DOWN	204.116	204.113	204.117	29.191	28.8338	29.3748	43	28	15	35505.1	117297	100440	204853	187862	384421	138136	77408.6	264152	83989.7	136997	412816	110373	410411	244192	66018.3	269057	84357.3	163355	155052	191669	118499	197693	243700	133041	112116	72301.3	207646	174402	175505	264826	203231	339059
866	M457T6	1.18526	-0.245198	-0.623558	0.535157	0.574654	DOWN	457.304	457.301	457.308	6.37567	5.61803	6.87135	59	35	19	133366	1.45206e+06	944460	1.17132e+06	988240	1.52535e+06	77862.2	61535	305755	839282	616747	2.25437e+06	60109.2	2.23095e+06	5.22306e+06	86084.6	2.56658e+06	1.17682e+06	78629	414640	1.07532e+06	449581	52188.3	762033	268701	68395.6	200529	928986	1.53972e+06	571140	2.78415e+06	5.28494e+06	1.8793e+06
867	M132T21	1.18254	0.241888	0.622115	0.537001	0.575495	UP	132.045	132.044	132.046	21.4365	20.8305	21.8388	52	33	18	534751	2.50543e+06	2.6785e+06	2.27216e+06	2.68712e+06	2.21143e+06	2.0274e+06	3.26738e+06	2.43076e+06	137847	2.50866e+06	1.27635e+06	1.7057e+06	1.27403e+06	1.17491e+06	1.99327e+06	1.84074e+06	578332	786470	3.88765e+06	2.16018e+06	2.72995e+06	621360	1.71823e+06	2.8624e+06	217533	190215	932549	1.11529e+07	3.03137e+06	35414.1	2.77006e+06	0
868	M162T1	1.09961	-0.136992	-0.621187	0.537267	0.575616	DOWN	162.058	162.056	162.059	1.36814	1.04362	1.75102	36	21	12	7495.79	59485.5	55490.4	99512.3	90497.8	110694	62602.7	206893	77958.4	242090	126859	126193	98044	229284	138310	57256.6	104227	64988.9	57906.9	109090	87758.2	79746.7	78346.7	61522.6	344037	61984.2	65577.8	42446.2	142325	56434.3	37858.8	92987.4	114593
869	M188T30	1.21253	-0.27802	-0.620242	0.537356	0.575656	DOWN	188.073	188.071	188.075	29.6017	29.25	29.7087	28	16	12	71228.5	235369	159295	171381	141342	868156	37551.7	594691	323845	38311.8	47830.8	17254	36178.7	54206.8	33350.5	47545.4	116067	210539	93666.6	35148.1	78241.7	48627.6	77536.1	195199	24234.6	20473	113135	565396	45443.8	199461	229207	422805	23673.1
870	M121T26	1.12271	0.16698	0.615873	0.541092	0.577348	UP	121.03	121.029	121.035	26.1241	25.7435	26.2276	41	25	15	176053	638787	686700	856750	961878	887641	409976	2.10645e+06	643343	1.97582e+06	806215	649012	976910	266378	334135	961141	615468	2.1698e+06	655122	537116	935149	134537	704686	1.90932e+06	519133	737061	112534	1.10341e+06	2.83029e+06	87832.3	535055	852041	1.43012e+06
871	M279T35	1.06608	0.0923194	0.613768	0.541649	0.577599	UP	279.165	279.162	279.167	35.0035	34.87	35.2559	30	18	12	49604	186437	132557	364539	388629	498640	389598	306017	525741	506188	235259	329505	147786	395904	253800	900387	495157	445595	446336	469418	536396	681033	588932	396073	913888	320270	228176	287417	225793	220237	303323	94564.9	389882
872	M159T4	1.32988	-0.411297	-0.613404	0.542089	0.577797	DOWN	159.062	159.06	159.064	3.79287	3.61685	4.16318	45	30	15	200409	760852	251125	313679	235870	158333	369623	92005.1	97171	226717	522404	112751	176965	225773	111802	291708	311586	122228	75502.7	66735	163793	42654.5	369214	225138	122187	158609	126320	106670	97434.5	30785.1	119070	87767.8	94110.3
873	M144T4	1.24054	0.31097	0.613136	0.54235	0.577914	UP	144.102	144.101	144.108	3.97865	3.66873	4.3726	59	36	22	3.74651e+06	1.82216e+07	1.55761e+07	1.07633e+07	1.33524e+07	6.99251e+06	2.65205e+06	2.67151e+07	1.83737e+07	467683	4.21385e+06	3.35301e+06	1.43942e+07	1.90546e+06	6.25042e+06	1.25147e+06	4.44022e+07	3.8717e+07	5.20981e+06	1.41826e+07	1.04851e+08	5.74652e+06	894970	1.28113e+06	1.57078e+07	3.34086e+06	466922	4.06241e+06	1.373e+07	1.32515e+06	5.20876e+06	4.61333e+06	1.02796e+06
874	M635T21	1.20982	-0.274791	-0.612344	0.542598	0.578026	DOWN	634.809	634.802	634.814	20.5422	20.2941	21.5386	33	22	11	10987.7	45896.3	33034.2	35427.2	29475.9	25773.5	21083.2	32168	205503	30472.1	953.589	958.258	11482.6	17265.3	0	9890.27	116258	73314.8	1284.91	4588.6	21702.1	85264.2	928.919	42056.5	7707.84	5395.17	48462.9	54722.6	1829.88	177176	25540.4	34318.2	15996
875	M186T3	1.24037	-0.310767	-0.608711	0.54485	0.579036	DOWN	185.96	185.958	185.962	3.2485	2.9962	3.94983	51	29	19	53462.6	192213	97850.1	111903	90311.3	163282	204472	34526	49819.8	93384.2	30291.2	203110	100531	4837.57	131978	312089	90137.6	47649.7	23031.6	55702.3	62614	46878.8	494873	107625	60088.2	0	4429.34	75691.7	101842	19012.8	1.18377e+06	117427	88807
876	M478T25	1.2962	0.374287	0.612117	0.545728	0.579428	UP	478.213	478.208	478.22	24.8108	24.5228	25.2504	47	32	15	304370	342197	969529	422964	548245	288123	419082	172677	785811	776433	278819	225189	157538	432515	393084	225025	276120	286391	536480	453762	1.95571e+06	253647	580108	353586	769820	171114	32208.7	749062	768522	136936	924480	427325	461999
877	M337T25	1.17998	0.238759	0.607708	0.546227	0.579651	UP	337.179	337.17	337.181	24.5852	24.2382	25.0768	44	24	20	276006	876422	863196	745983	880380	861910	1.20242e+06	491074	655601	146059	559409	2.30254e+06	69189.1	138597	620944	47876.6	1.6284e+06	257090	777762	703638	90316.6	781092	672403	208694	409248	229509	0	416829	59262	801344	2.24833e+06	1.2918e+06	113122
878	M179T5	1.08868	0.122577	0.600658	0.551099	0.581813	UP	179.046	179.041	179.048	4.916	4.71958	5.1714	27	15	12	17026.3	102514	110557	185955	202445	250907	159325	123418	208579	129528	252734	291997	417605	98356.2	17931.4	514528	193674	141827	21575.3	250867	189068	393821	291654	127326	232250	187899	194752	142564	137003	189509	104707	112695	152089
879	M182T18	1.08145	0.112961	0.598899	0.551406	0.581949	UP	182.069	182.067	182.071	17.7612	17.3174	17.9503	61	37	24	809976	5.04595e+06	3.41177e+06	7.63174e+06	8.25331e+06	2.08404e+07	2.91499e+06	9.45041e+06	1.74815e+07	1.01105e+07	7.7977e+06	8.53557e+06	1.63386e+06	2.67652e+06	2.77505e+06	6.63413e+06	1.41042e+07	7.99101e+06	5.50578e+06	1.17928e+07	1.0146e+07	4.33535e+06	8.6454e+06	6.21922e+06	3.51754e+06	6.19439e+06	9.46167e+06	1.11949e+07	5.4749e+06	1.49132e+06	1.85531e+07	4.88781e+06	1.8674e+07
880	M217T16	1.15676	0.210091	0.598609	0.552421	0.582396	UP	217.105	217.104	217.109	16.3021	16.0544	16.6882	31	22	9	308252	2.14095e+06	2.27985e+06	2.17079e+06	2.51109e+06	3.21844e+06	4.43778e+06	2.23148e+06	1.84699e+06	2.20095e+06	414194	407814	3.35645e+06	551005	614808	4.13903e+06	913520	632916	135786	660754	407214	2.00315e+06	3.54343e+06	1.30472e+06	1.64656e+06	2.84676e+06	1.04627e+07	1.48695e+06	336992	3.97453e+06	758337	463365	815947
881	M183T3	1.09663	0.133083	0.596688	0.553579	0.582905	UP	182.903	182.901	182.905	2.67743	1.99683	3.4302	54	31	15	7196.19	96421	98134.6	153435	168262	270328	63913.8	87286.9	54280.3	109468	20013.1	160522	90203.9	263947	133624	79336	166477	193204	53759.4	78313.3	123395	141933	65471.6	122984	78690.4	139595	56782.5	117609	180061	192456	196948	253116	306586
882	M933T24	1.18843	-0.249053	-0.596075	0.553773	0.58299	DOWN	932.947	932.937	932.959	23.6284	23.332	24.3219	41	26	15	9923.6	45802.2	42516.4	43120	36479.6	55273.2	22716.8	60000.5	219746	77056.8	17143	4842.25	29243.3	12310.8	5988.88	11987.4	110032	81964.9	9747.99	44602.3	10254.5	75436.5	1619.71	29453.2	10515.7	39746.9	43183.5	52680	0	157712	56228.2	11652.1	1846.3
883	M147T8	1.21788	-0.284367	-0.593543	0.555014	0.583534	DOWN	147.048	147.046	147.052	7.62968	7.10352	8.1487	35	20	13	763476	4.03792e+06	1.65113e+06	2.32837e+06	1.91172e+06	2.21444e+06	863901	754257	4.11177e+06	637997	85572.6	639765	3.29769e+06	6.33001e+06	748719	1.04484e+06	1.94592e+06	1.01051e+06	380515	0	2.31798e+06	632579	2.60315e+06	1.14051e+06	1.22174e+06	706044	740845	1.81188e+06	575206	1.11363e+06	1.67028e+06	748638	1.68031e+06
884	M261T7	1.17165	0.228547	0.590543	0.557123	0.584456	UP	261.1	261.099	261.112	7.00902	6.73275	7.2533	52	30	22	789516	5.94727e+06	4.62954e+06	4.50612e+06	5.27961e+06	2.74462e+07	2.11061e+06	1.38856e+07	2.85592e+06	2.49846e+07	1.00957e+06	331249	1.33131e+06	4.18562e+06	1.90986e+06	1.69986e+06	2.21807e+06	8.7075e+06	16078.4	1.67274e+06	851837	1.01927e+06	1.48111e+06	1.73577e+06	1.93252e+06	3.85262e+06	2.39528e+06	1.06945e+07	2.67924e+06	4.32627e+06	2.40878e+06	4.91068e+06	1.17509e+07
885	M376T32	1.08191	-0.113587	-0.590912	0.557171	0.584477	DOWN	376.267	376.262	376.287	31.9736	31.9207	32.3473	31	18	12	442892	1.63361e+06	1.49552e+06	3.0752e+06	2.84237e+06	3.42141e+06	5.02518e+06	4.08877e+06	3.71182e+06	3.34427e+06	2.08875e+06	2.99839e+06	2.5282e+06	1.85197e+06	1.43627e+06	6.07484e+06	2.95391e+06	503102	1.79352e+06	2.77659e+06	3.34058e+06	7.32682e+06	4.18102e+06	1.43018e+06	5.802e+06	3.84835e+06	1.59053e+06	3.0008e+06	2.08377e+06	2.01799e+06	3.39209e+06	856777	1.65863e+06
886	M370T35	1.25255	-0.324869	-0.589855	0.558014	0.584844	DOWN	370.211	370.206	370.216	34.8804	34.8029	35.0026	36	24	12	169715	765212	746422	561440	448238	2.21214e+06	57793.2	503412	446973	639120	143642	383780	21808.1	2.38949e+06	165064	144456	51974.8	946560	531269	91566.2	140455	96300.7	75307.5	798651	53456.7	300193	185243	2.95105e+06	1.03437e+06	55466.1	355741	32857.7	2.40017e+06
887	M730T32	1.12944	-0.175607	-0.588924	0.558115	0.584888	DOWN	730.396	730.387	730.402	32.4809	32.2512	32.7452	56	35	21	103574	399747	291920	438958	388755	1.29366e+06	47715.8	141111	754918	87016.7	566133	582956	17043.3	285320	0	72325.2	1.00346e+06	122181	227444	477109	657507	36959.5	1.73427e+06	1.14058e+06	87922.6	91128.5	54741.3	504623	506435	789203	1.04801e+06	682716	721379
888	M114T31	1.17377	0.231154	0.589368	0.559573	0.585521	UP	114.128	114.126	114.129	30.8873	30.5733	31.0623	61	38	22	302691	738170	1.16954e+06	895180	1.05074e+06	2.90527e+06	165538	654181	1.00623e+06	2.49747e+06	920400	186485	91785.2	161178	160437	272639	2.66899e+06	547761	290434	2.27425e+06	1.7434e+06	253770	762842	1.31457e+06	729482	430504	198391	969452	717759	1.41199e+06	723268	1.00678e+06	1.69747e+06
889	M304T29	1.11536	-0.157504	-0.583098	0.562003	0.586572	DOWN	304.167	304.162	304.187	29.1562	28.8338	29.3093	46	31	15	373176	908960	663020	1.09222e+06	979254	1.46818e+06	797387	276856	866602	1.29474e+06	352576	2.13283e+06	483577	1.54151e+06	1.49479e+06	365329	742137	430914	1.26575e+06	701337	836448	743898	929382	601788	619582	844707	275213	987107	1.57182e+06	579413	1.60717e+06	1.2219e+06	1.34614e+06
890	M217T5	1.11012	0.150715	0.585327	0.562044	0.58659	UP	217.132	217.126	217.148	4.90508	4.3789	5.4083	64	39	20	542245	2.92343e+06	4.25597e+06	5.19025e+06	5.7618e+06	5.80773e+06	5.95946e+06	6.23234e+06	6.48116e+06	4.56637e+06	6.67008e+06	4.31885e+06	1.07906e+07	1.42429e+06	2.25556e+06	1.20222e+07	1.03909e+07	4.01037e+06	734414	1.19848e+07	8.33272e+06	8.67252e+06	8.38735e+06	5.05991e+06	5.41143e+06	7.12965e+06	7.49878e+06	3.26687e+06	3.26003e+06	3.76045e+06	3.72497e+06	2.25909e+06	5.3396e+06
891	M135T25	1.27863	-0.354604	-0.579398	0.564609	0.587694	DOWN	135.046	135.044	135.051	24.8337	24.6357	25.3082	30	17	13	891584	2.52564e+06	2.02295e+06	1.50083e+06	1.17366e+06	44628.4	303173	5.87434e+06	589102	593294	147681	1.22895e+06	803740	856516	2.89275e+06	928133	1.37804e+07	2.302e+06	803317	123423	4.2218e+06	1.33535e+06	214785	1.4645e+06	550824	96779.2	51189	923282	209960	353841	3.52788e+06	946040	252888
892	M676T32	1.11134	-0.1523	-0.575478	0.56697	0.588704	DOWN	676.385	676.378	676.399	32.4882	32.376	32.5845	29	17	12	20882.1	91153.2	55056	103726	93439.4	127646	57422.7	44089.6	105668	50630.8	92368.9	105902	0	256404	47870.1	49084.4	114227	34675.1	66115.7	155542	196924	44205.4	43024.3	93743.7	70416.3	73094.9	19847.5	115375	103737	145321	118273	126630	121217
893	M241T4_2	1.1278	0.173517	0.57649	0.567236	0.588818	UP	241.155	241.141	241.157	4.0944	3.79287	4.721	43	26	16	184746	931602	1.03018e+06	1.14121e+06	1.28751e+06	709237	0	897492	1.72133e+06	0	2.08756e+06	2.94572e+06	1.71835e+06	51700.4	646254	1.70374e+06	1.6323e+06	1.0976e+06	808309	2.65168e+06	2.31939e+06	0	1.18872e+06	1.34827e+06	1.19952e+06	750149	420488	302671	43160.8	500833	1.19652e+06	428635	1.22282e+06
894	M396T18	1.14602	0.196627	0.578199	0.567249	0.588823	UP	396.164	396.151	396.167	18.0693	17.6612	18.2686	58	35	23	205147	1.40199e+06	2.47266e+06	2.17057e+06	2.4875e+06	3.03632e+06	855728	865886	1.68655e+06	2.54982e+06	3.45429e+06	170176	1.73991e+06	3.08041e+06	2.75559e+06	1.67327e+06	4.89365e+06	3.21938e+06	171707	266472	136007	2.45309e+06	1.66011e+06	3.33928e+06	469848	1.18531e+06	1.62613e+06	3.79115e+06	5.24008e+06	3.20268e+06	617538	5.03135e+06	3.9372e+06
895	M146T25	1.26527	-0.339449	-0.574663	0.568905	0.589529	DOWN	146.061	146.059	146.062	25.0866	24.8093	25.424	42	28	14	676193	2.05461e+06	2.70712e+06	1.74117e+06	1.37612e+06	306414	375002	432430	236684	4.73733e+06	639400	336523	4.2825e+06	703735	890228	1.83913e+06	1.23074e+06	1.08072e+06	952984	3.36959e+06	5.10398e+06	242750	1.43779e+06	1.79293e+06	8.29885e+06	267361	150148	1.31354e+06	3.70276e+06	7.90661e+06	3.47526e+06	496923	284485
896	M246T25_1	1.08178	0.11341	0.567353	0.572668	0.591123	UP	246.171	246.154	246.174	25.1391	24.9094	25.9576	53	28	21	301851	840630	655285	1.28529e+06	1.39041e+06	5.21188e+06	581388	605873	1.31454e+06	2.16117e+06	1.1386e+06	1.52876e+06	387955	865033	522410	1.01468e+06	1.48139e+06	979433	906131	1.46213e+06	436841	1.8427e+06	941411	1.12822e+06	609146	1.37805e+06	228329	1.3881e+06	647615	1.89819e+06	1.59396e+06	1.69511e+06	2.3389e+06
897	M327T19	1.14431	0.194473	0.567403	0.572698	0.591136	UP	327.151	327.148	327.153	19.4172	19.2777	19.6141	37	23	14	220052	963426	783549	844288	967516	0	232928	1.3343e+06	2.37353e+06	0	66472.1	523055	0	0	0	1.36778e+06	2.4335e+06	1.74096e+06	17530.9	162298	0	696410	872562	1.33365e+06	452312	894111	0	0	15852.7	2.62178e+06	2000.74	2.08415e+06	53940.4
898	M232T10	1.14118	-0.190532	-0.566449	0.573057	0.591288	DOWN	232.131	232.127	232.136	10.2079	9.86	10.4908	44	26	18	218762	1.27508e+06	776698	1.14872e+06	1.0066e+06	1.12854e+06	1.03843e+06	477920	934997	710115	1.83183e+06	1.6314e+06	297572	187300	209355	1.65165e+06	2.33559e+06	274011	330788	2.19286e+06	2.02258e+06	7.83861e+06	1.05766e+06	1.46365e+06	2.43719e+06	298818	204283	579667	1.02239e+06	1.39286e+06	48611	409463	2.41575e+06
899	M248T32	1.10134	-0.139266	-0.566618	0.573076	0.591296	DOWN	248.171	248.163	248.174	32.4701	32.0421	32.764	67	42	24	1.60508e+06	5.72371e+06	4.16437e+06	7.50233e+06	6.81197e+06	1.37817e+07	3.24923e+06	4.69686e+06	1.32631e+07	1.89513e+06	6.1351e+06	1.2233e+07	111257	1.45016e+07	4.95715e+06	1.70346e+06	1.26641e+07	2.40012e+06	4.58774e+06	6.13359e+06	1.16996e+07	2.66321e+06	3.4901e+06	1.04437e+07	3.41744e+06	2.55845e+06	1.50865e+06	9.49026e+06	5.40796e+06	7.85193e+06	1.00332e+07	9.84498e+06	9.10055e+06
900	M190T25	1.09919	-0.136438	-0.566159	0.573802	0.591602	DOWN	190.052	190.05	190.053	25.0881	24.559	25.4131	67	43	24	1966730	7.48729e+06	7.02776e+06	1.15033e+07	1.04653e+07	1.94746e+07	3.58711e+06	6.25448e+06	1.29668e+07	6.94383e+06	8.80363e+06	1.95018e+07	6.13267e+06	8.07583e+06	6.59555e+06	4.80648e+06	2.38808e+07	6.55697e+06	8.3987e+06	1.5466e+07	6.42139e+06	1.88706e+07	4.82626e+06	1.57591e+07	5.29352e+06	7.96247e+06	1.94352e+06	1.95003e+07	4.06587e+06	8.11851e+06	2.59222e+07	1.93304e+07	1.3583e+07
901	M417T22	1.17643	-0.234416	-0.565288	0.574376	0.591843	DOWN	416.652	416.649	416.657	22.3903	22.0167	23.0483	37	23	11	10509.2	48521.9	45237.6	43870.3	37181.2	37657.1	187359	64764.6	35860.8	31821.1	15923.7	6470.51	98429.6	24046.9	7809.09	54446.9	35337.7	19549.2	1430.26	18288.7	17438.8	155192	79171.5	9376.43	191710	120824	13559.9	28605.2	0	18248.4	4707.42	15299.6	21271.1
902	M573T21	1.28475	0.361486	0.565944	0.575349	0.592252	UP	572.771	572.765	572.778	21.1508	20.8605	21.7235	36	25	11	17712	50706.9	85442.5	36865.9	47663.2	77393.8	9743.81	30156.6	233253	5586.02	22417.6	5170.25	15400.1	920.968	3012.93	12978.2	140254	20363.7	42251.3	20401.5	7104.58	40262.2	2005.77	11121.4	14186.8	62115.2	40833	20247	0	140844	926.496	55732.7	8119.43
903	M100T16	1.12547	-0.170524	-0.559105	0.578329	0.593499	DOWN	100.076	100.075	100.077	16.2113	15.9234	16.4616	34	20	14	41401.3	243153	200182	276737	245886	220502	557350	286347	110563	227540	212119	223292	358892	190700	140911	218846	307693	373346	91714.5	634474	230570	591771	249700	113841	294720	330521	46712.6	127673	1.20838e+06	184179	33230.5	59574.6	502876
904	M329T31	1.10082	0.138582	0.559282	0.579698	0.594069	UP	329.213	329.208	329.217	31.3653	30.6702	31.4385	30	12	13	77109.8	151160	239921	300256	330529	586048	238911	225021	440900	249328	288935	199144	195744	300088	107531	309870	526571	239528	229479	361779	259160	204370	144100	287923	266321	190277	24988.4	342367	258983	375855	364851	194697	220835
905	M296T21	1.13206	-0.178949	-0.557975	0.580079	0.594228	DOWN	296.15	296.138	296.157	21.0283	20.7647	21.7485	71	41	24	732209	2.37937e+06	3.06766e+06	3.46167e+06	3.05785e+06	4.56336e+06	2.51868e+06	2.84888e+06	1.21462e+06	4.41461e+06	265191	2.34718e+06	2.02368e+06	3.80957e+06	4.44276e+06	2.74969e+06	7.09365e+06	2.97737e+06	2.38855e+06	448638	423883	5.72079e+06	6.76205e+06	6.12333e+06	6.58624e+06	1.75399e+06	851711	5.17513e+06	88189.9	3.4119e+06	35444.8	3.8461e+06	3.83968e+06
906	M304T21_2	1.26062	0.334131	0.555827	0.582497	0.59523	UP	304.178	304.162	304.18	20.6322	20.149	20.9596	52	27	18	1955480	3.76052e+06	7.45399e+06	3.4673e+06	4.37109e+06	7.87578e+06	627572	2.15526e+06	5.59979e+06	118258	1.49735e+06	9.17284e+06	4.03647e+06	97968.1	237424	8.40354e+06	9.86296e+06	1.80693e+06	182141	166858	4.07104e+06	1.28935e+06	5.55301e+06	1.90964e+06	4.20065e+06	4.79319e+06	873879	405074	0	744704	896400	1.46339e+06	391370
907	M610T21_2	1.14542	-0.195875	-0.548268	0.586034	0.596688	DOWN	610.281	610.262	610.285	21.1488	20.68	22.0006	43	28	15	51262.8	266659	262852	291541	254630	1.18496e+06	99522.1	400097	897532	705269	86412.1	64567.5	89264.6	248188	101315	295334	603878	442941	33839.8	171346	86717.1	262860	50502.8	173312	126766	284352	390089	226294	0	914733	225179	226843	224340
908	M134T30	1.21481	0.280736	0.549122	0.586283	0.59679	UP	134.061	134.06	134.063	30.0092	29.6548	30.6406	35	22	11	142736	896899	1.25763e+06	743558	903285	1.53904e+06	48469.9	165375	1.29821e+06	1.13694e+06	73770.7	356830	3.07587e+06	219279	147848	948632	987389	1.71678e+06	65424.9	90004.9	67022.2	30389.1	938066	208117	36495.8	2.45231e+06	206249	816671	58891.4	91272.3	113749	66208.6	87502.2
909	M152T27	1.32228	0.403027	0.547867	0.58751	0.597293	UP	152.018	152.017	152.019	26.8879	26.8282	27.0123	31	19	12	165225	357933	590516	224465	296960	267191	122086	191823	108427	321637	132992	1.74876e+06	26828.8	90482.9	22780.3	10687.6	368746	132940	107942	113885	0	6544.96	26025.3	320825	70674.2	66156.4	61135.5	340168	35378.8	121550	145100	1.47543e+06	88770.3
910	M259T21	1.15825	0.211953	0.545931	0.588459	0.597681	UP	259.117	259.104	259.119	21.2944	20.8313	21.6943	35	20	14	152977	432420	608165	484920	561661	531123	323610	398897	1.22092e+06	1.25401e+06	380573	489087	106956	174240	127448	1.50014e+06	784939	204094	41557.5	103550	168097	992921	511960	217020	816850	980784	142519	182821	58559.1	96105.3	41358.5	151438	135415
911	M368T35	1.16005	-0.214192	-0.543313	0.588998	0.597901	DOWN	368.286	368.282	368.291	35.0712	35.0031	35.2014	32	20	12	102197	485126	377566	420691	362647	553668	96158.9	141868	288645	137926	259363	1.34624e+06	68242.5	298310	1.48563e+06	105389	489127	211722	1.22934e+06	460899	1.15596e+06	149508	133960	324073	94500.9	69173.1	167705	629202	251057	258203	589368	564180	77132.5
912	M358T35	1.10063	-0.138333	-0.543091	0.58971	0.598192	DOWN	358.283	358.279	358.285	34.9357	34.741	35.2668	44	27	17	1448583	1.8899e+07	1.99063e+07	2.95904e+07	2.68849e+07	2.06114e+07	9.08876e+07	2.44504e+07	2.41282e+07	2.35033e+07	4.82762e+07	1.68413e+07	5.77706e+07	1.9687e+07	1.44099e+07	2.04905e+07	2.56607e+07	5.46659e+07	1.38406e+07	3.13628e+07	2.30907e+07	1.74527e+07	1.40329e+07	1.51579e+07	8.08684e+07	4.28833e+07	2.62951e+07	7.26646e+07	2.50253e+07	2.44758e+07	2.1556e+07	2.76752e+07	1.9914e+07
913	M168T8	1.08056	-0.111781	-0.541367	0.59016	0.598375	DOWN	168.064	168.063	168.067	8.24387	7.94147	8.41012	36	25	11	95661.5	876531	575342	1.29202e+06	1.1957e+06	1.32312e+06	538738	1.01508e+06	1.67716e+06	387424	1.06972e+06	1.37811e+06	923224	569517	415033	910117	1.80668e+06	2.03866e+06	591325	3.06776e+06	782129	877105	955752	919502	807154	2.01194e+06	1.23444e+06	1.25684e+06	2.24693e+06	2.26474e+06	111710	763527	1.86059e+06
914	M1220T21	1.22669	0.294767	0.542232	0.590422	0.598482	UP	1219.56	1219.55	1219.57	21.0929	20.8633	21.6193	44	24	20	34506.5	120675	134275	75180.9	93081.9	0	10040.9	83209.2	404240	3295.3	12971.6	6704.08	6389.97	1506.59	19882.7	59385.5	205174	100824	6745.67	67872.4	30458.9	39729	1914.65	55598.6	13584.5	78356.8	179104	0	0	414120	0	61784.7	0
915	M221T7	1.11505	0.157108	0.541197	0.592418	0.599293	UP	221.093	221.077	221.095	7.32462	6.86892	7.92805	67	40	23	903485	5.0959e+06	1.01353e+07	1.03959e+07	1.15919e+07	1.28823e+07	3.3346e+06	1.18622e+07	1.7937e+07	1.03459e+07	1.19241e+07	1.18706e+07	6.37956e+06	6.71141e+06	1.54338e+07	5.00738e+06	1.20927e+07	5.04556e+06	2.60918e+06	1.4723e+07	1.49439e+07	4.84891e+06	7.67459e+06	1.22168e+07	5.0659e+06	9.25339e+06	8.83155e+06	1.59254e+07	1.31333e+07	1.33557e+07	1.16234e+07	1.85964e+07	1.4845e+07
916	M751T19	1.2091	0.27393	0.539258	0.592808	0.599451	UP	751.373	751.362	751.383	18.7854	18.473	19.2693	22	10	12	12166.2	41201.8	53260	29311.7	36083	6841.76	1498.5	68500.5	127372	0	1420.54	0	1605.42	8478.88	5313.48	11055.1	155193	37354.7	0	0	2017.06	16722	17211	10828.6	12407.6	0	46881.8	21292.5	0	96543.4	0	11502.4	1287.07
917	M1002T36	1.1216	-0.165557	-0.536409	0.593698	0.599811	DOWN	1001.57	1001.56	1001.58	35.7396	35.6533	35.8802	27	15	12	28592	105940	80455.8	113982	101625	299830	128414	170559	179336	550032	119371	242779	17964.2	9214.13	169056	130456	274685	117056	110935	17205.7	212243	19058	284866	92669.6	149750	98235.7	12867.2	7823.41	54244	77315.5	159157	123150	59226.1
918	M191T25	1.09274	-0.127944	-0.535017	0.595058	0.60036	DOWN	191.056	191.054	191.061	25.0831	24.4933	25.4131	43	26	17	215959	777276	753048	1.22373e+06	1.11987e+06	2.1146e+06	351494	694087	1.35243e+06	747496	977006	2.09859e+06	747823	930056	724296	579697	2.54776e+06	673025	866281	1.65355e+06	528278	1.93032e+06	466859	1.73212e+06	514778	735467	268922	1.93888e+06	512378	772043	2.70592e+06	2.08801e+06	1.41895e+06
919	M206T27	1.13529	0.183063	0.533241	0.596093	0.600777	UP	206.048	206.046	206.052	26.6393	25.8248	27.1053	59	35	23	311850	1.12917e+06	992269	1.04587e+06	1.18763e+06	1.0121e+06	150852	452664	796863	356944	482771	1.52476e+06	351244	453486	476842	560952	2.55724e+06	699365	691760	1.64777e+06	377298	5.9722e+06	38846.6	1.73548e+06	153796	550367	197128	2.38415e+06	0	583558	2.12364e+06	1.84585e+06	570586
920	M300T29	1.12314	-0.167541	-0.530917	0.597297	0.60126	DOWN	300.221	300.218	300.223	29.4703	29.111	29.6002	67	43	24	7.0666e+06	3.21115e+07	1.92069e+07	3.0376e+07	2.70456e+07	3.65748e+07	1.15687e+07	1.13468e+07	1.45589e+07	4.82903e+07	3.77453e+07	1.21624e+08	3.89613e+06	2.63991e+07	1.58656e+07	8.68724e+06	5.11277e+07	5.1752e+07	1.40798e+07	3.68094e+07	1.67084e+07	8.16591e+06	8.7958e+06	3.4144e+07	8.94205e+06	1.58303e+07	1.23209e+07	3.36127e+07	1.31488e+07	2.26384e+07	2.4661e+07	3.85329e+07	5.61777e+07
921	M231T6_1	1.14919	-0.200615	-0.531183	0.597649	0.601402	DOWN	230.991	230.99	230.994	6.09985	5.94957	6.40483	39	24	15	38580.5	210924	200000	211832	184224	171150	524623	247011	196571	104487	67288.3	18558.9	352417	290126	20443.7	143188	15793.8	204148	9006.69	136197	174262	990.208	398662	133336	157302	456111	271029	440842	12626.3	57458.9	3680.79	98841.5	19037
922	M970T34	1.08201	0.113717	0.530263	0.597899	0.601502	UP	969.558	969.55	969.57	33.9592	33.812	34.0773	53	32	21	17126	87022.8	64651.7	117931	127855	98294.3	30153.2	189268	339859	0	77444.8	112975	5463.05	207899	108993	217189	178486	141220	93848.6	207925	209238	246454	0	119215	198597	210755	400437	133286	100232	80760.9	64370.6	55866.7	11351.6
923	M336T30	1.14577	0.196319	0.529971	0.599757	0.602246	UP	336.186	336.182	336.189	29.727	29.5378	29.9305	28	16	12	186528	561307	943682	766359	878072	1.25096e+06	416944	435335	1.70413e+06	676592	428342	862599	594183	968248	543937	455457	1.47551e+06	269056	468738	417283	1.1668e+06	450798	165896	376017	314671	394704	244785	1.23548e+06	1.80561e+06	668074	2.60526e+06	1.53216e+06	1.1515e+06
924	M229T4	1.09302	0.128324	0.528543	0.599817	0.602269	UP	229.155	229.153	229.156	3.99383	3.73813	4.51218	49	29	20	1.56698e+06	5.04759e+06	5.64449e+06	7.87252e+06	8.6049e+06	7.54507e+06	0	4.29025e+06	7.45176e+06	2.84083e+06	9.91775e+06	2.3081e+07	1.32115e+07	2.4365e+06	1.04783e+07	1.05441e+07	1.14697e+07	6.6853e+06	7.15063e+06	1.12095e+07	1.39834e+07	0	1.22353e+06	1.18337e+07	5.79846e+06	4.8654e+06	1.85362e+06	6.88254e+06	9.32007e+06	4.0231e+06	1.07683e+07	1.31977e+07	6.49871e+06
925	M345T27	1.13143	-0.178145	-0.526784	0.600164	0.602408	DOWN	345.212	345.206	345.217	26.7211	26.538	27.0123	40	26	13	394806	1.22071e+06	765571	1.10223e+06	974196	1.82145e+06	279801	455794	727255	631998	1.12783e+06	2.08646e+06	666134	1.76325e+06	596706	295452	1.14972e+06	1.14491e+06	796774	1.79107e+06	674278	395176	451794	939891	361910	325288	111271	1.59245e+06	773152	912802	945115	1.77964e+06	1.31678e+06
926	M330T25	1.13463	0.182224	0.528747	0.600722	0.602631	UP	330.194	330.177	330.198	24.6905	24.3588	25.3545	63	38	19	792097	1.77844e+06	3.18169e+06	2.76413e+06	3.13627e+06	2.21682e+06	1.2737e+06	1.19516e+06	2.14266e+06	1.56145e+06	2.261e+06	7.15483e+06	695968	5.7079e+06	4.44816e+06	970799	4.12172e+06	1.55433e+06	2.95593e+06	3.89736e+06	1.90124e+06	2.54459e+06	4.68881e+06	2.10808e+06	1.8628e+06	2.30236e+06	132587	3.70016e+06	3.01643e+06	505484	3.04433e+06	2.2623e+06	8.68286e+06
927	M288T36	1.0728	0.101378	0.525077	0.601373	0.60289	UP	288.256	288.247	288.262	35.553	35.4513	35.7413	37	22	15	16270.6	64456.3	29187.8	82905.4	88940.7	108434	142772	113861	154205	101932	91073.6	133551	19871.1	97943.3	77533.6	181718	233001	101798	69475.3	138217	124697	194672	168211	83754.6	179764	109767	8182.82	117188	5065.11	63388.5	5456.11	3182.48	75984.5
928	M282T5	1.25686	-0.329826	-0.525227	0.601373	0.60289	DOWN	282.191	282.188	282.194	5.26539	4.99213	5.50212	42	23	19	313273	1.34678e+06	519231	594429	473040	8.74238e+06	9172.46	470353	752599	907285	373574	261343	162836	279571	281330	117095	494556	2.21507e+06	8581.35	176606	177702	90606.4	75362	591223	13886.5	236993	224974	969096	104128	332428	76069.7	568900	1.44234e+06
929	M249T4	1.13303	0.180186	0.52513	0.6023	0.603259	UP	249.108	249.106	249.111	4.25387	3.62717	4.57688	73	42	24	586937	4.24967e+06	5.03968e+06	4.79946e+06	5.43793e+06	3.4106e+06	398935	3.4166e+06	2.97348e+06	1.40544e+07	1.83713e+06	2.80174e+06	728297	5.8852e+06	8.07988e+06	1.11655e+06	4.57606e+06	9.62159e+06	2.00514e+06	1.24376e+06	1.08954e+06	2.15972e+06	525493	5.91966e+06	2.03624e+06	1.51476e+06	6.98912e+06	7.30104e+06	2.48925e+06	5.01933e+06	1.08212e+07	1.56981e+07	9.2793e+06
930	M280T23_1	1.08175	-0.113367	-0.522232	0.603467	0.603722	DOWN	279.689	279.687	279.692	23.2242	22.926	23.8539	60	37	23	88619.1	500206	379545	752844	696064	1.55899e+06	232246	444369	1.28932e+06	1.47431e+06	799855	1.10057e+06	458839	511573	0	522755	1.45215e+06	1.14044e+06	0	971737	0	1.0032e+06	462638	599022	231022	533941	20849.6	1.10642e+06	1984	1.12123e+06	873.48	836078	1.04707e+06
931	M301T29	1.12075	-0.164461	-0.520118	0.604753	0.604231	DOWN	301.224	301.221	301.227	29.4704	29.1805	29.6002	55	35	20	1.30794e+06	5.83646e+06	3.40119e+06	5.44941e+06	4.8623e+06	6.19482e+06	2.02356e+06	2.02652e+06	2.78491e+06	8.55837e+06	6.79947e+06	2.21548e+07	901993	4.40606e+06	3.03927e+06	1.7148e+06	9.36644e+06	9.37273e+06	2.75075e+06	6.50835e+06	3.20543e+06	1.54412e+06	1.59843e+06	5.94926e+06	1.52595e+06	2.38859e+06	2.30771e+06	5.98006e+06	2.5175e+06	4.02879e+06	3.58971e+06	6.93003e+06	1.00499e+07
932	M288T20	1.15334	-0.20582	-0.519556	0.60521	0.604412	DOWN	288.182	288.166	288.184	20.3321	20.0137	20.609	36	20	16	328193	1.53595e+06	1.03882e+06	1.23545e+06	1.07129e+06	330456	3.35101e+06	641820	417210	625158	331568	1.97501e+06	348032	501909	685831	296366	1.80245e+06	969809	357919	420372	425780	1.33431e+06	3.60782e+06	514584	2.24951e+06	330215	169990	659856	0	549403	31029.4	2.4207e+06	533192
933	M1282T22	1.14466	0.194914	0.518128	0.606712	0.605004	UP	1281.6	1281.59	1281.61	22.4932	22.3668	22.6665	27	14	13	5727.72	31440.6	30633.5	20839.5	24922.2	0	2111.43	46826.7	161355	0	11599.2	9706.8	6772.51	1459.28	3782.2	21095.5	76539	16164.8	992.526	6688.75	7331.68	7862.98	0	18299.6	4431.43	37809.1	12640.7	17981	0	98836.3	0	17764.9	0
934	M153T4	1.17993	-0.238702	-0.514659	0.608796	0.605823	DOWN	153.025	153.023	153.027	4.22162	3.62717	4.50543	55	33	17	160594	734683	592418	556367	471525	356363	156731	255831	105700	1.08151e+06	111464	320469	161529	3.5208e+06	1.26975e+06	133943	127474	493952	1.18035e+06	78645.7	179626	260647	298766	444667	303453	185545	223454	723935	202822	64736.5	625083	541908	319128
935	M121T6	1.13547	0.183287	0.515142	0.610209	0.606377	UP	121.04	121.039	121.041	6.43031	5.75395	6.90063	52	32	19	456527	2.33163e+06	4.46104e+06	3.71737e+06	4.22096e+06	7.4497e+06	878380	2.4023e+06	2.94372e+06	1.01348e+07	6.16502e+06	2.1821e+06	2.01645e+06	4.3931e+06	2.1859e+06	1.98291e+06	3.10673e+06	4.38013e+06	968260	4.13268e+06	3.59418e+06	1.08583e+07	3.65731e+06	988027	1.3008e+06	3.22078e+06	2.31424e+06	3.53019e+06	6.8371e+06	2.89871e+06	1.85374e+06	6.14287e+06	6.20516e+06
936	M1151T34	1.09723	0.13387	0.511016	0.611469	0.606869	UP	1150.67	1150.66	1150.68	34.116	34.008	34.2013	22	9	13	6831.25	19086.3	16867.9	22378.7	24682.6	16158.4	2082.19	3135.29	13350.5	20750.2	16185.1	39649.7	1809.48	21836.6	17616.9	13593.9	52806.4	30278	15689	69166	12111.9	8160.05	1559.62	31398	6643.9	0	5696.88	49151.9	27010.1	29154	56885.2	24801.4	24202.2
937	M468T33	1.09293	-0.128207	-0.509839	0.61297	0.607454	DOWN	468.166	468.162	468.172	32.9498	32.6558	33.1843	29	17	12	40089.5	175042	216435	310747	284430	313774	409418	160498	312978	288947	248675	259902	150471	203628	364031	450624	582282	171124	159873	429854	554855	173725	361656	255395	501188	144573	0	495838	176892	340768	110843	209601	26861.5
938	M457T23	1.08938	-0.123505	-0.508802	0.613193	0.607541	DOWN	457.218	457.212	457.228	23.2171	22.9295	23.8137	27	14	13	45778.5	143970	140830	224320	205915	673118	124791	191471	652273	241280	142824	161318	234915	120490	69556.9	135329	305466	177823	5020.48	102801	67877.2	165454	186583	93130.3	230866	196123	75668	296215	75193.8	224906	61509.4	347859	280541
939	M209T5	1.08489	0.117555	0.506986	0.614069	0.607881	UP	209.057	209.055	209.062	4.86223	4.50727	5.20118	58	37	21	71380.7	504968	386853	658694	714614	349134	1.04543e+06	348983	501225	244123	1.08522e+06	1.12926e+06	1.66442e+06	86301	465435	1.93102e+06	712040	235559	116091	777432	760461	713321	2.3666e+06	627800	1.30532e+06	313048	458670	243338	520740	488383	559777	185543	339367
940	M509T23	1.1652	-0.220582	-0.505463	0.615244	0.608336	DOWN	508.921	508.915	508.928	22.9482	22.7381	23.4242	31	19	12	5692.45	31762.6	26479.4	28637.4	24968.8	112280	11056.3	53937.8	106773	66248.4	15832.4	17759.6	10761.2	2329.5	3576.72	14175.2	89799.6	34313.5	4071.25	6053.51	8213.55	47045.4	5663.43	16187	17968.3	48100	0	27104.9	0	98071.1	0	19113.2	0
941	M532T18	1.16409	-0.219202	-0.505306	0.615292	0.608355	DOWN	532.194	532.179	532.199	18.0028	17.3957	18.6035	35	22	11	74831	335417	267550	268235	230424	438859	1819.03	306338	171655	188519	303978	11800	36497.5	169627	465615	41903.5	675402	183060	1.64641e+06	564351	478124	12303.8	16276.7	342680	15759.6	27573.3	38615.1	384045	36200.5	995321	18582.5	969381	40158.5
942	M165T33	1.08366	-0.115914	-0.504347	0.615827	0.608562	DOWN	165.093	165.092	165.099	33.0447	32.7461	33.1655	31	22	9	62358.3	244702	172952	335589	309680	603971	106534	110241	926405	137743	409933	670409	84248.5	195877	93143	239023	283730	182637	152608	491428	236397	237135	127149	354455	159345	252443	282103	468448	563105	274842	764630	413804	522719
943	M216T26	1.17873	0.237228	0.502515	0.618627	0.609642	UP	216.161	216.153	216.163	25.5714	25.089	25.9466	52	31	21	421583	998324	1.60514e+06	1.01546e+06	1.19701e+06	3.13098e+06	58828.6	1.57592e+06	2.06138e+06	483182	996820	308177	505027	78590.1	122953	68394.2	1.56496e+06	915575	4.64513e+06	262388	983488	0	2.36406e+06	1.60906e+06	111434	479788	179512	1.24543e+06	964710	749779	1.03698e+06	1.25704e+06	2.51705e+06
944	M315T3	1.0578	-0.0810678	-0.499427	0.619283	0.609894	DOWN	314.785	314.778	314.795	3.48243	3.25752	3.8803	38	28	10	4417.4	19631.8	14102.8	37961	35886.7	28427	1288.72	31442.6	59290.1	6432.47	28213.2	45611.7	34206.9	22262.6	20164.5	40031.6	54673.1	31151	14898.8	65918.4	43758.9	75429.4	1294.46	19415.7	53950.1	58159.2	32379.7	29438.7	50205.6	47087.6	26205.7	28570.8	27697.1
945	M627T34	1.10073	0.138457	0.499313	0.619611	0.61002	UP	627.367	627.359	627.372	34.2608	34.1352	34.4017	42	26	16	38669.2	171527	149694	199389	219473	190158	52392.8	81432.2	213217	193386	198301	123223	89505.5	117540	313626	185726	150560	580911	170667	271763	184241	51270.7	301463	95293.2	65737.9	154146	40781.2	225877	299157	198019	980333	168240	332237
946	M312T29	1.59782	-0.676109	-0.497878	0.620376	0.610314	DOWN	312.22	312.215	312.223	29.3803	29.2545	29.5975	41	27	14	8880693	3.54283e+07	1.41841e+07	8.1567e+06	5.10488e+06	489853	2.68691e+06	2.30823e+08	284132	792375	281407	379085	881197	1.56625e+06	1.37803e+06	916257	6.71472e+06	1.03118e+06	1.44568e+06	1.32048e+07	7.46497e+06	361090	409477	327757	505481	2.10882e+06	577321	1.75541e+06	6.63616e+06	612185	470915	397508	822353
947	M1134T36	1.11065	-0.151409	-0.496055	0.621691	0.610817	DOWN	1133.65	1133.64	1133.66	35.5402	35.3999	35.675	33	20	13	15490.9	62936.4	47289	67775.5	61023.1	211765	83384.4	84949.3	112041	348065	75842.7	98704	13649.1	12211.7	71658.4	76756.5	103927	76156.6	79248.5	15088.9	127282	18051.8	175347	56336.6	96884.2	85893.6	7680.45	16703.9	37426.6	48878.6	90011.7	63899.6	48826.4
948	M393T21	1.08775	-0.121342	-0.495885	0.621702	0.610822	DOWN	393.225	393.223	393.228	21.3143	21.1006	21.5806	32	20	12	301988	1.60143e+06	1.06017e+06	2.00585e+06	1.84404e+06	491128	1.26386e+06	2.03534e+06	2.99689e+06	678730	990568	3.01878e+06	1.80305e+06	915238	952810	1.62696e+06	3.86887e+06	4.08124e+06	232023	289643	657980	1.96504e+06	1.80332e+06	2.79341e+06	1.05217e+06	1.76597e+06	1.79042e+06	2.03897e+06	207180	3.37062e+06	123959	3.66781e+06	307835
949	M229T5	1.09142	-0.126202	-0.49565	0.621882	0.61089	DOWN	229.155	229.142	229.157	5.1445	4.78327	5.42153	43	27	15	3.09477e+06	3.1003e+07	1.3621e+07	3.24569e+07	2.97383e+07	3.81873e+07	1.3426e+07	1.16279e+07	3.76165e+06	2.70092e+07	2.8538e+07	5.09817e+07	1.57776e+07	2.84819e+07	3.34412e+07	2.39387e+07	3.54733e+07	3.32808e+07	3.12236e+07	3.36163e+07	4.62565e+07	1.3683e+07	1.55743e+07	3.72364e+07	7.92089e+06	7.13968e+06	1.21075e+07	1.86182e+07	3.35608e+07	2.46087e+07	1.37477e+08	8.01928e+07	4.88512e+07
950	M304T26	1.16218	-0.216831	-0.495657	0.621886	0.610892	DOWN	304.215	304.211	304.217	26.45	26.258	26.8319	46	30	16	1.22394e+06	5.15164e+06	3.53185e+06	3.78804e+06	3.25954e+06	3.42165e+06	1.97235e+06	1.17266e+06	1.32189e+06	128208	1.48771e+06	1.3292e+07	142927	1.20087e+06	5.72697e+06	29463.8	1.02278e+07	1.87253e+06	9.87883e+06	1.68025e+06	3.02287e+06	1.45347e+06	1.92113e+06	1.82629e+06	801287	238417	125758	3.62756e+06	0	2.91146e+06	489189	7.55405e+06	1.18926e+07
951	M332T36	1.18307	0.242531	0.496922	0.622638	0.611179	UP	332.335	332.332	332.337	36.1482	35.8605	36.4202	32	18	14	284286	1.21327e+06	2.06933e+06	1.25175e+06	1.48091e+06	1.45694e+06	1.30514e+06	1.4087e+06	947147	1.61339e+06	6.27217e+06	406332	514064	502061	974095	3.89834e+06	723647	1.28544e+06	672824	608186	1.8594e+06	701588	4.83168e+06	780403	1.71768e+06	928928	310041	550862	646564	1.35657e+06	2.28911e+06	394941	544283
952	M692T33_1	1.08481	0.117448	0.492215	0.624764	0.611989	UP	692.348	692.341	692.358	32.6874	32.5308	32.7727	29	16	13	24958.8	60347.5	58417.1	87415	94829.1	126214	31798.9	30589.7	99483.6	38761.6	114998	112862	30851.6	71709	309031	46372.9	163468	77448.5	50399.4	79010.5	188492	73444	53149.6	80979.4	35092.6	32658.1	21446.2	132470	96600.5	66724.4	117365	153133	60506.8
953	M877T21	1.10946	0.149852	0.483274	0.631403	0.614496	UP	877.375	877.363	877.386	20.969	20.5504	21.7053	53	30	14	20913.5	91569.6	106021	113718	126165	403554	73393.3	58300.8	225760	70372.6	97241.8	94205.3	70503.8	18040.8	84918.1	88478.8	91619.8	73015.6	20740.3	299293	104197	68178.5	80646.1	89338.2	84933.3	154079	52668.5	65717.8	132571	134169	75218.8	51500.3	111774
954	M172T34	1.07951	-0.110379	-0.48148	0.632137	0.614771	DOWN	172.171	172.17	172.173	34.0826	33.9263	34.2092	66	42	24	94813.7	226211	196481	345814	320343	316204	374273	426068	396282	291135	213901	304158	15598.6	225302	177595	517974	396777	186536	127194	255036	259323	645209	673256	213273	609306	301959	431420	369412	132804	234326	325693	102156	145037
955	M150T1	1.07083	0.0987361	0.481092	0.632754	0.615002	UP	150.111	150.11	150.113	0.515217	0.0525833	0.930433	49	23	16	6547.82	57408.1	60605.1	102931	110222	93741.3	75268.2	68858.7	50276.3	81238.9	53772.4	106588	117072	68357.1	126470	104223	130607	120018	122886	235849	58782	328822	85267.8	82030.2	191300	162535	211194	118152	125781	69163.5	55196.3	63770.6	126681
956	M625T32	1.09398	-0.12958	-0.478327	0.634115	0.615511	DOWN	625.358	625.351	625.374	32.3973	32.2037	32.5465	35	22	13	33808	156368	109713	183398	167750	304193	174464	136007	192972	297385	178716	96484.5	0	104693	64932.8	234044	73846.4	114242	146370	176850	200937	524257	929064	108390	121921	70570.5	59105.3	352761	459142	82980.4	214280	208547	77803.6
957	M181T3	1.07549	0.104994	0.47892	0.634216	0.615548	UP	180.9	180.894	180.904	3.23795	3.11778	3.74	59	36	23	74052	209358	212995	342209	368042	219529	484116	68276.7	179259	106520	582665	507391	220849	308205	868788	263435	311391	309990	427577	797843	665983	433946	6114.7	550295	107978	104730	76610.1	414647	572013	106689	262173	288068	366528
958	M891T21	1.22661	0.294677	0.47736	0.635818	0.616145	UP	891.427	891.413	891.435	21.1575	20.8605	21.7235	41	25	16	37396.2	137305	179087	88743.9	108854	297669	13852.8	50735	550548	75971.1	31654.1	5688.6	11603.7	2819.22	11446.2	32974.6	238185	67501.2	52137.6	63571.4	15942.4	38572.5	8320.23	59042.4	20440.5	42256.8	127043	25639.2	2762.08	509185	1015.75	96251.7	11502.4
959	M134T26	1.1826	-0.241959	-0.474613	0.637799	0.616881	DOWN	134.097	134.08	134.098	26.4323	26.3457	26.6528	35	26	9	139258	445549	593134	426758	360865	288769	66300.1	243313	297377	420735	463526	194833	450395	131314	220472	989649	576245	322824	2.14284e+06	978493	404196	32023.5	127271	352238	351307	346400	66909.8	235864	2.12128e+06	810662	496860	451610	116714
960	M382T23	1.07	-0.0976073	-0.472962	0.63846	0.617126	DOWN	382.194	382.179	382.198	23.4808	23.3073	24.0876	31	18	12	48916	180387	186556	339636	317418	969781	198704	304906	529337	671369	380040	344225	275600	121798	195559	261238	544479	505713	275835	225079	227602	496948	155718	174502	227663	315447	117003	446759	149870	393675	383225	500834	358021
961	M381T23_1	1.07032	-0.0980382	-0.471863	0.63922	0.617406	DOWN	381.191	381.185	381.195	23.4878	23.2349	24.0876	52	31	17	245276	786904	805588	1.46212e+06	1.36606e+06	4.1651e+06	593415	1.07988e+06	2.32509e+06	2.70346e+06	1.63903e+06	1.72891e+06	998130	885268	839727	1.12525e+06	2.33588e+06	2.1302e+06	1.19825e+06	655579	918952	2.252e+06	887258	720274	1.01807e+06	1.32605e+06	453066	2.21575e+06	667568	1.6595e+06	1.4371e+06	2.24554e+06	830440
962	M469T22	1.10631	0.145754	0.469396	0.640957	0.618047	UP	469.213	469.209	469.217	22.1853	21.9415	22.948	65	42	23	2912991	1.43388e+07	1.45914e+07	1.63147e+07	1.80491e+07	1.39274e+07	1.20624e+06	2.77742e+07	2.99924e+07	3.28097e+06	1.71632e+07	3.72399e+06	1.93259e+06	2.52232e+07	3.01205e+07	204512	2.03723e+07	1.55381e+07	2.22862e+07	3.64402e+07	2.5452e+07	956041	1.07172e+06	4.78766e+07	183877	3.94907e+06	3.68463e+06	1.39629e+07	1.15594e+07	4.40608e+07	2.15261e+07	6.14035e+07	1.54459e+07
963	M240T34	1.07931	-0.110115	-0.466567	0.644149	0.619219	DOWN	240.198	240.192	240.2	34.0165	33.9437	34.088	19	7	12	15332.9	29462.1	55929.9	77896	72171.8	72720	79788.1	78030.7	108850	111717	41697.3	60695.1	25586.4	115237	46825	122199	93412.1	90570.2	96830	76460.4	76413.2	67918	110193	31866.8	103303	82407.6	116939	128233	40624.2	34094.5	89099.3	66994.9	82452.8
964	M115T4	1.056	0.078612	0.464674	0.64442	0.619319	UP	115.069	115.064	115.07	4.36897	3.77468	4.70978	69	43	24	538475	3.57744e+06	3.86135e+06	7.95386e+06	8.39928e+06	8.87618e+06	3.43729e+06	4.20416e+06	7.35305e+06	6.31968e+06	7.64892e+06	2.12881e+07	6.24163e+06	6.41741e+06	8.52153e+06	9.30705e+06	1.22379e+07	9.32233e+06	3.85652e+06	1.11802e+07	1.08726e+07	3.39165e+06	6.15061e+06	9.478e+06	1.45727e+06	5.4136e+06	5.42827e+06	8.32501e+06	1.20812e+07	5.82938e+06	1.0708e+07	8.14668e+06	8.38344e+06
965	M426T7	1.14484	0.195141	0.46192	0.646005	0.619897	UP	426.165	426.158	426.168	6.91563	6.75467	7.09403	30	16	14	70752.5	372139	322246	274304	314434	1.45392e+06	47650.1	904149	88545.6	1.12598e+06	25166.5	0	0	344407	366544	7597.42	80180.7	773084	1962.85	69368.2	57841.4	109588	32816.1	188422	3312.85	167785	124684	629973	56628.6	504906	32923	532039	1.28813e+06
966	M162T26	1.20066	0.263833	0.46321	0.646707	0.620153	UP	162.057	162.055	162.067	25.5249	25.1848	25.9646	43	30	13	517276	711239	1.52314e+06	760117	912646	1.55585e+06	374824	1.37954e+06	486075	1.72281e+06	477237	290800	608041	405025	143949	235337	1.02934e+06	452646	300981	262849	453488	1.31571e+06	767943	602114	565394	498772	186579	684111	1.0241e+06	1.06985e+06	322097	769991	334254
967	M415T24	1.0526	-0.0739529	-0.460211	0.646941	0.620239	DOWN	415.153	415.148	415.157	23.6068	23.4437	24.1463	45	28	17	91234.4	290548	189020	541115	514076	78519.8	304880	338043	892146	479112	589900	436995	539011	88532.5	273866	493684	755146	930679	173285	289120	269490	921038	23104.4	373471	517511	640240	238699	671906	418481	660393	945933	619554	149397
968	M513T10	1.12546	0.170515	0.461109	0.647195	0.620331	UP	513.221	513.203	513.224	9.8202	9.67333	10.0141	37	26	11	40546.9	225216	274753	241706	272031	385820	54105.9	101064	320453	183776	202676	520597	107335	430133	640625	231162	284802	217542	104852	396958	550267	106749	37469.2	291003	54295.6	40182.9	29858.7	199146	215326	271868	65140.5	422502	468313
969	M319T24	1.14456	-0.194795	-0.45795	0.648973	0.620977	DOWN	319.197	319.192	319.2	23.746	23.4676	24.5407	55	35	18	647263	1.90458e+06	1.80204e+06	1.69936e+06	1.48472e+06	2.63815e+06	470553	644953	2.32733e+06	984608	974110	2.68885e+06	803634	1.70883e+06	1.98775e+06	426353	1.59481e+06	654782	1.97755e+06	1.16484e+06	1.86435e+06	1.19051e+06	1.77736e+06	1.00904e+06	1.07436e+06	509594	62423.5	1.09989e+06	963060	1.31807e+06	3.54811e+06	937053	2.35518e+06
970	M186T25	1.18033	-0.239185	-0.456649	0.650104	0.621387	DOWN	186.114	186.113	186.116	25.0695	24.8093	25.4595	53	33	19	794797	3.03196e+06	3.21891e+06	2.40147e+06	2.03458e+06	2.89147e+06	479288	281365	299737	188477	1.11194e+06	259217	7.09653e+06	3.43857e+06	793628	3.36883e+06	1.45198e+06	6.74409e+06	103410	927917	3.83422e+06	1.9886e+06	107560	1.58429e+06	1.01169e+06	1.12815e+06	180335	2.08792e+06	662171	7.64699e+06	122519	990369	4.53143e+06
971	M610T21_1	1.11606	-0.15842	-0.455916	0.650598	0.621565	DOWN	609.783	609.776	609.787	21.1218	20.8605	22.0006	66	42	24	61460.7	244271	255265	280807	251604	829893	104131	523031	1.05637e+06	297766	88842.2	49780.7	173581	146392	32295.1	261752	595665	326564	43262.3	206376	83792.4	371495	74721.2	165488	168052	423475	552068	266682	87064.3	870773	293203	128449	129831
972	M112T19	1.0904	-0.124852	-0.453136	0.65254	0.622266	DOWN	112.051	112.05	112.052	19.3483	19.1233	19.7283	51	35	16	152072	765286	780544	1.07951e+06	990014	1.95179e+06	394616	845978	1.84087e+06	606912	1.04569e+06	733583	1.15833e+06	799301	1.94154e+06	28456.8	2.06062e+06	1.05492e+06	628452	2.12073e+06	1.73261e+06	362048	993564	1.65547e+06	628495	231206	394913	1.55785e+06	1.97815e+06	2.0186e+06	14876.4	1.92075e+06	37514.8
973	M1219T21	1.21712	0.283469	0.453459	0.652769	0.622349	UP	1218.56	1218.55	1218.57	21.104	20.8633	21.9636	49	29	20	55493.2	191302	248511	120909	147444	0	21077.7	126872	651193	1679.65	10222.2	10902.5	5236.21	3408.38	23359.8	93186	304886	168959	28599.9	96242.6	32775.2	67146.6	18666.8	65663.1	24050.1	119168	272792	13389.3	46042.8	658439	0	90032.2	99050.5
974	M314T31_2	1.09019	-0.124574	-0.450137	0.654263	0.622886	DOWN	314.236	314.233	314.239	31.4661	31.3009	31.6156	33	21	12	1.36233e+06	5.21137e+06	3.95094e+06	6.161e+06	5.65133e+06	1.06481e+07	1.7648e+06	5.72273e+06	1.26294e+07	4.49417e+06	5.87327e+06	1.27484e+07	803399	1.05587e+07	5.86781e+06	694239	1.22508e+07	2.51254e+06	6.21477e+06	9.47522e+06	9.31626e+06	1.51391e+06	1.48312e+06	4.03968e+06	1.59418e+06	1.43519e+06	321052	4.00013e+06	3.13444e+06	1.3832e+07	4.11557e+06	1.83596e+07	2.11613e+07
975	M124T4	1.10692	0.146556	0.449848	0.655913	0.623477	UP	124.087	124.085	124.087	4.13058	3.79122	4.64433	37	23	13	40238.6	75176.2	133085	124053	137317	268981	54337.4	86386.2	197167	144768	154065	161541	112852	78653.1	428793	67105.1	73416	150967	29370.3	110364	194244	64929.3	156029	177827	37140.5	76478.6	150741	123765	124412	114683	169118	62129.6	271305
976	M344T27	1.11302	-0.154484	-0.445319	0.65761	0.624084	DOWN	344.211	344.208	344.217	26.7112	26.4323	27.0519	67	43	24	2.0734e+06	6.51045e+06	4.25503e+06	5.78489e+06	5.19745e+06	1.048e+07	1.00117e+06	2.45238e+06	3.52482e+06	2.7099e+06	5.81528e+06	1.05428e+07	3.01712e+06	8.88518e+06	6.87373e+06	1.08292e+06	6.18937e+06	6.25672e+06	4.3716e+06	9.93274e+06	3.668e+06	2.16292e+06	1.87392e+06	4.69146e+06	1.73828e+06	1.58729e+06	1.26783e+06	7.95569e+06	4.06835e+06	5.04303e+06	4.62452e+06	8.98273e+06	7.10748e+06
977	M346T4	1.16099	0.21535	0.441734	0.660553	0.625131	UP	346.244	346.232	346.248	4.07983	3.67767	4.65015	33	13	13	54018.6	185362	171522	123473	143351	335941	76775.6	294564	206248	3281.18	30988.3	56897.6	61943.6	20640.3	295424	6920.8	300830	1.10635e+06	167066	83270.1	376171	15573.8	31019.4	56397.2	31007.4	15447.4	11702	79679.7	158881	49907.3	175765	60474.9	59820
978	M377T32	1.06025	-0.084408	-0.440592	0.661203	0.625361	DOWN	377.267	377.261	377.274	31.9953	31.7615	32.1266	45	31	14	104943	444220	363151	778552	734308	718279	1.24755e+06	1.13676e+06	950542	819074	551476	779437	672046	467547	212364	1.27992e+06	614118	132802	412422	736525	872795	2.41086e+06	1.1033e+06	347340	1.31627e+06	928944	416687	700335	559748	423931	796016	236067	529909
979	M224T17	1.07327	0.10201	0.44108	0.661229	0.62537	UP	224.127	224.119	224.13	17.42	17.0634	17.8631	41	24	15	49574.5	373142	391096	593044	636286	327522	272875	480873	571312	335699	431428	77393.1	652640	1.2686e+06	1.3194e+06	1.21616e+06	1.02034e+06	842725	72803.7	277551	601622	608739	396948	1.89719e+06	528649	318899	185088	759429	111795	682614	132591	770683	486595
980	M316T5	1.0789	-0.109564	-0.438166	0.663168	0.626056	DOWN	316.057	316.053	316.074	4.92522	4.50727	5.24623	37	24	13	25214.2	101529	96895.5	150494	139488	361857	38908.3	236684	268915	138950	166725	102977	79850.9	81561.8	116897	88880.5	298350	251718	36128.6	161220	114917	135986	73677.9	94550.3	96576.9	125911	60557.3	275089	141255	326242	279475	228807	8378.13
981	M555T34_2	1.12565	-0.170762	-0.438228	0.663369	0.626127	DOWN	555.319	555.3	555.323	34.4767	34.4009	34.602	63	40	23	1472169	6.06292e+06	6.68187e+06	6.46889e+06	5.74679e+06	1.35899e+07	1.67634e+06	2.16054e+06	1.48217e+07	2.82206e+06	7.70732e+06	1.48703e+07	420187	7.87205e+06	1.91487e+06	3.98741e+06	442416	5.3511e+06	1.09855e+07	3.96461e+06	4.86929e+06	3.72567e+06	409792	2.0003e+07	324307	1.56741e+06	2.11295e+06	1.83162e+07	1.80514e+07	520542	1.14356e+07	340351	1.06606e+06
982	M359T32	1.10211	-0.140267	-0.437325	0.66361	0.626212	DOWN	359.269	359.265	359.279	32.0125	31.8658	32.242	57	35	22	910807	3.3153e+06	2.82946e+06	3.62319e+06	3.2875e+06	7.64405e+06	1.44051e+06	2.23157e+06	1.86914e+06	3.49706e+06	1.37376e+06	6.93014e+06	1.30728e+06	3.61279e+06	1.4682e+06	1.23101e+06	5.10059e+06	1.43265e+06	3.45107e+06	2.85297e+06	4.26015e+06	1.25701e+06	3.13449e+06	6.64551e+06	1.72787e+06	980593	317383	4.77513e+06	4.36356e+06	2.7981e+06	3.8664e+06	3.07232e+06	8.73331e+06
983	M316T22	1.1038	-0.142479	-0.436461	0.664643	0.626576	DOWN	316.178	316.176	316.18	21.9451	21.4555	22.3963	49	31	17	486337	1.41471e+06	1.56073e+06	1.78577e+06	1.61783e+06	5.67206e+06	297427	552850	859147	2.365e+06	1.01432e+06	567159	4.42099e+06	1.53467e+06	2.20709e+06	2.82143e+06	2.30302e+06	2.47059e+06	323714	232962	3.59469e+06	821992	2.62562e+06	1.73635e+06	1.1215e+06	787093	920544	2.2509e+06	99611.6	528324	175468	2.83873e+06	1.83716e+06
984	M122T20	1.07251	-0.100993	-0.434706	0.66534	0.626821	DOWN	122.032	122.026	122.033	20.302	19.8057	20.7025	45	26	18	115803	715294	528735	986648	919942	518989	252226	926461	461790	1.8648e+06	1.52281e+06	3.28581e+06	685258	1.65491e+06	783969	614987	1.23564e+06	1.17913e+06	464398	3.09717e+06	1.51196e+06	130886	723108	1.36396e+06	646434	844300	1.53162e+06	1.94969e+06	1.52014e+06	669055	298950	659448	467531
985	M203T29	1.07152	-0.0996586	-0.434411	0.665818	0.626989	DOWN	203.113	203.111	203.115	29.1807	28.8338	29.3748	50	30	20	307702	987703	909236	1.55568e+06	1.45185e+06	2.80949e+06	980816	393771	2.12024e+06	462455	990272	3.51462e+06	675781	3.45559e+06	1.92404e+06	338090	2.02179e+06	625078	1.11942e+06	998069	1.65348e+06	1.01782e+06	1.71586e+06	1.94252e+06	917487	736056	535438	1.56162e+06	1.21536e+06	1.20734e+06	2.13068e+06	1.09614e+06	2.24598e+06
986	M525T25	1.07006	-0.0976947	-0.433054	0.666524	0.627237	DOWN	525.202	525.194	525.208	24.6607	24.479	25.0768	47	29	18	78610.7	305361	223263	434280	406064	1.26759e+06	332594	415170	1.04479e+06	373767	459282	209214	375255	187674	246416	0	322502	543221	156587	543201	224415	1.09167e+06	709468	232323	258184	406888	98540.7	469198	209161	95843.6	867042	468204	82846.7
987	M523T10	1.1552	-0.208146	-0.432666	0.666718	0.627305	DOWN	523.073	523.067	523.083	10.3037	9.94848	10.7258	35	22	13	31335.5	447100	284969	290129	251352	229380	227117	222355	353645	152048	288635	1.3739e+06	331732	60004.3	32765.1	539014	228255	202653	23106.4	249740	123992	172127	386982	121324	392738	133112	39689.1	78306.1	64807.4	133717	0	0	122123
988	M131T5	1.06094	0.0853389	0.429703	0.669946	0.628434	UP	131.118	131.117	131.124	4.50782	4.16928	5.01177	63	40	23	177870	391119	547095	892771	947174	1.63594e+06	456551	731559	1.39264e+06	1.3121e+06	773041	1.17253e+06	1.31151e+06	788091	1.35642e+06	863578	518131	799398	321152	890900	971704	497560	1.5454e+06	751712	25416.8	865859	768641	934502	812638	1.05847e+06	713706	1.04166e+06	1.85838e+06
989	M606T21	1.10269	0.141024	0.428694	0.670089	0.628483	UP	606.201	606.194	606.207	21.4843	20.897	21.8838	27	13	14	33728.2	123540	124526	130834	144398	331322	23610.5	143037	86559.6	58544.8	78420	43703	41506.2	248334	301410	56291.2	111137	53268.4	105028	139083	390165	77666.8	33626.4	200836	60444.5	28025.4	10427.5	56033.5	421766	374319	22607.9	429470	0
[truncated: 310 more rows]
[truncated: 42 more columns]
