# Supplementary material for: Urine metabolites for the identification of Onchocerca volvulus infections in patients from Cameroon
Source: Parasit Vectors. 2021 Aug 11;14:397. doi: 10.1186/s13071-021-04893-1 (PMC8359580; doi:10.1186/s13071-021-04893-1)
Supplement: Supplementary file 6 — Additional file 6: Table S3. XCMS results for the comparison of all-Ov-infected vs. all-control individuals. [file 13071_2021_4893_MOESM6_ESM.xlsx]

## Sheet: Sheet 1
Additional file 6: Table S3. XCMS results for the comparison of all-Ov-infected vs. all-control individuals
	name	fold	log2fold	tstat	pvalue	qvalue	updown	mzmed	mzmin	mzmax	rtmed	rtmin	rtmax	npeaks	all controls no and other infections	all Onchos	maxint	mean1	sd1	mean2	sd2	25_Mansonella	26_Mansonella	27_Mansonella	28_Mansonella	29_Mansonella	32_Loa	33_Loa	34_Loa	35_Loa	36_Loa	37_Loa	38_control	39_control	40_control	41_control	42_control	43_control	44_control	46_control	47_control	48_control	49_control	50_control	51_control	52_control	53_control	54_control	55_control
1	M1075T36	2.50354	1.32397	5.85179	8.3938e-08	6.98934e-05	UP	1074.62	1074.61	1074.62	36.2063	36.0813	36.3248	36	5	31	10558.3	29421.7	38196.4	84093.2	51428.3	89648.3	67989.9	46985.3	71008.1	142342	94283.9	0	0	0	0	35909.6	0	0	62241.3	0	0	0	0	0	30524.8	16542.6	95653	0	0	81172.9	52812.4	0	0
2	M285T0	1.81642	0.861096	5.6876	2.64121e-07	0.000109964	UP	285.278	285.276	285.282	0.322967	0.0530833	0.5994	42	5	36	3501.15	16681.9	4899.61	30301.4	17111.2	28621.6	22162.5	30330.8	19299.7	11392.1	24524.3	15575.7	21678.6	16890.1	16608.8	12050.2	23933.7	11336.3	15896.8	12205.3	13769.2	21798.6	10959.3	18292.8	18968.5	16053.1	17673.5	13560.1	12638.9	13461	13267.7	11173.5	13736.6
3	M1022T35	42.2934	-5.40236	-5.84776	1.30772e-06	0.000329279	DOWN	1021.75	1021.74	1021.75	35.137	34.5987	35.4053	19	18	0	18701.2	260803	257776	5328.11	24184.6	6561.22	2363.71	1048.43	3654.46	1492.99	3576.78	1.00748e+06	314682	744564	340672	185687	187447	411459	309710	393233	140892	289586	583358	237683	27134.6	121087	1005.88	383252	726578	2034.44	245778	506018	323255
4	M321T18	2.38295	1.25275	5.0792	3.0297e-06	0.000461752	UP	321.062	321.059	321.07	18.1097	17.6508	18.4795	89	33	54	182325	744788	391390	1.7748e+06	1.4599e+06	1.11607e+06	959628	142094	564820	1.20843e+06	63451.6	374021	755568	674265	1.6181e+06	468369	669313	738729	289790	463593	407052	674158	640201	654253	785279	652188	1.16223e+06	836071	754672	689407	632496	510448	574394
5	M605T18	2.42486	1.2779	5.07501	3.47954e-06	0.00048074	UP	605.161	605.15	605.174	18.0749	17.6508	18.337	42	9	33	22591	64392.9	27748.7	156143	132970	65937.5	93033.5	49858.6	62694.2	105477	11350.6	51452.5	82096.9	52662.6	106247	48608.8	42280.1	76663	30030.6	49815.8	45561.2	66204.1	58065.6	58314.9	32254.3	45659.4	146190	71564.9	77300.4	48196.2	36164.6	50313.9	63465.7
6	M101T0	1.65064	0.723022	4.93217	3.73981e-06	0.000490188	UP	100.932	100.931	100.934	0.456658	0.052	0.778783	68	23	41	31590.2	280999	121187	463826	235284	431822	389335	140912	274425	189939	257851	101395	303284	204248	339900	262625	105931	228786	611256	196461	226883	566983	180052	256379	356770	301425	421419	234519	359251	283621	241044	106969	168775
7	M322T18	1.99456	0.996069	5.005	4.25661e-06	0.000506342	UP	322.07	322.064	322.085	18.0799	17.7095	18.3458	38	7	31	27183.3	120686	41891.9	240716	174498	145764	156162	40607.6	98046.6	157450	47693.8	89209	114655	119377	198383	115696	103407	118830	44763.8	99411.3	117927	123628	121950	126028	138032	145400	81684	102800	161549	128026	85398.6	95188.4	110262
8	M603T18	2.79672	1.48373	4.67213	1.47618e-05	0.00146941	UP	603.16	603.154	603.171	18.1223	17.714	18.2698	82	32	50	193459	325863	217737	911347	912276	465576	483252	50786.1	158528	645305	16709	76621.9	390473	243665	719017	229147	174007	405249	22775.4	172825	155252	293509	221434	274344	340489	405524	790393	400644	428357	288568	146837	195605	178303
9	M604T18	2.4371	1.28517	4.56243	2.20219e-05	0.00196992	UP	604.163	604.158	604.174	18.135	17.714	18.3363	65	20	45	48899.8	104030	57057.4	253532	238500	145354	145386	39514.3	54667.2	210487	5994.61	60691	120394	83495	195694	73361.9	59126.7	127137	30794.4	54901.8	118282	93860.1	60619.6	76025.3	87264.3	130235	228170	134949	119500	85415.8	50591.6	57142.2	83495.1
10	M457T31	2.3282	1.21921	4.41454	3.3118e-05	0.00256514	UP	457.211	457.206	457.217	31.0997	30.7828	31.466	47	14	33	318515	797606	561447	1.85698e+06	1.67861e+06	2.01447e+06	1.17614e+06	585251	640657	746271	582377	309583	378526	1.26939e+06	558357	916970	2.26468e+06	800842	1.62292e+06	262017	232012	846291	101923	1.13247e+06	377833	409981	754320	173866	405200	769781	501619	306587	725704
11	M285T3	2.01738	1.01248	4.37827	3.50375e-05	0.00265227	UP	285.278	285.275	285.28	2.65537	2.21145	3.07058	61	10	47	3542.92	40026.8	25405.8	80749.3	62832.7	132495	31044.6	41636	55860.6	39485.2	58765.2	39675.7	45267.9	39354	28267.9	28594.5	38212.7	29267	41224.7	22576.9	34852.3	42379.2	27221.8	10149.6	37521	35261.5	131700	32007.7	13296.7	36843.5	34987.8	27794.3	34973
12	M617T19	2.84838	1.51014	4.36348	4.74335e-05	0.00316747	UP	617.207	617.198	617.211	18.864	18.611	19.3265	48	13	35	83550.2	89911.4	55713.1	256102	281053	165467	96580.2	38709.3	25990.5	187932	21403	64326.5	63230	36311.8	254055	126484	23201.6	127258	25062.7	82198.5	34872.4	122932	40146.8	71701.8	166461	64749.4	86845.1	163054	118920	61909.6	60828.4	62553.5	69768.2
13	M223T19	1.66675	0.737039	4.25256	5.48067e-05	0.00342008	UP	223.086	223.084	223.099	18.8067	18.6067	19.8887	92	33	56	401396	2.04974e+06	909942	3.4164e+06	2.14901e+06	1.86634e+06	1.90766e+06	1.77934e+06	294933	2.99537e+06	2.7121e+06	1.72515e+06	1.95445e+06	709965	2.70483e+06	1.16581e+06	1.46079e+06	2.16456e+06	675890	3.05107e+06	2.03355e+06	1.67812e+06	2.20166e+06	1.4409e+06	1.37133e+06	662957	2.26319e+06	1.82383e+06	1.53584e+06	2.17117e+06	3.17535e+06	1.30545e+06	1.19877e+06
14	M257T3_2	1.75947	0.815144	4.19441	6.38059e-05	0.00368688	UP	257.247	257.245	257.249	2.68289	2.40445	2.92698	46	11	34	4589.27	66916.8	46254.4	117738	70495	296526	78306.4	65843.6	85595.3	151049	76147.5	68643.9	59403.8	59947.9	44510.8	51757.3	56632.6	52111.8	73261.6	51209.1	54245.1	109032	66702.1	51078.3	64937.5	54575.3	17260.3	45683.3	77534.9	61129.6	43475.1	41830.6	20305.1
15	M145T4_1	1.94345	-0.958617	-4.33257	6.87782e-05	0.00381801	DOWN	145.047	145.045	145.048	3.56465	3.33695	3.81427	65	33	32	57215	248202	147105	127712	94853.3	299080	156177	360778	182016	195615	83365.1	193022	356275	344743	178825	233242	280018	238309	222460	162801	228409	276093	247223	154733	371514	219916	970058	141830	199089	233803	142624	198517	218436
16	M463T4	2.28202	-1.19031	-4.3453	8.20494e-05	0.00427005	DOWN	463.117	463.102	463.121	4.0888	3.81962	4.37057	41	19	22	28786.6	152561	109388	66853.5	52303.4	390854	186275	137584	137932	327251	75566.6	217662	86932.3	267114	38200.5	164699	77677.4	281826	63925.6	224014	11606.6	189905	37271.2	238216	74959.4	143279	58907.9	430032	189537	286185	66280.9	261588	99259.7
17	M224T19	1.59692	0.675288	4.10031	9.77055e-05	0.00478573	UP	224.091	224.088	224.108	18.7804	18.3367	19.5478	56	20	35	50356.3	252411	97605.5	403079	250052	211436	225955	227815	115477	347273	366505	304185	255137	163057	348163	179489	143052	244806	73951.2	297557	244585	161444	177045	169187	224041	145272	262954	156415	229784	277339	467186	209774	165968
18	M228T4	1.5673	-0.64828	-4.05735	0.000147907	0.00627116	DOWN	228.128	228.113	228.131	4.36777	3.55952	4.79882	66	22	41	46056.4	583349	263076	372201	205889	438662	376541	1.25617e+06	401963	807342	190519	592780	808361	928503	333451	1.06243e+06	698962	400991	953722	451497	350613	903775	403374	392348	469744	889180	796941	426418	567890	497897	424991	565168	552965
19	M227T4	1.58389	-0.663474	-4.05058	0.000166089	0.00671524	DOWN	227.126	227.118	227.128	4.37052	3.9657	4.84402	92	35	56	432615	5.31201e+06	2.52377e+06	3.35377e+06	1.73228e+06	3.87947e+06	3.91e+06	1.06545e+07	3.95612e+06	8.21272e+06	1.79141e+06	4.42071e+06	7.91077e+06	8.23551e+06	2.48064e+06	9.2488e+06	6.29703e+06	3.43812e+06	8.67519e+06	4.14638e+06	3.29654e+06	8.30711e+06	3.72472e+06	3.19266e+06	4.36563e+06	1.08665e+07	6.5378e+06	3.91023e+06	5.26446e+06	4.49683e+06	3.74314e+06	5.00068e+06	4.92736e+06
20	M165T3	1.73081	-0.791448	-3.98996	0.000169285	0.00678908	DOWN	164.927	164.92	164.937	3.28017	3.01592	3.90772	63	28	35	166332	834317	429605	481759	383412	1.65153e+06	956061	1.5221e+06	302509	1.52388e+06	661283	975270	924163	781055	450266	965499	585783	976920	909408	752054	78840.3	1.7235e+06	293014	881983	1.76673e+06	1.13065e+06	690350	556896	996678	783719	538620	1.30507e+06	863921
21	M289T4	1.55714	0.638898	3.93231	0.000173798	0.00689133	UP	288.769	288.766	288.781	3.54838	3.29735	3.95143	53	14	39	6533.64	30616.6	12116.5	47674.4	29122.1	32147.7	49040.3	13699.7	15006.3	36998.5	58802.1	38283.3	28367.6	33086.7	5041.25	21464.8	35006.2	26912.9	46167.8	27967.2	26766.9	25905.2	21876.6	37808.1	5530.56	20473.5	37170.4	44243.9	42897.4	38206.5	28411.5	30409.9	31578.1
22	M241T31	1.67	0.739851	3.86335	0.00021493	0.00799848	UP	241.18	241.165	241.184	31.0395	30.7828	31.1713	43	12	31	76959.2	367565	195410	613835	415212	568356	343188	448574	220305	310973	266738	237909	228259	702533	293119	614835	660107	485638	777676	74237.7	283459	272837	292828	333104	132028	136660	350923	119586	261143	295915	258278	152671	326826
23	M935T35	22.9607	-4.52109	-4.09285	0.000246546	0.00876115	DOWN	934.721	934.709	934.724	35.3338	35.2033	35.4078	20	19	1	42001.7	140985	200128	2387.64	11824.3	1707.91	993.102	1766.49	1140.17	0	1299.03	55152	409393	27690.7	15858.5	203051	109866	180521	141872	251442	164699	321124	193980	170291	1254.74	52464.2	2732.7	184636	10794.3	2990.76	431603	4345.01	34109
24	M178T1	1.5782	0.658279	3.80481	0.000269448	0.00927202	UP	178.107	178.105	178.11	1.16523	0.79995	1.48523	45	11	32	5191.64	44161	18989.5	69694.8	44883.8	59054.7	66798.1	60363	44919.2	51965	40738.6	41531.6	51320.7	36549.5	55604.5	35425.8	41555.8	31924.8	47355.8	33822.1	37301.4	37142.4	25961.1	40387.1	45129.5	56246.9	59595.9	39240.8	41262.5	40416.3	25357.3	31035.1	26017.3
25	M125T29	1.70364	0.768619	3.77155	0.000312416	0.0101481	UP	125.097	125.096	125.098	29.3272	29.0585	29.4643	62	26	36	187395	571607	269673	973812	734228	580674	936252	663227	690918	999418	727782	468044	647320	458715	224273	807075	463572	821901	418285	650885	81877.2	751526	275918	326585	765940	273205	634607	244118	282099	385506	541803	289217	514415
26	M350T4	1.99268	-0.994712	-3.83176	0.00034314	0.0107167	DOWN	350.058	350.042	350.062	4.01795	3.73813	4.27992	43	21	22	32554.2	195945	133969	98332.2	88867.4	573780	222950	192559	121286	439054	118948	254630	202949	354300	38654.5	225659	187384	294184	117087	264472	15368.8	262778	43358.5	270268	111613	179993	78990.8	458796	196329	339987	109379	343910	202261
27	M173T4	1.46618	-0.552062	-3.76249	0.000413529	0.0118675	DOWN	173.04	173.033	173.044	3.65927	3.46148	4.02223	69	30	39	37895.6	243985	107050	166408	75274.5	281512	211163	382288	403415	263333	138192	242903	250251	273932	336380	167353	244622	300947	443929	248835	104315	201236	113209	157081	612560	198030	296574	175690	107675	220793	186373	215657	269982
28	M287T4	1.46717	0.553032	3.63487	0.000475451	0.0127358	UP	286.772	286.769	286.785	3.5453	3.13368	3.95143	42	11	31	5050.72	23613.7	8887.41	34645.1	20083	34024.2	39538.9	11588.3	12422.4	25929.7	42591.4	27234.8	26704.7	21770.9	6059.34	17207.4	24681.8	24934.2	23652.1	24687.6	21303.7	20476.4	16750.7	27828.2	6376.63	13372.4	27321.4	37208.8	31025.7	32285.3	19530.9	26749.6	25724.2
29	M360T8	1.72108	0.783318	3.63655	0.0004765	0.0127496	UP	360.037	360.033	360.04	7.80472	7.5434	7.97745	44	21	23	36989.8	181216	102316	312286	240828	329927	271881	110253	278356	144226	373898	348274	145305	54504.5	109240	57673.4	142879	245350	0	233826	4191.84	125269	287829	192170	232709	71293.9	73555.9	356875	339513	222639	136925	184746	67297.8
30	M142T1	1.75685	0.812988	3.6274	0.000483776	0.0128438	UP	141.958	141.956	141.96	0.879917	0.263517	1.5798	123	31	50	21114.2	152360	96168.6	267673	208056	135121	98746.9	326280	80569.2	161151	141235	254044	95680.1	160219	211791	71264.1	38007.6	148563	322175	65144.5	75217.1	106956	353603	192729	352828	95509.1	154588	93166.8	140227	59654	67796.8	265864	83347.9
31	M305T18	1.75747	0.813496	3.63011	0.000487878	0.0128963	UP	305.088	305.086	305.098	18.0799	17.714	18.337	76	28	48	250235	2.14019e+06	1.25764e+06	3.76131e+06	2.99097e+06	2.784e+06	6.0729e+06	569322	1.41336e+06	5.18123e+06	303763	1.97408e+06	1.89649e+06	2.4537e+06	3.32028e+06	1.06784e+06	1.64936e+06	2.42411e+06	200541	535552	451603	2.29053e+06	867933	4.35699e+06	1.49879e+06	1.95136e+06	2.0555e+06	2.64922e+06	2.75298e+06	2.33335e+06	1.99053e+06	1.25558e+06	2.42815e+06
32	M321T5	2.75698	1.46309	3.65768	0.000502808	0.0130837	UP	320.993	320.988	321.001	4.75087	4.22518	5.13275	49	17	29	30886.2	46275.5	37717.6	127441	161872	39617.9	4640.2	21054.6	34217.3	18637.5	48354.4	14512.4	74073	6150.16	62245	11590	64570.2	25917.6	21648.8	109735	24500.3	27274.3	156403	13996.9	50909.6	10824.6	51256.6	39202.2	40048.7	31604.8	39554.9	40901.7	36754.3
33	M279T25	2.29266	1.19702	3.574	0.000616828	0.014891	UP	279.137	279.135	279.143	24.8338	24.449	25.3557	89	33	56	1822161	2.13788e+06	1.79845e+06	4.90141e+06	5.41459e+06	1.14271e+06	848904	1.29421e+06	2.16389e+06	1.64455e+06	872764	1.89689e+06	1.5248e+06	5.0705e+06	1.4878e+06	1.07954e+06	1.80391e+06	3.52565e+06	287736	1.72658e+06	1.15023e+06	3.39381e+06	3.76216e+06	1.12095e+06	1.91231e+06	820705	1.11874e+06	640794	298565	2.18439e+06	894396	2.87202e+06	1.78208e+06
34	M162T3	1.5042	0.588992	3.52184	0.000673778	0.0156994	UP	162.058	162.056	162.059	2.59671	2.23038	3.01068	88	29	57	7984.24	243486	132168	366250	203782	739907	160813	122867	186788	395437	91988	88254.6	275301	280348	57512.3	234548	102345	268122	313127	258670	267695	162744	256455	146721	207639	312849	385028	137407	181667	345376	236685	241344	388462
35	M305T22_1	1.80288	0.850305	3.51495	0.000687726	0.0158889	UP	305.079	305.075	305.092	22.255	21.768	22.803	69	20	49	61826.7	276450	225855	498268	382690	273947	264029	123333	84761.1	160441	1.0202e+06	86896.5	179121	201600	251775	98600.4	143960	130447	87937.5	540696	400048	148627	261065	196756	252825	121710	127846	517820	189216	398432	144294	97810.9	83344.1
36	M219T20	2.01218	1.00876	3.51291	0.000725907	0.0163915	UP	219.114	219.107	219.124	20.4058	20.0295	21.0107	46	12	32	137518	291169	226680	585885	568397	212271	171085	248905	70394.6	377126	113174	310165	93127.4	375920	352202	211896	337270	409015	336326	318794	272415	353460	182712	221254	540446	205562	167295	36409.6	85883.2	215033	211875	121363	234497
37	M303T22	1.7794	0.831393	3.4928	0.000741936	0.0165957	UP	303.077	303.074	303.08	22.2885	21.768	22.8337	93	35	57	738713	3.49548e+06	2.6649e+06	6.21987e+06	4.84962e+06	3.75737e+06	3.19633e+06	2.08069e+06	1.22485e+06	2.09986e+06	1.17625e+07	1.37144e+06	1.55157e+06	2.43135e+06	5.11827e+06	646469	1.20675e+06	2.85629e+06	1.36594e+06	4.37675e+06	5.28804e+06	1.98508e+06	3.61605e+06	1.76718e+06	2.96995e+06	1.58052e+06	2.81395e+06	6.00794e+06	2.11756e+06	4.46421e+06	1.46764e+06	1.34742e+06	1.63574e+06
38	M546T36	1.61708	0.693391	3.48495	0.000805366	0.0173678	UP	545.824	545.813	545.83	36.2075	36.0787	36.451	52	14	38	11464.3	39355.1	17821.5	63640.4	47856.6	42083	49840.2	19380.4	44277.5	52550.9	66947.9	54595.3	41830.1	47354.4	14132.3	35136.1	23952.5	59419	29510.4	23739.6	39656.3	31280.7	21949.9	73950.9	16569.5	12691.4	24803.8	48189.6	60780.8	61859	43386.2	17705.4	23918.8
39	M307T12	2.56231	1.35744	3.47194	0.000828034	0.0176305	UP	307.047	307.044	307.054	12.289	11.6425	12.8859	45	13	30	102416	254317	312898	653487	777439	0	221219	555091	0	290047	0	650938	2059.43	0	660740	12556.7	67300.2	307721	1712.46	825685	138076	82661.1	16615.8	0	525563	178250	642230	50544.6	362804	56509.8	146292	1922.4	84170.1
40	M280T25	2.10846	1.07619	3.45199	0.000913051	0.0185589	UP	280.14	280.135	280.142	24.8315	24.592	25.2503	45	13	32	284013	376483	283741	793800	845131	145689	267683	269145	474804	273304	199639	362395	289112	832744	290908	215236	268882	581317	10376.6	330588	265019	531214	671497	202017	397681	131189	239800	134732	64727.6	394198	145487	462040	376389
41	M148T20	2.18675	1.12879	3.42106	0.00097071	0.0191421	UP	148.112	148.109	148.114	20.37	20.205	21.0107	52	17	35	160341	303412	293539	663486	706921	93492.1	198931	311578	67798.9	463948	81661.8	349019	66156.9	483407	394909	203070	234050	502501	439331	647043	210978	467189	118028	252216	583565	110965	109854	63199.9	88403.4	251627	89156	121285	68968.5
42	M356T20	2.50644	1.32564	3.41717	0.000995105	0.0193785	UP	356.137	356.134	356.148	20.4103	19.719	21.3255	90	31	56	1.89886e+06	2.12306e+06	2.46549e+06	5.32132e+06	6.3823e+06	8.41763e+06	1.16361e+07	2.11967e+06	2.20984e+06	1.54955e+06	2.66968e+06	3.30463e+06	2.93874e+06	1.59354e+06	770056	693848	4.0012e+06	100292	114427	604503	13563.6	5.06632e+06	25324.1	2.02687e+06	2.70928e+06	2.30617e+06	780767	169048	480465	471584	1.14684e+06	222994	726504
43	M283T5	1.46555	0.55144	3.39327	0.0010303	0.0197093	UP	283.035	283.031	283.037	4.84487	4.21398	5.20118	93	34	57	194787	1.45483e+06	659841	2.13213e+06	1.26064e+06	2.20104e+06	1.69154e+06	866467	1.46172e+06	1.6612e+06	2.77739e+06	1.10483e+06	2.06758e+06	1.19642e+06	633378	711921	1.48987e+06	1.71136e+06	504675	3.64657e+06	1.01017e+06	1.39858e+06	2.01248e+06	1.65963e+06	1.0396e+06	777725	1.09267e+06	1.8773e+06	2.11864e+06	1.67361e+06	508347	1.59916e+06	1.16849e+06
44	M297T25	1.86653	0.900361	3.39504	0.00105189	0.0199065	UP	297.148	297.142	297.154	25.4411	24.913	25.8248	76	27	48	477595	729971	528470	1.36324e+06	1.24706e+06	396244	1.26553e+06	123505	554596	938185	175146	415496	647265	1.51642e+06	611357	1.26356e+06	1.31317e+06	700823	851306	279904	709887	1.45416e+06	941523	271715	102959	507120	45779.3	320093	37209	521917	950139	533979	1.72271e+06
45	M243T24	1.50255	0.58741	3.33886	0.00124383	0.0220365	UP	243.136	243.126	243.138	24.2687	23.9485	25.0615	53	18	34	161752	821370	510556	1.23415e+06	674170	2.07626e+06	1.35007e+06	160090	695191	1.52022e+06	289403	924826	1.05734e+06	625717	449157	1.46466e+06	1.24731e+06	1.39165e+06	64955.6	185269	168670	256423	280115	727378	826154	1.42818e+06	820328	842799	854370	1.0224e+06	1.02935e+06	316237	810424
46	M142T3	1.64232	0.715734	3.31055	0.00134624	0.0230654	UP	141.958	141.956	141.96	2.68915	2.30223	3.0311	94	35	58	21495	311466	239000	511527	342279	797645	423976	398134	111185	538421	892355	105620	361764	146008	180423	74460.2	301796	155636	686124	421881	306354	227834	190241	150594	555534	205751	865282	148562	486761	83967.2	156477	57929.5	189687
47	M237T20	2.13473	1.09405	3.31443	0.00135557	0.0231558	UP	237.125	237.116	237.127	20.4111	20.2057	21.036	88	34	52	1.21642e+06	2.22386e+06	2.19009e+06	4.74735e+06	5.06683e+06	563986	1.4406e+06	1.86527e+06	318957	3.24458e+06	625645	2.50595e+06	423325	3.49354e+06	2.89665e+06	1.7508e+06	1.77908e+06	3.68183e+06	3.0595e+06	2.66868e+06	1.93234e+06	2.96734e+06	908888	1.90896e+06	4.1428e+06	930849	639476	417429	311520	1.89963e+06	865765	880593	1.77237e+06
48	M587T18	1.90751	0.931687	3.31735	0.00137212	0.0233147	UP	587.187	587.177	587.199	18.135	17.714	18.4763	85	32	52	310761	979751	690427	1.86888e+06	1.83755e+06	1.43628e+06	1.59623e+06	111632	352498	2.18886e+06	21193.6	198126	1.22907e+06	788510	2.09854e+06	1.13047e+06	712713	1.51949e+06	20258.4	303727	256062	1.09941e+06	341686	916897	1.07505e+06	1.7467e+06	3.16537e+06	1.27493e+06	1.06435e+06	826268	645192	494278	842421
49	M281T28	1.69077	0.757681	3.28008	0.00149124	0.0244114	UP	281.154	281.151	281.169	27.7933	27.3867	28.1908	82	28	53	575359	1.17697e+06	770180	1.98999e+06	1.60635e+06	406118	1.65727e+06	631936	195981	1.18719e+06	872705	948910	348719	1.50143e+06	1.55314e+06	2.37338e+06	2.53161e+06	676418	870514	781810	402160	3.18622e+06	2.0562e+06	754665	1.11242e+06	998060	353368	375093	313985	669203	893257	839403	1.4091e+06
50	M101T2	1.47819	0.563833	3.27285	0.00151827	0.0246492	UP	100.932	100.931	100.933	1.60739	1.22655	2.24615	74	25	45	34022	389571	226242	575861	321076	351722	243815	908043	168211	861774	334968	113714	378935	217024	363433	194128	587080	294722	388285	208974	300197	823764	309672	314521	184435	547841	1.11187e+06	220908	383892	357422	306259	489600	306721
51	M357T20	2.34021	1.22664	3.26707	0.00159307	0.0252871	UP	357.14	357.134	357.148	20.4243	19.8598	20.8935	62	16	46	334994	394115	434694	922855	1.09818e+06	1.39015e+06	2.07129e+06	314811	440637	338726	526388	646114	558595	333193	219769	143001	717080	8177.9	40939	136946	0	932215	23597.6	399677	402180	437818	26889.9	92108.8	94712.9	116781	193214	48160.3	132974
52	M238T20	1.91895	0.940318	3.24703	0.00167951	0.0259899	UP	238.128	238.121	238.134	20.4017	20.2057	21.0107	54	19	34	166480	377953	302970	725272	715195	156649	260722	340837	67926.1	434944	171083	502255	87441.5	517294	513880	339250	382305	567121	423090	324176	373446	733486	168208	331296	651278	234087	146584	108594	153330	222526	162222	180014	207873
53	M147T22	1.31738	0.397668	3.23244	0.00173671	0.0264358	UP	147.077	147.065	147.079	22.3097	21.7533	22.8972	85	27	55	420201	5.74799e+06	2.31842e+06	7.57227e+06	3.09293e+06	1.14444e+07	3.49599e+06	4.53649e+06	7.98847e+06	5.64981e+06	6.92801e+06	4.61139e+06	7.88186e+06	7.99199e+06	4.02427e+06	4.68045e+06	5.1232e+06	3.22876e+06	2.1408e+06	2.12979e+06	9.99527e+06	3.76109e+06	9.29951e+06	4.73377e+06	4.45729e+06	3.27175e+06	5.15039e+06	3.66503e+06	5.02121e+06	8.887e+06	5.1569e+06	4.53924e+06	5.8897e+06
54	M197T3	1.89285	0.920564	3.23475	0.00174911	0.0265306	UP	196.873	196.865	196.877	3.30748	3.06622	3.74	88	33	55	92204.8	129352	99746.1	244845	239684	111024	97714	100324	137058	173496	574403	72266.5	109916	104200	40163.2	71104.4	61288.9	98420	138778	89341	42257	100811	98143	110590	144768	102062	139882	67157.5	300945	100535	71702.8	135497	147229
55	M175T20	2.16541	1.11464	3.22089	0.00181107	0.0269943	UP	175.123	175.116	175.125	20.372	20.0502	20.8938	55	18	37	280382	496055	526419	1.07416e+06	1.18713e+06	51800	380114	496025	88877.5	608177	113981	623854	87561.2	867039	728514	363959	193991	919563	806929	549412	452977	596451	200460	417195	1.06933e+06	184340	230396	94772.2	129437	300752	48721.8	170215	120001
56	M203T24	1.52529	0.609083	3.21338	0.0018197	0.0270575	UP	203.086	203.082	203.09	23.9765	23.7402	24.4968	57	20	37	50168.1	210809	116990	321545	214934	186067	286952	214765	229793	308285	134956	283658	85436.1	227375	101858	357927	331175	138746	24229	87302.8	95034.3	201229	84417.7	127888	414133	198515	267772	112804	197667	113745	168158	119071	477779
57	M329T3	1.42619	0.512168	3.1992	0.0019236	0.0280147	UP	329.005	329	329.012	2.67837	2.2944	3.10193	52	19	32	3295.09	88750.6	48357.8	126575	65057.8	202584	58126.3	100479	44935.4	45285.4	43189.7	191055	115837	109226	87993.1	104498	112472	67105.5	41271.3	88786.2	97339.4	135835	76162.8	92158.5	58926.6	94723.2	188499	27797.6	126673	93758.9	89173.2	29710.8	56020.5
58	M803T37	1.77224	0.825576	3.1873	0.0020609	0.0292207	UP	802.591	802.583	802.598	36.9918	36.66	37.4488	46	13	32	34087.4	283126	173133	501767	472498	707317	132422	220346	591916	284560	698773	211253	160922	548217	239790	123695	214703	672288	121420	225761	292245	163898	266459	292538	96181.5	240083	164922	219561	117647	284044	275866	172933	221773
59	M175T7_1	2.97978	1.57521	3.20494	0.00208496	0.0294254	UP	175.003	175.001	175.009	6.57972	6.3741	6.83883	69	23	46	373407	282204	281351	841868	1.27964e+06	21540.6	243950	204014	372909	469832	62023.2	308077	465681	107991	685194	120632	178882	197607	299354	73924.3	0	99599.9	0	106382	224128	317747	708407	98335.9	118675	93488.2	626088	310789	75476.8
60	M774T37	2.01387	1.00997	3.1798	0.00222509	0.0308517	UP	773.559	773.551	773.564	36.9462	36.4818	37.4495	56	17	37	39230.9	318311	178936	641036	737822	1.00096e+06	143188	240462	555494	505198	227457	215257	310981	164489	121163	84965.1	298720	234115	143394	291060	508877	229869	402569	389415	292821	301859	187045	243939	288551	411092	430483	550612	297512
61	M210T4	1.74964	0.807061	3.11075	0.00249722	0.0334831	UP	209.981	209.98	209.988	4.31642	4.01007	4.72085	51	16	35	23727.5	58478.7	48118.1	102317	87645.8	4440.83	10780	51574.8	17463.1	31474.4	39471.8	21181.5	58689.4	24914.6	144048	26069.7	72141.9	31703.6	91640.9	78541.9	158520	56322.3	129576	24483.3	32293.4	30446.2	49399.8	29720.6	83131.5	28324.4	87990	62081.6	27452.2
62	M588T18	1.75865	0.814467	3.1114	0.00259122	0.0343523	UP	588.19	588.184	588.197	18.135	17.714	18.4763	71	29	41	81764.7	289044	179391	508327	484519	419079	440333	117676	112401	601360	7711.82	276913	339166	239458	572575	318131	210436	421961	30208.2	107279	85852.3	335951	111844	252550	301948	535667	848384	363068	329997	240883	193739	144081	252702
63	M600T19	1.85136	0.888584	3.10643	0.00264591	0.0348489	UP	600.208	600.202	600.224	18.8716	18.6092	19.3265	46	13	33	55771.3	121191	81433.6	224369	230207	90346.6	119063	66831	42631.1	141809	28832.7	112329	89819.9	158830	58362.5	156542	48253.6	97277.9	36791.9	64922.1	89518.7	308099	183592	185908	129462	338708	41498.4	150847	302586	287806	90656.5	142198	138223
64	M130T27	1.55626	0.638079	3.07113	0.00289858	0.0370622	UP	130.065	130.057	130.067	27.3095	27.018	27.559	78	27	51	593063	2.39228e+06	1.88295e+06	3.723e+06	2.23921e+06	1.04389e+06	841812	3.04275e+06	1.27453e+06	5.61825e+06	1.0989e+06	539700	1.24661e+06	2.57271e+06	2.00423e+06	2.09201e+06	5.72821e+06	981209	238187	562654	2.63005e+06	862197	1.48389e+06	4.49161e+06	970623	2.01986e+06	657873	631701	710758	4.64682e+06	2.17142e+06	1.54088e+06	5.32515e+06
65	M524T36	1.55148	0.633649	3.06532	0.00291204	0.0371764	UP	523.811	523.805	523.818	36.2622	35.9447	36.3912	53	18	35	9531.96	39443.7	20900.3	61196.3	46871.1	40820.8	42621.6	25892.3	48341	43579.6	88164.9	34287.5	41098.7	50965.5	13063.5	40653.7	21532.9	63081	29063.8	21746.2	43626.5	49549.2	25455.2	47346.2	14733.4	15344.6	15781.6	36538.9	64283.9	109919	36788.2	19830.8	26394.9
66	M115T3	1.4101	0.495798	3.01834	0.00331774	0.0404619	UP	114.893	114.892	114.894	3.3334	3.06622	3.81113	74	24	50	58388.1	251735	135970	354972	192910	311252	259681	193247	329231	163879	525495	159848	296927	230865	159753	66682.6	259188	167016	225725	252170	419760	203791	309664	134945	193408	90255.8	232745	188406	375172	187342	150606	273144	166190
67	M113T3	1.39404	0.479271	2.98431	0.00369598	0.0432708	UP	112.896	112.895	112.897	3.33803	3.06622	3.81113	91	34	57	105080	488839	266284	681461	352315	602638	498790	386231	615817	321998	983668	322225	560029	428491	294215	177276	496767	396240	410980	470241	771214	372685	810449	201262	393613	236624	381019	293584	689216	538793	287773	509259	374296
68	M130T22	1.29744	0.375671	2.96009	0.00398794	0.04529	UP	130.051	130.05	130.062	22.283	21.272	22.9252	107	35	58	2082322	2.81027e+07	1.18778e+07	3.64616e+07	1.51234e+07	5.28884e+07	1.65855e+07	1.98821e+07	3.51329e+07	2.34475e+07	3.44419e+07	2.14845e+07	3.86715e+07	4.01461e+07	2.43512e+07	2.28869e+07	2.84258e+07	1.61267e+07	7.0576e+06	9.73777e+06	4.97754e+07	1.79719e+07	4.97637e+07	2.0953e+07	2.18286e+07	1.56843e+07	3.68678e+07	1.86125e+07	2.51341e+07	4.4828e+07	2.19801e+07	2.43765e+07	1.73795e+07
69	M529T22	2.01438	1.01033	2.96289	0.0040698	0.0458345	UP	529.233	529.228	529.237	22.4765	21.8145	22.7992	59	18	38	222478	428940	344244	864047	1.02685e+06	198097	264551	781355	260579	972740	728749	444799	284877	158250	672072	123168	265325	203293	46657.3	1.83844e+06	780311	504112	361099	713976	737291	245892	224862	731944	243248	218687	309211	110524	265212
70	M397T20	2.01989	1.01427	2.93944	0.0041673	0.0464714	UP	397.113	397.106	397.125	20.3713	19.7758	20.8907	51	10	33	111343	282156	352955	570578	593274	127915	830465	72473.9	80248.9	151788	1.5754e+06	147741	41368.7	151813	105488	86011.3	178080	73900.6	23526	860231	474242	113876	88770.4	202333	163482	50187.8	0	506621	169841	283133	64840.3	56396.6	114351
71	M196T32_2	1.54723	0.629692	2.93521	0.00429183	0.0472669	UP	196.143	196.141	196.145	32.1533	32.0513	32.4372	44	15	29	41789.2	111591	60245.1	172657	138166	221128	61750.4	135874	48513.1	171926	140427	275460	102471	45453.9	124970	48529.4	57015.2	136192	64274.3	70653.8	85918.8	241868	76467	71514.8	82146.5	77817.2	105586	60206.9	74258.9	93931.3	92671.2	76710.2	26901.5
72	M169T29	1.54797	0.630381	2.92873	0.00430369	0.0473416	UP	169.124	169.121	169.126	28.9917	28.9178	29.0897	40	10	30	92791	296895	208334	459586	327186	203642	154765	235155	166628	491285	241502	182392	263247	349233	268686	222215	486828	147952	172810	111053	411340	282742	1.07381e+06	201839	541269	128119	319057	69117	155042	256826	204991	120963	159600
73	M304T22	1.64765	0.720408	2.92619	0.00433295	0.0475253	UP	304.081	304.078	304.087	22.2529	21.7005	22.7717	82	30	52	102767	555406	449942	915113	735494	558175	470594	313686	342606	267472	1.72414e+06	110793	440762	410960	858074	212972	267942	226899	163262	669063	1.11077e+06	349949	554532	350395	520754	61468.8	201588	1.12734e+06	266136	728806	240617	159707	268373
74	M638T34	1.34379	0.426311	2.92595	0.00437956	0.0478156	UP	638.37	638.361	638.374	33.9988	33.8778	34.1408	67	25	42	27129.7	154374	74122.8	207446	99889.3	480960	166770	142173	121383	134343	118121	66634.1	255104	111680	141075	124671	175160	161978	78726.1	117847	40599.5	155770	37468	199605	107288	144820	190749	165394	150803	153941	140827	197123	179739
75	M138T7	1.49476	0.579916	2.91037	0.00456711	0.0489572	UP	138.052	138.048	138.058	6.53009	6.0549	6.87135	70	27	43	186407	1.01898e+06	692500	1.52313e+06	972491	956087	661654	1.114e+06	3.4032e+06	774569	296083	2.97297e+06	1.22494e+06	1.11115e+06	817370	740617	1.0838e+06	831831	2.22363e+06	712718	295821	613756	600692	1.41889e+06	842930	930785	858668	497351	1.51063e+06	1.42461e+06	1.33123e+06	381972	739097
76	M568T36	1.52554	0.609321	2.8893	0.00484051	0.0505491	UP	567.837	567.828	567.843	36.15	36.0157	36.3873	63	19	44	11758.8	41960	25360.5	64011.7	48090.9	51906.9	64566.9	25278.7	42670.2	52166.8	119197	69450.1	66527.1	49697.9	10671.2	34643.7	21310.9	100582	35839	18534.7	39975.2	24036.7	27630	38840.8	11965.1	15004.2	19750.3	48272.5	64384.1	44722.4	30840.2	20150	20704.5
77	M1118T36	1.42418	0.510136	2.87098	0.00509207	0.051943	UP	1117.64	1117.63	1117.65	36.1521	36.0672	36.2775	52	17	35	12262.6	71339.4	39357.1	101600	62264.2	101176	96684.3	59353	77226.1	90009.8	116983	36785.1	97178.8	72409.7	38422.1	7835.12	60806.5	99883.2	78641.9	37000.6	45985.4	20652.4	61755.6	121823	41345	26653.6	151234	57724.7	103257	175761	55221.9	30883.1	36916.3
78	M221T24	1.51643	0.600681	2.86901	0.00512339	0.052112	UP	221.095	221.093	221.097	23.9597	23.579	24.3548	60	23	37	176105	672151	417691	1.01927e+06	748278	486940	832069	655623	635565	954518	437732	784754	336004	617323	315714	1.90651e+06	1.05744e+06	806819	228982	141672	364892	783885	185448	655582	1.35686e+06	773177	921981	288286	977554	623401	272661	330226	985438
79	M485T33	2.41544	1.27229	2.86362	0.00520812	0.0525644	UP	485.247	485.239	485.257	32.9223	32.8053	33.0487	37	8	29	222584	222278	432440	545709	655733	2.22136e+06	754735	0	0	0	0	0	0	639583	440649	450814	1.07834e+06	396994	190996	0	0	0	0	123292	406665	0	316137	0	0	0	0	0	148535
80	M354T4	1.45862	-0.544601	-2.86902	0.0053715	0.0534173	DOWN	354.078	354.065	354.081	3.68395	3.32615	4.16318	51	25	26	8421.51	61407.3	31080.3	42099.7	32030.8	60400.6	43276.1	127442	68515.9	100127	23021.2	52004.2	88520.2	49947.1	36251.5	77961	83480.1	73062.8	118238	9148.46	35173	82075.1	19219.2	42195.3	135179	61264.4	91642	45595.7	35743.1	76778.3	58752.2	44834.7	81823.7
81	M293T14	1.92138	0.942145	2.86096	0.00538738	0.0534989	UP	293.068	293.054	293.074	14.2767	13.8631	14.7036	38	5	29	105212	577220	484333	1.10906e+06	1.27106e+06	474174	264257	805231	114290	776695	413777	1.19574e+06	96256.2	491838	326921	767186	270233	941580	134839	126152	102535	539415	404489	251727	224625	847992	1.43533e+06	160145	718099	931975	2.38203e+06	56500.8	534870
82	M454T37	1.53842	0.621446	2.83688	0.00563839	0.054758	UP	454.298	454.293	454.301	36.6237	36.3062	37.3267	67	24	43	108330	1.00216e+06	620644	1.54175e+06	1.20828e+06	2.4068e+06	1.84192e+06	2.20524e+06	2.02592e+06	1.3254e+06	400102	439296	860592	401766	1.47291e+06	1.05828e+06	1.19058e+06	229378	2.17672e+06	274783	156902	1.34538e+06	505021	554658	953308	563275	1.3609e+06	327641	1.47147e+06	1.04294e+06	1.22839e+06	544460	1.43865e+06
83	M158T26	1.37763	0.462183	2.83586	0.00564524	0.0547916	UP	158.118	158.117	158.12	26.3641	25.8922	26.598	72	27	45	97298.8	404979	208382	557910	310989	676369	434646	456802	934078	423133	131544	628112	274369	449461	499622	222265	687583	153378	199468	218902	130209	301626	271161	911170	624470	341519	316628	544016	302745	413277	556605	447677	201916
84	M285T24	1.56652	0.64756	2.83112	0.00572848	0.0551965	UP	285.091	285.087	285.099	24.0283	23.7845	24.555	45	15	30	98889.9	433967	286070	679816	549324	810373	766126	357067	693332	188786	635681	587188	127595	148145	215533	232186	167460	735715	148195	207810	950093	463488	186196	338067	409043	140402	253034	467766	434489	532818	55874.4	155682	228018
85	M292T5	1.3691	0.453231	2.82424	0.00587408	0.0558907	UP	292.05	292.045	292.062	5.22043	5.01032	5.3798	43	12	31	38433.4	188449	100557	258006	135735	541976	249910	125808	129621	172554	182719	186430	453110	168216	155584	110402	290725	97329.1	187578	159876	72006	150700	157242	214286	120461	159153	429381	109443	186767	173476	135899	141067	155338
86	M384T6	1.36884	0.452955	2.81766	0.00600284	0.0564904	UP	384.086	384.08	384.099	5.55539	4.84487	6.10363	74	23	42	46372.4	263842	103162	361158	227046	552427	313494	148177	193002	281296	295042	202578	322807	185461	304455	177425	109162	191915	354259	414479	135814	276509	286755	251405	152287	195827	410128	260388	368166	255807	223004	204455	248201
87	M159T7	1.65566	0.727407	2.81445	0.00603051	0.0566176	UP	159.029	159.027	159.035	6.5639	6.16585	6.80205	73	26	47	295419	1.01943e+06	745045	1.68783e+06	1.53342e+06	572391	1.5941e+06	980610	822018	1.74511e+06	57305.7	1.83484e+06	2.162e+06	529824	2.33695e+06	808601	775724	838144	1.12539e+06	490198	16760.7	453001	77061.8	467239	646183	1.58827e+06	2.38797e+06	784931	344436	548574	2.20093e+06	1.4176e+06	368170
88	M1128T34	1.65207	0.724274	2.81356	0.00608328	0.0568585	UP	1127.65	1127.64	1127.66	34.077	33.9958	34.2125	40	11	29	10716.9	25465.1	24701.7	42070.2	31765.5	91392.2	106489	12744.3	16044.4	19441.1	7893.62	5001.24	13021.1	29465.2	19992.1	57369.1	62939.6	24593.3	27528.6	9875.9	3262.49	28495.1	3884.02	10113.8	45239.5	7442.94	64473.8	6440.64	10189.6	12318.3	13923.7	13931.8	46037.4
89	M637T34	1.34404	0.426573	2.80181	0.00625234	0.0576158	UP	637.366	637.358	637.373	33.9979	33.8565	34.1408	88	33	55	73619.6	412576	204857	554518	281624	1.2822e+06	414585	328957	350014	299589	376541	168782	675438	297682	437093	322918	487588	412707	242729	379702	66350.8	524539	63588	458714	219921	344923	582076	413281	357049	561682	378716	558288	453428
90	M626T23	1.54515	0.627748	2.79471	0.0063354	0.0579802	UP	626.203	626.191	626.211	22.6385	22.331	23.2368	47	15	30	32382.7	111819	78232.3	173135	133330	253925	157783	0	56561.1	182968	79242.3	23654.7	141449	28427.1	89874.8	55182.6	137281	136171	15680.1	174273	26059.3	160501	13649.1	69748.9	145198	86393	21384.5	288575	134638	115720	36223	62991.7	61482.1
91	M172T27	1.55457	0.636514	2.79698	0.00641932	0.0583432	UP	172.078	172.076	172.082	27.3055	27.018	27.4312	68	23	45	94789.4	354082	302439	550444	366458	101474	108679	431398	179923	828998	148922	47679.8	179389	374250	283508	257708	958683	141953	22503.1	85512.2	441683	113774	199192	728114	118025	287116	62037.5	75921.7	81941.8	720725	303423	236110	790313
92	M129T22	1.27132	0.346332	2.79133	0.00647022	0.058561	UP	129.066	129.065	129.069	22.2975	21.7533	22.9252	91	32	56	167858	2.31721e+06	936346	2.94593e+06	1.22048e+06	4.14795e+06	1.45757e+06	1.60979e+06	2.9166e+06	2.16132e+06	2.83593e+06	1.87897e+06	3.05486e+06	3.3218e+06	2.46087e+06	1.88092e+06	2.12988e+06	1.35004e+06	728957	924091	4.06733e+06	1.56634e+06	4.02315e+06	1.86039e+06	1.26526e+06	1.2614e+06	2.96415e+06	1.59618e+06	2.14112e+06	3.58566e+06	1.77596e+06	2.02878e+06	1.43469e+06
93	M157T27	1.79259	0.842042	2.77916	0.00676846	0.0599131	UP	157.088	157.086	157.094	27.1837	26.9053	27.2602	48	20	28	210471	389329	298135	697905	753484	725002	658730	303675	249088	498541	437660	268980	250647	471887	88438.7	697775	229514	1.57575e+06	37113.4	152543	132557	642488	132196	454119	221702	250104	1.01206e+06	182714	539761	343762	140579	252496	311471
94	M378T20	2.5492	1.35004	2.79022	0.00680452	0.0600725	UP	378.119	378.113	378.13	20.3697	19.87	20.7018	42	10	32	242997	236631	246485	603219	948943	301819	1.16908e+06	217852	66804.8	200703	441136	330758	113179	217085	278011	80253.7	655023	13900.2	14980.1	116526	40112.1	467089	37673.8	179726	306176	188115	36212.6	121837	25222.8	129003	118101	21514.9	139565
95	M255T21	1.79326	0.842586	2.76597	0.0069027	0.0605024	UP	255.136	255.131	255.138	20.524	20.2057	21.2307	89	28	50	913460	2.03222e+06	1.88414e+06	3.6443e+06	3.71738e+06	234308	1.08401e+06	1.43849e+06	137990	4.01924e+06	302405	2.00024e+06	478926	2.57552e+06	2.66729e+06	1.4317e+06	1.34592e+06	3.07048e+06	4.83027e+06	2.37242e+06	1.53897e+06	2.70378e+06	544799	1.59121e+06	4.30861e+06	614914	1.05163e+06	369664	371134	1.44897e+06	2.09012e+06	1.31914e+06	1.67897e+06
96	M195T32	1.55393	0.635923	2.74956	0.00727177	0.0622044	UP	195.14	195.138	195.142	32.149	32.0482	32.2818	63	24	39	314363	778201	470792	1.20927e+06	1.02874e+06	1.6971e+06	315503	962283	329467	1.15479e+06	1.00989e+06	2.00481e+06	761507	264710	1.00381e+06	406165	407752	969596	246494	674569	633090	1.80927e+06	613688	533509	575560	114318	690106	322702	382126	673466	768514	384902	174478
97	M282T28	1.49795	0.582988	2.73861	0.00742291	0.062878	UP	282.157	282.154	282.172	27.7948	27.3867	28.0535	50	19	31	90292.3	248741	163893	372461	271772	55678.5	319093	172952	98503.6	219642	169431	318463	132215	288956	358865	411498	429692	152483	166637	51784.7	133130	597617	408540	175083	794288	205602	97520.7	67564.3	73517.7	148745	162043	166956	298112
98	M239T10	1.61225	0.689073	2.73898	0.00747555	0.0631095	UP	239.087	239.081	239.097	10.1767	9.8121	11.0359	61	24	32	100067	573008	393422	923831	833692	914263	488898	320605	270853	339838	384385	446572	184682	481689	563857	624621	824737	414009	163968	1.27017e+06	288824	462146	324012	331222	826926	498329	1.02372e+06	231345	440717	757307	789032	233219	571363
99	M248T27	1.50299	0.58784	2.73796	0.00753328	0.0633616	UP	248.114	248.112	248.118	27.3095	27.018	27.4312	76	28	48	154277	625891	483479	940711	616010	235160	253787	623890	347722	1.28954e+06	326537	181277	344883	723017	509339	481518	1.61478e+06	268700	83751.6	154041	916329	249616	418811	1.31245e+06	197223	465559	119150	165406	155744	1.2877e+06	531973	428613	1.29222e+06
100	M263T24_1	1.55354	0.635555	2.69816	0.00831076	0.0675448	UP	263.109	263.105	263.125	23.9765	23.579	24.4968	77	28	48	1280039	4.51805e+06	3.30341e+06	7.01896e+06	5.63434e+06	1.98652e+06	2.80607e+06	3.27835e+06	2.51204e+06	6.5495e+06	1.11324e+06	4.02546e+06	2.61593e+06	5.45782e+06	2.04756e+06	1.51508e+07	8.74811e+06	3.2445e+06	1.19223e+06	1.01357e+06	1.18505e+06	4.92904e+06	474923	3.74333e+06	8.78397e+06	5.46855e+06	6.38793e+06	3.38514e+06	7.2626e+06	4.27373e+06	3.35951e+06	1.77733e+06	8.38671e+06
101	M101T3_1	1.3004	0.378951	2.69661	0.00839499	0.0679812	UP	100.932	100.931	100.933	2.71995	2.40112	3.08675	92	34	58	38665	863189	387656	1.12249e+06	535957	1.19264e+06	762353	613928	930227	710947	1.08911e+06	551642	648175	790120	694684	534768	1.08484e+06	1.65974e+06	693522	611410	542391	924181	851184	672323	707510	778720	388830	658485	1.72309e+06	1.95264e+06	1.76652e+06	703578	1.06602e+06
102	M443T34	1.99233	0.994455	2.66317	0.00920401	0.0720158	UP	443.232	443.227	443.238	34.2587	34.1333	34.3442	44	13	31	161412	343372	516259	685032	716189	2.93091e+06	105883	335633	180533	319435	272802	9565.2	189840	277712	471288	98460.4	370899	146804	228300	163041	80705	1.24045e+06	0	280715	14946.8	22175.9	0	98687.5	766361	156081	430082	42284	315298
103	M511T5	1.35186	-0.43495	-2.67325	0.00927178	0.0723415	DOWN	511.133	511.125	511.145	4.82437	4.57797	5.13303	44	23	21	15284.5	160337	72549.1	118604	73572.7	277478	238493	145742	139617	217028	87141.2	301608	210807	132371	47361.5	127986	141467	257654	124617	338903	122270	213875	140872	242408	122170	147808	155705	193721	216161	231145	54746.9	144561	157783
104	M157T24	1.46149	0.547441	2.64648	0.0095856	0.0738258	UP	157.079	157.077	157.084	23.9767	23.579	24.4968	74	22	52	114724	498805	307521	728999	531129	454832	627387	294610	371900	794611	145640	566858	295307	458659	211475	1.44642e+06	713845	567671	212568	94859.3	226154	633761	100944	385320	994977	695772	910456	231963	817754	439961	229667	275424	793356
105	M802T37	1.84297	0.882036	2.66088	0.00965525	0.07415	UP	801.591	801.582	801.596	36.9555	36.5552	37.5832	53	19	30	61097	448972	278152	827444	1.02234e+06	683771	613348	538625	516114	716855	412087	774120	197207	358566	361195	144719	310454	113095	287793	343517	426270	236332	1.02736e+06	461107	194893	347887	207067	352123	315113	194503	891741	156611	317985
106	M502T5	1.62266	-0.698362	-2.67292	0.00977944	0.0747236	DOWN	502.169	502.154	502.173	5.29307	5.0566	5.44577	43	24	19	24201.4	122050	89479.3	75216	67368.5	104489	72159	115019	62041.1	231493	32592.6	143192	114707	100917	26734.5	148924	56059.6	177313	224327	22038.3	151228	192184	75431.1	60776.5	114674	180330	462842	19285	264033	171142	114180	89287.7	147069
107	M178T3	1.60373	0.681431	2.63148	0.0100155	0.0757982	UP	178.107	178.105	178.11	2.77475	2.11483	3.15697	81	19	50	6111.01	69123.4	51862.7	110855	100646	207945	203981	71995.9	56324.4	84465.3	54543.9	63305	65458.7	46632.5	21310.7	52131.6	64758.9	58945.7	31023.3	72972.9	46286.6	34794.4	37484.7	61364.8	24915.8	49209.1	263158	54235.2	103407	60594.8	53017.7	48941.9	75005.6
108	M247T27	1.51903	0.603154	2.6073	0.010781	0.0791456	UP	247.111	247.109	247.113	27.3048	27.018	27.4312	87	31	56	1.07036e+06	4.06321e+06	3.39879e+06	6.17215e+06	4.33634e+06	1.17378e+06	1.36288e+06	4.28239e+06	1.99869e+06	8.8124e+06	2.05187e+06	695769	1.87607e+06	4.63281e+06	2.94301e+06	2.85866e+06	1.09435e+07	1.68563e+06	84432.7	1.06587e+06	5.97502e+06	1.58507e+06	2.4564e+06	9.06559e+06	1.04624e+06	2.96316e+06	567771	1.02404e+06	833322	8.52337e+06	3.65069e+06	2.79159e+06	8.84743e+06
109	M305T5	1.42862	0.514624	2.59978	0.010925	0.079753	UP	305.018	305.014	305.037	4.79488	3.97572	5.20118	82	34	44	47587.5	284084	150733	405708	298813	291493	255452	218933	126954	165779	78034.2	313430	424677	153281	259693	152513	472972	302326	176488	837971	81828.7	180034	621060	204530	273031	164175	337119	296936	346115	192691	256592	360537	258096
110	M159T4_2	1.61686	-0.693193	-2.61789	0.0112621	0.0811487	DOWN	159.149	159.147	159.15	3.52093	2.98083	3.93727	67	25	40	172464	837560	620158	518017	476243	1.20504e+06	1.42779e+06	1.55696e+06	116956	2.06277e+06	174525	374182	900858	1.25838e+06	133010	1.93784e+06	135672	1.37785e+06	1.55602e+06	103389	380810	681842	141973	1.19853e+06	243893	1.83778e+06	814540	489150	1.27376e+06	824266	950870	861286	742638
111	M255T3	1.26907	0.34377	2.58161	0.01157	0.0823922	UP	254.825	254.817	254.835	3.44825	3.13368	3.88212	63	29	34	12821.2	70772.2	31272.1	89814.8	39180.8	136671	111311	45025.5	47512.5	67532.3	171128	67926.6	69685.4	56899.5	20064.9	30756.3	84150.1	81415	43092.5	80359.2	60174.1	70557.4	44772.4	68400.4	48616.2	36379.7	60308.2	85958.9	84889.7	72836.8	72229.6	73973.8	32150.5
112	M136T22_2	1.23955	0.30982	2.57892	0.0115781	0.0824245	UP	136.076	136.075	136.077	22.2977	21.7533	22.8863	87	33	54	133471	1.89627e+06	712907	2.35053e+06	978417	3.21386e+06	1.25415e+06	1.33399e+06	2.26171e+06	1.52878e+06	2.18773e+06	1.99324e+06	2.62552e+06	2.9189e+06	1.70742e+06	1.61693e+06	1.68102e+06	1.18809e+06	1.48569e+06	620951	3.17461e+06	1.25657e+06	3.21391e+06	1.26448e+06	1.44222e+06	719716	1.21517e+06	1.37566e+06	1.70396e+06	2.88764e+06	2.03147e+06	1.64032e+06	1.98443e+06
113	M139T4_1	1.37643	-0.46093	-2.57982	0.0116521	0.0827188	DOWN	138.906	138.905	138.907	3.56095	3.22988	3.87853	43	19	24	5584.48	45770.5	22221.8	32414.7	27132.7	71274.9	60503.8	27203.8	18848.9	33988.4	23800.4	64716.1	43933.4	42638	14115.9	53483.2	76467.5	66900.5	51474.4	56951.5	30336.5	65438	20505.3	56603.3	22121.6	36638.7	46047.1	112419	30244.6	56388.4	59086.2	50181.1	39566.2
114	M364T21	1.8516	0.888772	2.57825	0.0116983	0.0829017	UP	364.047	364.044	364.059	21.4317	20.724	22.1302	73	24	47	165227	377033	349196	699840	840915	584665	474834	16577.6	12903.7	384628	814753	1110.42	490560	408494	2112.19	340592	181578	162419	291149	0	0	601848	0	259031	0	221165	812894	504213	612650	1.25271e+06	624338	395599	442582
115	M347T31_2	1.37301	0.457338	2.56709	0.0119071	0.0837209	UP	347.224	347.212	347.228	30.9812	30.6147	31.0583	45	15	29	123018	618020	346804	848545	518080	1.01462e+06	574851	772083	555888	218291	515181	360903	559822	509150	788327	473950	701517	1.08499e+06	137051	441202	373319	762357	364765	260559	149667	1.15753e+06	267024	677400	515502	198490	746002	780749	981716
116	M213T32	1.52634	0.610072	2.56681	0.0119666	0.0839518	UP	213.151	213.149	213.153	32.145	32.0482	32.2818	57	22	35	148570	385457	245034	588337	512682	868814	153524	535401	160796	550013	593812	1.02439e+06	430277	133133	473284	141679	153825	425191	100417	339309	318069	907882	263604	205982	303164	35933.4	329404	176000	193326	347529	380315	177275	85291.9
117	M321T22	1.77674	0.82923	2.562	0.0120737	0.0843651	UP	321.134	321.132	321.139	21.5087	21.0268	21.9483	41	12	29	116003	178071	180789	317069	341404	175599	549623	117276	214206	122309	442770	349079	72004.1	58957.3	71279.9	45017	90568.9	99909.6	30870.6	823265	311368	77317.8	173937	123049	95627.8	32335.2	41350.8	538952	130652	199659	25544.1	95200.6	0
118	M252T26	1.82025	0.864135	2.55096	0.0124629	0.0858393	UP	252.09	252.088	252.092	25.6668	25.388	25.8883	61	23	38	1.24233e+06	2.24743e+06	2.30384e+06	4.09089e+06	4.6361e+06	2.42693e+06	4.07724e+06	763021	6.34272e+06	4.63018e+06	4.56123e+06	665637	1.20613e+06	5.16265e+06	3.33875e+06	2.47169e+06	975793	465190	154570	1.06453e+06	1.15291e+06	2.06477e+06	3.6153e+06	2.27945e+06	1.3555e+06	932166	2.34859e+06	572529	305938	1.04668e+06	1.19048e+07	1.05953e+06	4.12207e+06
119	M213T3	3.69293	1.88476	2.56755	0.0128123	0.0871274	UP	212.844	212.839	212.851	3.40669	3.18217	3.8803	68	26	42	165279	45264.3	33544.9	167158	358967	40608.7	46253.1	22334	31469.4	52883.2	153817	27163.4	41271.8	43047.5	12197.1	26186.1	30823.9	36983.1	41380.2	32439.9	41120.5	31926.6	33361.9	36372.5	32276.5	25679.2	39868.2	40006.5	57755.3	39156	24491.2	42986.4	44608.3
120	M248T22	1.24867	0.320398	2.54273	0.0128976	0.0874368	UP	248.097	248.094	248.101	22.2932	21.8355	22.8863	72	26	46	257552	3.418e+06	1.45524e+06	4.26797e+06	1.7238e+06	6.75171e+06	2.11748e+06	2.31416e+06	4.31186e+06	2.63786e+06	4.66922e+06	2.79497e+06	3.59515e+06	4.40127e+06	2.24701e+06	2.92301e+06	3.44693e+06	1.99989e+06	1.24264e+06	1.40823e+06	6.78316e+06	2.1846e+06	6.15116e+06	2.75263e+06	2.68223e+06	2.03355e+06	2.14816e+06	2.55061e+06	3.25765e+06	5.57093e+06	2.63201e+06	3.19033e+06	3.08665e+06
121	M274T35	1.47237	0.558141	2.53405	0.0129972	0.087796	UP	274.277	274.274	274.279	34.6675	34.5342	34.8013	75	30	45	106314	256539	162932	377442	296709	386874	430499	190464	227830	199755	173817	238051	343726	166578	72955.3	157192	683178	643268	261019	271182	397859	456417	35014.4	637758	75733.8	201280	145561	220810	183494	356092	238499	124489	125222
122	M303T19	1.5417	0.624524	2.53271	0.0130329	0.087924	UP	303.098	303.095	303.11	18.9296	18.0322	19.4827	66	24	36	180634	975195	739255	1.50346e+06	1.27186e+06	526179	958369	381472	610223	408736	744497	1.01404e+06	478605	920803	1.08869e+06	578383	831277	396684	762951	555205	1.35385e+06	1.76206e+06	4.11543e+06	1.27406e+06	382263	1.92134e+06	464314	996056	1.64249e+06	2.01956e+06	1.1869e+06	593133	433378
123	M207T19	1.31643	0.39663	2.53283	0.0130589	0.088017	UP	207.112	207.11	207.114	18.805	18.6067	19.4608	91	35	56	1.65261e+06	1.46806e+07	6.02741e+06	1.9326e+07	1.16145e+07	2.10044e+07	1.76641e+07	1.59064e+07	1.1188e+06	2.40562e+07	1.29025e+07	1.70807e+07	1.30067e+07	6.30324e+06	2.22393e+07	1.17707e+07	1.23624e+07	1.62847e+07	5.10677e+06	1.95695e+07	1.2107e+07	1.43755e+07	1.06367e+07	1.07284e+07	8.37115e+06	6.04393e+06	2.0543e+07	1.66445e+07	7.09917e+06	1.63452e+07	1.39587e+07	9.74714e+06	1.04025e+07
124	M567T22	1.49793	0.582971	2.54062	0.0131618	0.0883836	UP	567.19	567.181	567.199	22.2976	21.8898	22.803	74	26	48	55968.1	327601	295578	490723	307114	780998	328952	112398	100818	173288	1.34297e+06	151591	132757	232738	385622	157991	141027	262445	80540.2	362650	787176	131665	290834	213217	243711	176912	153783	539710	373206	275096	122355	58916.5	155212
125	M272T15	1.40866	-0.494322	-2.53513	0.0142127	0.0925106	DOWN	272.097	272.096	272.099	14.7046	14.4271	15.061	41	21	20	130980	2.69656e+06	1.61322e+06	1.91428e+06	1.10005e+06	894334	1.46669e+06	4.16757e+06	966915	5.6771e+06	343786	3.98436e+06	2.66984e+06	3.27295e+06	1.73527e+06	3.62526e+06	3.27102e+06	3.60398e+06	3.5658e+06	693757	477026	2.56181e+06	1.13381e+06	2.57966e+06	2.50893e+06	5.48998e+06	6.70846e+06	1.94984e+06	1.8762e+06	4.71969e+06	2.23821e+06	1.87763e+06	3.91851e+06
126	M257T27	1.47435	0.560082	2.48727	0.0147908	0.0946751	UP	257.152	257.149	257.154	26.6992	26.3307	26.9343	70	22	48	412735	987933	572784	1.45656e+06	1.23095e+06	2.53418e+06	327530	964869	444610	1.24797e+06	448406	849301	638433	1.82671e+06	1.39202e+06	1.1662e+06	1.31165e+06	470543	90858.4	534353	322600	1.55842e+06	747129	623820	1.12487e+06	822993	1.16542e+06	614884	1.88325e+06	1.41315e+06	837266	718437	1.71797e+06
127	M331T29	1.34338	0.425867	2.47739	0.0150819	0.0957378	UP	331.234	331.222	331.237	28.658	28.3495	28.854	79	27	52	358183	1.73263e+06	880795	2.32758e+06	1.43507e+06	2.28021e+06	681244	1.87823e+06	701144	3.32009e+06	1.33961e+06	3.16809e+06	1.815e+06	1.39185e+06	953821	2.40954e+06	673557	3.53512e+06	1.44508e+06	1.72762e+06	584096	1.43384e+06	981957	1.04159e+06	2.08864e+06	1.07719e+06	3.4521e+06	1.27154e+06	868246	749840	1.38931e+06	1.20285e+06	1.8004e+06
128	M343T35	1.48903	0.574369	2.50056	0.0153564	0.096724	UP	343.299	343.296	343.302	35.2623	35.1362	35.3392	89	33	56	184134	502458	505667	748172	369196	1.01062e+06	844136	439422	704498	753890	846185	336368	324341	369651	195529	383749	450513	327438	231985	352781	430298	337384	324801	396706	191096	259016	243338	450400	369307	3.10713e+06	316420	346297	283200
129	M504T19	1.55164	0.633792	2.47499	0.0154489	0.0970527	UP	504.221	504.215	504.225	18.8097	18.6648	19.3265	63	25	38	67833.4	210061	120856	325939	320834	55322.1	265781	123583	32384.4	412369	19546.6	135046	227776	57172.3	399979	237220	96860.3	402137	60159.1	235140	82811.3	215309	102877	182443	294716	165440	361518	261337	222998	151412	258795	168806	175694
130	M206T28	1.99172	0.994015	2.47275	0.015479	0.0971594	UP	206.083	206.08	206.085	27.5433	27.113	27.686	90	35	55	3323383	4.63586e+06	5.06086e+06	9.23334e+06	1.25719e+07	2.2457e+07	430401	1.31704e+06	4.53888e+06	6.97479e+06	7.83228e+06	1.18254e+06	7.31239e+06	1.37629e+07	1.76737e+07	1.35339e+06	4.35127e+06	1.3839e+06	683567	1.19893e+06	7.34879e+06	1.79966e+06	4.74045e+06	1.29543e+07	375041	1.767e+06	3.61108e+06	214707	886969	3.11317e+06	4.20978e+06	2.478e+06	3.74676e+06
131	M247T5	1.86854	0.90191	2.46986	0.015645	0.0977442	UP	247.061	247.059	247.066	5.32996	4.90428	5.77015	52	18	33	567706	1.54808e+06	1.41874e+06	2.89265e+06	3.72201e+06	3.13707e+06	5.85667e+06	962668	5.13398e+06	1.15065e+06	3.2747e+06	347182	2.27754e+06	1.63614e+06	3.94282e+06	1.09579e+06	1.51839e+06	651675	1.17297e+06	353919	505300	754397	1.30573e+06	1.43466e+06	1.55067e+06	193717	875167	435443	1.52991e+06	727836	1.09186e+06	3.3076e+06	830690
132	M240T35	1.52926	0.612833	2.45774	0.0158782	0.0985569	UP	240.234	240.229	240.24	35.2703	35.1362	35.6322	55	17	38	24089.7	57403.6	45718.4	87784.9	73478.4	94984.5	101463	49479.9	74791.2	92384	114652	38685.6	37424.2	47691.3	36625.1	44378.6	41036.6	28659.4	61133.5	41357.3	75060.4	38652.3	37223.3	46799	33590.8	26925.1	28527.7	41868.4	43609.9	275634	46732.7	38747.4	35523
133	M727T21_1	1.59888	0.677064	2.45227	0.0161441	0.0994705	UP	726.839	726.831	726.846	20.8288	20.5388	21.9002	87	31	56	63274.7	143572	114339	229554	222799	148884	155940	110514	22760.6	277240	51198.7	135603	33715.6	72995.8	82063.7	58341.5	107286	427512	30389.5	543880	1894.02	117381	16463.8	106626	238177	62421.3	122243	180273	158734	186389	126908	35803.2	71968.2
134	M241T4_1	1.30889	-0.388345	-2.47127	0.0162529	0.0998406	DOWN	241.028	241.02	241.034	3.66508	3.1281	4.02223	42	18	23	10922.5	98471.8	46864.3	75233	38591	73098.1	67812.9	79693.5	95514.8	94975.7	50526.8	97454.8	124391	85000.5	133850	105414	100398	218031	72950.1	27784.7	78115.8	154793	81386.3	78358.6	158610	92991.6	211296	66159.8	107037	199543	73076.1	83515.3	146241
135	M1107T20	1.88373	0.913591	2.43551	0.0170297	0.102419	UP	1106.98	1106.98	1106.99	20.1198	19.865	20.8183	48	18	30	14634.1	22084.5	22147.6	41669.1	54199.3	31354	14325.1	30881.5	0	34124.9	15976.4	10248.5	2363.41	3966.57	28002.2	4391.29	16535.6	64996.1	742.484	72825.8	0	20628.3	0	2096.39	60506.4	7671.52	16273.7	31874.9	8762.05	21398.5	0	882.303	7930.25
136	M344T31	1.4554	0.541411	2.42728	0.0171931	0.102948	UP	344.247	344.239	344.25	30.5142	30.0997	30.684	72	30	41	276670	763996	492489	1.11192e+06	888659	650070	261629	1.12345e+06	124252	1.95644e+06	237070	705170	767572	458111	518025	1.25835e+06	460607	1.03057e+06	1.06392e+06	815520	94067.3	662343	387797	594986	526464	1.016e+06	1.89499e+06	831416	388690	639136	809549	443955	631623
137	M386T24	2.16421	1.11384	2.42503	0.0173553	0.103468	UP	385.734	385.72	385.737	24.2932	23.9562	25.229	53	18	35	38195.2	44602.7	66836.3	96250	137497	32674.1	50429.4	3648.81	73083	49973.2	8341.67	72224.7	15677.5	18068.2	183131	14488.2	20902.2	25376.9	2540.23	13439.2	35919.5	28027.1	1985.36	90761.5	62982.3	19196	29803.4	66057.8	27334.1	25027	27020.9	15984.7	16510.6
138	M247T22	1.25335	0.325788	2.40579	0.0183291	0.106499	UP	247.113	247.109	247.122	22.2975	21.7533	22.8863	89	34	55	218479	2.72013e+06	1.21246e+06	3.40927e+06	1.52416e+06	5.70675e+06	1.85277e+06	1.93186e+06	4.17527e+06	2.28589e+06	4.07956e+06	2.24353e+06	2.34364e+06	1.92447e+06	1.10321e+06	2.36141e+06	2.87812e+06	1.70528e+06	2.188e+06	963205	5.71606e+06	1.66986e+06	5.22718e+06	2.27667e+06	2.31511e+06	1.61366e+06	3.20625e+06	1.51604e+06	2.37581e+06	2.50964e+06	2.83627e+06	2.67473e+06	1.46463e+06
139	M273T32	1.44423	0.530299	2.39727	0.0185682	0.10722	UP	273.175	273.171	273.184	32.1525	31.9032	32.3075	49	19	30	152427	577452	372287	833972	659112	1.36994e+06	252958	536371	289710	753191	975991	1.53014e+06	656381	229312	734751	256181	261493	199350	195580	473703	697224	1.33857e+06	424589	388952	315616	133861	455648	324128	318173	509493	605038	473511	154079
140	M590T36	1.43273	0.518762	2.39269	0.01887	0.108117	UP	589.852	589.842	589.858	36.1327	35.9428	36.3235	51	21	30	10952	41232.7	23084.4	59075.1	48396	48766.4	63068.8	19388.6	81017.7	44811.8	83192.2	35967.6	37936.1	45709.1	14458.9	53475.1	32044.2	59064.4	47254.6	16866	28650.7	20510.2	22697.3	46270.4	13479.6	9596.04	44591	32459.7	76302.1	91014	39891.1	15337.2	26772.5
141	M177T26	1.78207	0.833558	2.39106	0.0189163	0.108254	UP	177.056	177.055	177.058	25.6668	25.388	25.8883	79	30	48	2036266	3.66331e+06	3.84304e+06	6.52829e+06	7.66788e+06	4.13832e+06	6.37483e+06	1.47415e+06	9.9733e+06	8.19655e+06	7.5627e+06	881221	1.74437e+06	8.98968e+06	5.60083e+06	4.17231e+06	1.99926e+06	736049	51698.8	1.5291e+06	1.58059e+06	3.35622e+06	5.0775e+06	3.4299e+06	2.06854e+06	1.731e+06	4.26838e+06	747139	426528	1.57975e+06	1.94346e+07	1.56063e+06	7.84175e+06
142	M290T20	4.00765	2.00276	2.39888	0.0191692	0.108993	UP	290.162	290.16	290.165	19.8023	19.38	20.4573	44	15	29	10053458	4.85692e+06	1.12231e+07	1.94653e+07	4.407e+07	1.6522e+07	2.92049e+06	209246	8.18815e+06	2.40221e+06	1.04411e+06	6.61508e+06	2.31018e+06	5.23014e+06	2.81208e+07	872544	181437	90481.2	158202	0	163706	2.29092e+06	6.06006e+07	2.06195e+06	530077	253431	641591	162894	4.03913e+06	757433	3.87245e+06	941910	709020
143	M330T29	1.35228	0.435389	2.37708	0.0195523	0.110095	UP	330.232	330.228	330.235	28.6585	28.3495	28.854	92	35	57	1.89603e+06	9.06911e+06	5.04846e+06	1.22639e+07	7.90783e+06	1.01346e+07	3.52048e+06	1.05018e+07	2.94472e+06	1.80373e+07	6.14768e+06	1.64576e+07	9.71581e+06	7.19651e+06	4.89097e+06	1.30378e+07	3.23952e+06	1.92625e+07	8.0842e+06	8.42651e+06	835022	7.32976e+06	5.01901e+06	4.72232e+06	1.09677e+07	6.35981e+06	1.82399e+07	6.505e+06	4.24143e+06	3.88503e+06	6.95915e+06	6.18622e+06	9.96275e+06
144	M389T40	1.23767	0.307631	2.37437	0.0196905	0.110487	UP	388.925	388.922	388.927	40.4604	40.046	41.1418	94	34	54	21876.9	1.31093e+06	495954	1.6225e+06	768847	147478	2.0608e+06	1.19583e+06	1.06684e+06	1.91603e+06	864636	1.61578e+06	1.86896e+06	1.73262e+06	1.502e+06	1.17299e+06	1.70815e+06	2.09398e+06	1.10759e+06	805736	1.58062e+06	1.6419e+06	1.411e+06	942165	1.42957e+06	1.15862e+06	1.171e+06	837551	1.95282e+06	1.72517e+06	1.49268e+06	1.13112e+06	1.27079e+06
145	M340T33	2.21074	1.14453	2.37631	0.0197195	0.110569	UP	340.253	340.249	340.255	33.224	33.0555	33.3485	75	29	46	1.78303e+06	1.56624e+06	2.36691e+06	3.46278e+06	5.25933e+06	1.3027e+07	981089	408257	1.10898e+06	2.59031e+06	304866	936234	1.84091e+06	846053	676708	2.04381e+06	2.72818e+06	1.67705e+06	641777	530154	44507.8	559957	370373	6.02742e+06	2.30919e+06	849370	586554	2.62852e+06	229272	407008	836433	758910	625233
146	M140T4	1.88306	-0.91308	-2.40094	0.0199148	0.111118	DOWN	140.067	140.06	140.069	3.64587	3.36187	3.94983	72	30	42	493946	1.53951e+06	1.57713e+06	817557	1.05942e+06	3.92552e+06	1.05627e+06	854092	3.7183e+06	801614	671451	1.14113e+06	2.45429e+06	2.18806e+06	6.79094e+06	889365	2.08401e+06	197324	254331	834709	588528	2.63708e+06	853158	1.45509e+06	4.35973e+06	312085	304058	795483	185372	294631	2.08819e+06	688852	456157
147	M361T27	1.37806	0.462644	2.36726	0.0201213	0.111693	UP	361.146	361.142	361.157	26.6738	26.4842	26.8318	44	12	32	98718.4	331252	214956	456985	295043	1.08126e+06	592907	318674	693393	374613	126823	402980	329815	268490	320390	208274	612167	320679	0	363407	0	205835	128054	476149	480687	320190	226356	283162	474551	250449	154584	394731	229233
148	M628T21	1.6746	0.743813	2.35668	0.0207469	0.113399	UP	627.793	627.782	627.798	20.8286	20.4973	21.4575	64	19	45	14418.3	34267.3	28178.2	57104.4	64269.6	47463	29778.6	22433.7	3607.3	48147.7	17114	28636.6	5486.81	3408.55	9885.67	9846.69	15420.9	116661	9105.72	78856.9	2907.93	26504.1	5066.92	44249.2	41930.5	31174.2	27321.9	33891.3	22592.8	58401.3	45611.5	11604.1	9017
149	M527T20	1.83672	0.87713	2.35105	0.020931	0.11389	UP	526.748	526.742	526.754	19.9722	19.6702	20.7532	57	19	38	19703.4	28784.6	33588.8	53160.8	66071.5	4317.04	23914.8	21214.7	0	41994.5	24829.1	15936.5	4146.12	11134.5	35777.8	12016.8	10536.3	190614	0	19901.8	1764.48	23253.2	1035.22	36602	26619.9	56867.7	11862.9	62552.3	36768.1	28266.5	42065	5577.46	23099.6
150	M380T5	1.28603	-0.362929	-2.34769	0.0211929	0.114583	DOWN	380.12	380.117	380.125	4.73805	4.23168	5.26915	85	32	51	66506.3	829970	326773	645372	426194	547015	783874	1.1835e+06	463922	1.21988e+06	180187	1.04871e+06	1.35181e+06	877865	666507	1.0295e+06	1.29773e+06	557483	721769	1.02956e+06	194772	1.06994e+06	767724	602322	721168	1.01058e+06	1.40701e+06	915318	1.10297e+06	793712	771471	930997	914835
151	M239T27	1.34581	0.42847	2.34125	0.0214092	0.115148	UP	239.141	239.137	239.144	26.9167	26.6113	27.1225	91	33	56	943920	3.14373e+06	1.62084e+06	4.23085e+06	2.85511e+06	3.60779e+06	2.61175e+06	618999	1.61969e+06	3.94808e+06	3.16579e+06	350929	3.63566e+06	3.33566e+06	5.24446e+06	3.35114e+06	4.38952e+06	2.10463e+06	52464.5	1.39413e+06	2.38661e+06	8.14498e+06	2.99322e+06	2.13435e+06	1.95824e+06	3.64097e+06	1.35949e+06	4.45758e+06	1.60944e+06	3.66541e+06	4.09653e+06	4.07424e+06	5.05964e+06
152	M728T21	1.58615	0.665532	2.34168	0.0214167	0.115167	UP	727.841	727.83	727.85	20.8112	20.5388	21.521	75	26	49	20857.8	48347.5	39756.6	76546.8	76103.9	48215.3	51553.2	39238.8	6234.86	94857.4	20132.4	44950.9	10394.5	24161.7	19117.6	16383.2	16267.8	147695	16836.5	183845	2680.97	42493.4	3958.17	38437.3	83810.8	17064.4	45183.5	62062.2	54691.8	58306.7	42885	7543.7	25100.2
153	M107T24	1.39991	0.485338	2.33936	0.0215268	0.115453	UP	107.05	107.049	107.052	23.9022	23.6032	24.4258	51	17	33	64561.3	258828	149370	362337	276726	646373	420362	115325	401788	377735	224466	326860	99665.4	391935	120699	205689	225603	164893	33219.7	87534.5	635807	185931	185948	242125	86169.3	413540	208914	350408	315038	273442	173919	267011	256568
154	M208T19	1.27843	0.354376	2.33824	0.0216092	0.115665	UP	208.114	208.102	208.124	18.8074	18.6063	19.8642	92	34	55	165654	1.54244e+06	601350	1.9719e+06	1.16505e+06	2.13194e+06	1.97377e+06	1.64789e+06	181002	2.46046e+06	1.33577e+06	1.8025e+06	1.33144e+06	720326	2.30622e+06	1.23587e+06	1.29738e+06	1.64997e+06	594961	1.97261e+06	1.32654e+06	1.59399e+06	1.20678e+06	1.2328e+06	990266	601951	2.10908e+06	1.6913e+06	803470	1.66607e+06	1.35611e+06	1.05215e+06	1.04145e+06
155	M502T36	1.48151	0.56707	2.33349	0.0218383	0.116252	UP	501.797	501.79	501.803	36.2838	36.1702	36.4132	47	18	29	7780.66	33547.9	23782.8	49701.6	42920.2	39457.8	39580.4	15385.3	36655.9	27487.3	119479	53916.4	52527.3	52089.6	13151.6	24342.3	26263.9	32470.7	22457.2	19608.3	43474.7	26873.8	15151.6	36641.3	19561.2	12730.5	12438.4	27401.5	35196.1	87343.3	22703	13770.8	18306.9
156	M278T20	1.4321	0.518128	2.33128	0.0219499	0.116535	UP	278.114	278.111	278.119	20.2783	19.7278	20.7542	44	12	31	115836	323743	221826	463631	356779	107481	539071	274822	104291	284582	744853	694071	124070	247596	1.14387e+06	248188	469280	144083	71844	250050	264688	618972	76437.9	273370	310689	264572	124400	528003	321522	296815	254880	64587.3	409980
157	M264T5	1.51734	0.601548	2.33119	0.0220556	0.116802	UP	264.04	264.038	264.044	5.30607	5.03398	5.58655	71	24	47	211412	698689	633816	1.06015e+06	853655	878934	503690	343995	190219	1.55713e+06	282794	587101	858283	356237	1.94345e+06	184636	568510	974628	3.4439e+06	1.24939e+06	256361	414034	818200	445990	660861	547141	497034	297397	620074	213616	345188	234165	297734
158	M214T4	1.68155	-0.749794	-2.34282	0.0226481	0.118275	DOWN	214.057	214.055	214.058	3.67311	3.36832	3.95903	46	27	19	29587.3	187197	165554	111324	124141	115547	104248	106410	259912	115668	45042.1	77357.8	426949	102819	895181	73241.4	299573	53861.7	89194	165079	101494	385458	155322	232613	162679	118566	144511	148923	66898	118706	246441	157680	75523
159	M239T9	1.3875	0.47249	2.31803	0.022758	0.118543	UP	239.101	239.1	239.107	8.84695	8.67578	9.13297	40	9	31	320398	1.57535e+06	838424	2.1858e+06	1.69044e+06	2.6803e+06	2.31456e+06	1.06699e+06	537034	1.46219e+06	1.09263e+06	2.43543e+06	1.52724e+06	1.5007e+06	1.14689e+06	1.27345e+06	1.44939e+06	1.3752e+06	46994.5	574027	1.43786e+06	4.16502e+06	1.40952e+06	1.80795e+06	928147	1.24919e+06	1.25032e+06	1.3699e+06	2.8308e+06	1.8645e+06	1.26776e+06	1.04629e+06	739271
160	M295T32	1.54343	0.626141	2.3196	0.022796	0.118636	UP	295.157	295.153	295.17	32.1617	32.0482	32.2818	59	19	40	507925	1.43948e+06	1.43246e+06	2.22174e+06	1.78772e+06	5.55896e+06	701305	878728	839440	985041	4.50248e+06	2.92308e+06	1.16787e+06	481091	1.08288e+06	294771	625337	1.3957e+06	451613	351643	2.60118e+06	1.74932e+06	1.13806e+06	336962	598383	100751	674798	1.36509e+06	401063	959506	604004	834716	274149
161	M285T30	1.47392	0.559662	2.31178	0.0230881	0.11941	UP	285.184	285.175	285.196	30.4604	30.1145	30.9948	78	30	47	430913	1.08336e+06	730306	1.59678e+06	1.40606e+06	1.53433e+06	961595	918906	910441	3.46352e+06	287956	2.59406e+06	2.07545e+06	777831	1.01559e+06	1.40646e+06	622141	541064	1.21013e+06	495954	227281	1.39101e+06	345082	1.13155e+06	1.43565e+06	1.37518e+06	2.49343e+06	1.05892e+06	611117	572773	1.14269e+06	637370	1.01078e+06
162	M215T3	1.87012	0.903133	2.32362	0.0235519	0.120636	UP	214.838	214.835	214.849	3.42973	3.18217	3.95275	47	18	29	37493.6	27593.3	9831.91	51602.8	77667.9	39529.5	36604.3	15553.2	12123.5	31202.8	62158.8	26011.4	28269.5	27814.9	11163.4	16798.6	27835.2	23142.4	28406.7	29659.8	30782.4	17351.3	21871.3	35462.2	13090.2	15851.2	27628.7	39138.7	36892.8	32309.8	25468.1	27258.1	20304.5
163	M438T27	1.4375	0.523561	2.29181	0.0243811	0.12277	UP	438.239	438.235	438.243	27.0751	26.745	27.3682	88	33	55	778624	1.60067e+06	900676	2.30096e+06	2.01769e+06	2.5315e+06	1.86177e+06	2.06263e+06	1.67591e+06	2.10226e+06	326310	1.5278e+06	1.2948e+06	688677	1.62054e+06	4.14082e+06	2.1927e+06	1.09128e+06	41512.1	1.21728e+06	1.1223e+06	1.31642e+06	620050	1.14444e+06	1.19117e+06	2.83008e+06	1.57536e+06	1.11064e+06	1.95036e+06	1.58809e+06	378645	2.54346e+06	1.34953e+06
164	M340T5	1.7074	-0.7718	-2.32889	0.0245436	0.12318	DOWN	340.146	340.139	340.16	5.33817	4.85275	5.53073	64	28	35	78438.2	497675	490541	291337	237758	504887	509894	1.03141e+06	221668	1.27498e+06	109901	646089	594855	0	112149	341308	571816	770552	2.5778e+06	271112	129901	687642	173887	26689	664114	1.20398e+06	663985	93800.6	750627	253447	361809	78555.7	456276
165	M204T26	1.28203	0.358427	2.27453	0.0253578	0.125194	UP	204.124	204.122	204.126	26.3497	25.8248	26.5497	82	31	51	98160.6	435245	216291	557996	302325	683751	418513	386601	861929	430770	182848	653451	304453	515398	587239	232433	749073	188669	198379	300966	210504	343927	309058	1.02006e+06	598966	322776	297575	628632	302812	402948	511680	544067	235966
166	M284T23	1.50839	0.593007	2.27298	0.0253991	0.125294	UP	284.099	284.096	284.105	22.9697	22.6188	23.614	44	14	30	155094	355722	270941	536567	495483	632841	229687	158649	555650	170763	799496	361441	319319	414390	407793	362592	339614	133800	26517.7	91352.8	367232	105822	757862	156933	223752	172036	663888	131782	263501	403761	229063	164882	390051
167	M332T21	1.42961	0.515618	2.27066	0.0255272	0.125604	UP	332.184	332.175	332.189	20.7655	19.9325	21.237	46	15	29	83254.8	434934	299330	621784	494236	99136.6	1.02261e+06	389224	68854.6	330154	236293	317750	162918	708551	753977	1.23159e+06	1.1361e+06	600018	146502	191773	385995	667858	213789	427017	375841	352885	262296	207311	389098	398141	170473	134221	600557
168	M391T40	1.21443	0.280274	2.26965	0.0255925	0.125762	UP	390.923	390.921	390.925	40.45	40.0012	40.9793	92	34	53	20937.4	1.32581e+06	445229	1.6101e+06	762545	991971	1.90676e+06	1.16153e+06	1.7512e+06	1.75097e+06	147720	1.32837e+06	1.53112e+06	1.73794e+06	1.3456e+06	208869	1.61233e+06	1.92377e+06	998877	1.03148e+06	1.64108e+06	1.62442e+06	1.27216e+06	173139	1.20054e+06	1.10089e+06	1.28782e+06	1.44784e+06	1.698e+06	1.66273e+06	1.44796e+06	1.04173e+06	1.1646e+06
169	M240T27	1.30483	0.383859	2.2665	0.0257914	0.126239	UP	240.144	240.127	240.149	26.9226	26.6222	27.1065	60	22	38	132338	499846	240003	652212	408244	664312	437116	71930.7	279935	638415	508125	125673	552693	505290	816144	496502	757753	354692	30991	192873	349440	1.11988e+06	467793	479096	300016	543102	230630	636689	328192	559888	603457	592666	974334
170	M727T21_2	1.55934	0.640935	2.25738	0.0264025	0.127683	UP	727.338	727.329	727.347	20.8109	20.5388	21.521	68	23	45	47110.9	112991	94257.1	176192	175330	104000	125604	90921.6	27732.4	213737	30367.4	112897	31216.2	22690.5	65285.4	45610.5	35025.1	335834	37584	455792	7391.26	55528.4	19029.8	90432.4	191993	52986	105061	142540	123300	187984	106800	27431.4	47025.6
171	M263T24_2	1.29127	0.368793	2.24556	0.0271538	0.129411	UP	263.138	263.126	263.143	24.3333	23.9688	24.7677	38	20	18	417624	1.82137e+06	861728	2.35189e+06	1.41657e+06	1.56335e+06	1.40861e+06	2.00855e+06	1.4831e+06	2.96331e+06	1.4843e+06	2.51047e+06	685662	1.21974e+06	1.46727e+06	1.55076e+06	4.19258e+06	2.03417e+06	1.0473e+06	1.22464e+06	723206	2.0934e+06	541362	2.25068e+06	997102	2.38143e+06	1.94143e+06	3.23875e+06	2.87444e+06	2.36044e+06	1.74004e+06	505883	1.7135e+06
172	M150T0	1.27111	-0.346089	-2.25816	0.0273569	0.129869	DOWN	150.111	150.11	150.112	0.456283	0.0525833	0.86325	59	21	31	6547.82	121503	56330.9	95588.1	48788.5	190611	133514	101858	134807	148891	95884.2	133455	180304	99277	161638	123570	189500	93503.1	141959	57044.4	48581.8	125180	56288.7	91487.4	91858.9	65646.8	209825	256879	194381	90902.5	85193.3	135258	77061.2
173	M288T21	1.80395	0.851162	2.23976	0.028028	0.131359	UP	288.183	288.176	288.186	20.9209	20.6192	21.2403	58	23	35	569280	1.23932e+06	1.05003e+06	2.23568e+06	3.10655e+06	4.53591e+06	702958	592292	590537	1.65242e+06	504883	2.29169e+06	1.31808e+06	3.63174e+06	1.34889e+06	2.37077e+06	913812	751786	121738	610530	133566	2.38465e+06	3.45936e+06	967533	804033	607838	894367	1.03855e+06	2.41525e+06	508406	1.05258e+06	649523	764173
174	M178T0	1.30303	0.381873	2.22999	0.0286255	0.132655	UP	178.107	178.104	178.109	0.388683	0.0516667	0.726917	57	15	34	4792.62	34223.8	20801.9	44594.8	23181.6	41095.7	43867.1	38013.2	34050.9	34488.5	48095.2	25839.6	36658.6	22404.3	22410.1	21154.7	23573.9	26487.2	13832.8	29463.4	24633	37520.2	16561.9	23764.2	36574.7	22518	110311	31659.8	49173.2	27965.3	18449	18144.9	38688.1
175	M370T27	1.79206	0.841618	2.22355	0.0289293	0.133302	UP	370.244	370.233	370.248	27.2528	26.8403	27.4998	48	18	30	335377	555230	540367	995005	1.336e+06	328824	295984	2.47556e+06	316908	1.0869e+06	209313	227896	269722	370574	307951	315182	271307	1.11119e+06	924895	272224	157172	1.28302e+06	260693	449531	1.04133e+06	473740	385496	80534	296757	292342	244981	243274	270413
176	M271T4	1.28181	0.358185	2.21984	0.0289385	0.133321	UP	270.799	270.797	270.809	3.53118	3.24752	3.8803	53	20	33	9658.47	38604.2	18579.4	49343.6	28026.4	74657.4	77880.4	22151	13406.4	39139.1	62140.4	64020.2	27204.9	39374.9	7099.37	32556.2	53986.4	60250.2	60152.3	40239.1	14399.6	37923.3	20020.9	43696.9	5591.67	27781.7	44507	67355.8	40431.2	48923.1	40623.8	34358.3	37491.4
177	M170T28	1.37518	0.459622	2.22478	0.0291378	0.133742	UP	170.062	170.06	170.063	28.3897	28.0047	28.4618	93	35	58	2.41694e+06	1.60505e+07	1.2447e+07	2.20723e+07	1.29687e+07	8.44875e+06	5.3746e+06	3.83075e+07	5.28166e+06	4.15757e+07	4.45969e+06	949258	6.82952e+06	1.40389e+07	6.12761e+06	1.67713e+07	3.75852e+07	4.57974e+06	4.03044e+06	2.09067e+07	1.13219e+07	8.84536e+06	3.39729e+07	2.24009e+07	1.28767e+07	1.79731e+07	2.581e+06	1.85954e+06	4.5419e+06	2.39104e+07	2.18316e+07	4.54088e+06	2.6186e+07
178	M899T36	1.29481	0.372736	2.21679	0.0291774	0.133825	UP	898.513	898.501	898.522	36.3825	36.2675	36.4802	67	26	41	22350.2	120549	52517.8	156088	101666	109693	155160	88430.2	142685	179456	216475	114217	124450	96936.2	43739	91067.3	56701.8	156608	204690	68419.7	117588	97309.8	105797	141131	70376.2	51364.6	181304	88949.3	170799	238185	131910	46590.5	71215.1
179	M116T24	1.27043	0.345318	2.21647	0.0293959	0.134282	UP	116.071	116.07	116.078	23.9868	23.382	24.4968	66	21	43	55999.5	433432	226486	550645	277845	522818	372007	292822	176673	780737	161483	376891	412132	474715	239944	524056	352775	502422	336186	212999	219060	350141	329980	637078	313499	1.05714e+06	555583	333557	843375	325771	970154	196921	514413
180	M271T15	1.35658	-0.439974	-2.22369	0.0302237	0.13598	DOWN	271.094	271.092	271.096	14.7733	14.5085	15.1598	60	30	30	1.07022e+06	2.25706e+07	1.37282e+07	1.66379e+07	1.00268e+07	6.85519e+06	8.05332e+06	3.51082e+07	7.52597e+06	4.63708e+07	2.09247e+06	3.11763e+07	2.1411e+07	2.5933e+07	1.61619e+07	2.85605e+07	2.64435e+07	2.87143e+07	2.87743e+07	3.57657e+06	3.26083e+06	2.37958e+07	9.81022e+06	2.22921e+07	1.79714e+07	4.35441e+07	6.22324e+07	2.457e+07	1.57325e+07	3.806e+07	2.11874e+07	1.29246e+07	3.20119e+07
181	M257T26	1.60053	0.67855	2.20563	0.0305381	0.136612	UP	257.152	257.15	257.154	25.8963	25.5907	26.1852	88	33	55	2.09254e+06	4.03993e+06	2.41097e+06	6.46603e+06	7.78086e+06	7.36151e+06	2.41041e+06	2.26119e+06	4.91272e+06	8.57065e+06	2.68605e+06	5.96526e+06	5.45637e+06	2.8382e+06	8.42364e+06	3.75069e+06	2.0937e+06	1.19437e+06	1.86884e+06	2.24725e+06	1.62726e+06	4.18778e+06	3.08211e+06	4.26756e+06	7.07542e+06	5.41074e+06	6.1e+06	1.03659e+07	2.18662e+06	2.93431e+06	5.05137e+06	3.35425e+06	5.75916e+06
182	M132T28	1.69703	0.763008	2.19465	0.030903	0.137336	UP	132.054	132.05	132.055	27.5775	27.113	27.6658	73	29	44	599511	1.15427e+06	1.08403e+06	1.95882e+06	2.41815e+06	4.77811e+06	112901	397275	1.003e+06	1.64982e+06	1.92869e+06	192553	2.16367e+06	3.32593e+06	3.38065e+06	345817	1.20182e+06	464525	231704	345505	1.87736e+06	287885	1.40073e+06	2.85609e+06	117655	501261	1.229e+06	37107.8	102052	858746	1.41087e+06	657404	1.37774e+06
183	M131T28	1.71864	0.78127	2.19115	0.0311715	0.137862	UP	131.05	131.049	131.052	27.581	27.1815	27.686	87	34	53	6.02878e+06	1.17329e+07	1.13203e+07	2.01647e+07	2.54264e+07	5.07291e+07	972067	4.24832e+06	1.08776e+07	1.74686e+07	2.08854e+07	1.89242e+06	1.95778e+07	3.25493e+07	3.49476e+07	3.70224e+06	1.25582e+07	4.22457e+06	2.21866e+06	3.50332e+06	2.01836e+07	3.23886e+06	1.47838e+07	3.07843e+07	1.08746e+06	5.07517e+06	1.20135e+07	289814	864827	8.18778e+06	1.29223e+07	6.86153e+06	1.16392e+07
184	M237T4	1.48521	-0.57067	-2.20323	0.031585	0.138664	DOWN	236.999	236.997	237.005	3.94816	3.6705	4.43812	64	28	36	80886.8	402359	303861	270910	231187	872615	302675	489032	221185	698359	1.58658e+06	439818	503013	601651	12106.6	338243	553185	379123	177737	539933	21868.7	446437	82401.1	115707	613421	221990	123270	731449	199210	477524	372236	677672	476425
185	M593T36	1.33119	0.412713	2.17902	0.0319403	0.139343	UP	592.842	592.83	592.849	36.121	36.0003	36.2518	67	24	43	14648.5	71021	36372.8	94542.2	67570.4	74778.8	73211.8	31170	88695.9	68427.2	149234	93363	100399	65035.8	38435.3	60851.1	70467.9	98680.1	78457.9	36436.2	82815	84702.4	62967.5	71729.4	17963.9	16661.4	24941.8	80232.8	94305.2	127662	109648	33194.9	31282
186	M307T18	1.39618	0.48148	2.17832	0.0321357	0.139712	UP	307.068	307.064	307.079	18.4795	18.0618	18.7383	42	11	31	49740.1	244085	131454	340785	292681	447481	287206	395096	356373	436395	109650	674892	149607	215369	101231	252049	87557.1	204222	154642	137684	290588	225516	68562.8	331345	129774	236427	273614	438031	343309	187238	180722	296671	197833
187	M179T3	1.49147	0.576733	2.17569	0.0323034	0.140028	UP	178.91	178.908	178.913	2.69398	2.32003	3.00797	42	9	32	3906.43	43030.2	29551	64178.2	63503.8	30268.3	43323.4	44245.2	42353.4	169199	52701	47965.6	23881.9	32583.1	30755.7	27448.5	37426	33662.9	23210.8	35547	31977.9	62065.8	29117.9	70720.6	43782.5	40702.1	132879	31604.4	51922.3	40857.5	24505.5	31845.1	37194.5
188	M943T36	1.2687	0.343354	2.16606	0.0329767	0.141276	UP	942.54	942.528	942.546	36.3408	36.2007	36.4785	63	25	38	20741.3	116720	47139.9	148083	92071.6	114776	157258	84984.8	140189	161236	199268	82644.6	133552	94395.8	36890.6	103266	67752.7	140380	136896	63695.3	102876	151749	101557	206161	64719.7	39836.5	170141	142221	154879	186519	129877	54452.7	73057.4
189	M215T10	1.61919	0.695269	2.1719	0.0330201	0.141355	UP	215.106	215.103	215.12	10.2305	9.90135	10.6082	39	9	30	169531	630316	413096	1.0206e+06	1.26098e+06	555505	823916	434990	537696	568224	458393	1.25751e+06	516703	617950	110313	521672	377349	1.66924e+06	72106.7	342276	380695	737193	657612	571395	325419	837131	368186	337448	697092	1.63128e+06	225183	741449	762455
190	M243T23	1.53008	0.613604	2.16514	0.0330234	0.141361	UP	243.136	243.127	243.138	23.1104	22.7665	23.7925	98	33	56	2973354	6.22622e+06	5.11612e+06	9.5266e+06	9.5599e+06	7.4729e+06	1.39035e+06	4.96042e+06	3.89721e+06	1.18885e+07	2.7223e+06	1.434e+07	1.32044e+07	2.93196e+06	6.70029e+06	1.00646e+07	2.20048e+06	5.67195e+06	1.05556e+06	4.26398e+06	3.77138e+06	7.1276e+06	4.44582e+06	3.28586e+06	1.13196e+07	7.27194e+06	2.74925e+07	6.74806e+06	2.96582e+06	1.90787e+06	3.02962e+06	5.54644e+06	8.39263e+06
191	M721T37	1.39819	0.483561	2.16828	0.0330425	0.141396	UP	721.403	721.393	721.412	36.6206	36.2123	36.7508	72	27	43	31922	139716	69813.3	195349	173512	154301	170236	130277	227992	228900	286247	99512.1	95422.8	218454	48327.8	79321.5	64775.3	174109	124852	75122.3	134205	77986.4	81049.5	174833	70451.2	53566.4	216132	159213	167284	310419	107786	61609	63641.6
192	M583T22	1.55499	0.636908	2.17234	0.0331411	0.141576	UP	583.157	583.151	583.172	22.3355	21.768	22.803	77	24	53	55547.5	262793	314083	408642	313000	897371	214925	134653	95535.2	111069	1.31471e+06	126588	115360	81124.1	125723	83977.1	144253	71852.4	101445	259993	1.16133e+06	154526	177419	217172	128880	87578.7	128870	407081	211841	150666	59369	91139.1	54765.9
193	M204T27	1.45767	0.543667	2.15445	0.0338521	0.142855	UP	204.105	204.1	204.108	27.0643	26.957	27.248	42	13	29	58955.7	106257	79152.7	154888	138454	123595	50950.5	239691	83708.4	81902.2	72038.5	100677	136382	127011	220709	113714	88958.6	78166.2	11899.2	133414	40196.1	469337	143266	89836.5	102607	75065.3	52896.7	28233.3	88486.2	54506.3	134173	37325.2	80050
194	M339T5	1.57652	-0.656747	-2.18866	0.0341758	0.143427	DOWN	339.143	339.14	339.146	5.33817	4.85275	5.61955	94	35	58	498104	3.17547e+06	2.96332e+06	2.01422e+06	1.33257e+06	2.93404e+06	3.56512e+06	6.00754e+06	832734	8.00178e+06	421260	4.06906e+06	3.49344e+06	2.47372e+06	1.3246e+06	1.87549e+06	2.80151e+06	4.54477e+06	1.61213e+07	1.61171e+06	739665	4.36509e+06	833003	2.3151e+06	4.08998e+06	7.50372e+06	3.79767e+06	605090	5.38677e+06	1.48006e+06	2.03844e+06	1.72786e+06	2.40289e+06
195	M103T28	1.65717	0.728718	2.14277	0.034945	0.144762	UP	103.055	103.053	103.056	27.5802	27.1815	27.7972	80	32	48	95372	191008	177265	316532	383358	769732	19978.7	79592.5	175181	305647	305835	34789.7	313881	544837	596699	65044.2	146304	70346.7	35368.5	51408.8	306280	52345.9	246465	457149	19329.3	89339.2	205949	5514.67	20427.8	150386	222532	126520	210443
196	M725T21	1.99965	0.999748	2.13854	0.0351897	0.145179	UP	724.672	724.666	724.682	20.8443	20.6718	21.2947	43	13	30	28861.8	32385.4	50426	64795	95432.8	800.242	9512.49	45019.6	6259.45	19873.8	61914.8	10270.3	13266.7	0	40370.3	0	4057.97	54922.1	2878.06	276329	3604.13	40554.7	5815.42	4973.06	74341.5	4788.29	10684.5	77154	8921.12	11158	0	0	1171.89
197	M245T28	1.37246	0.456765	2.14109	0.0354385	0.1456	UP	245.095	245.093	245.097	28.3872	28.0047	28.4593	92	34	58	2.70021e+06	1.59491e+07	1.25168e+07	2.18895e+07	1.3669e+07	7.1736e+06	4.73849e+06	3.34131e+07	4.8047e+06	4.10352e+07	4.97442e+06	836263	6.59175e+06	1.30278e+07	5.68394e+06	1.63147e+07	3.93098e+07	4.5336e+06	3.35883e+06	2.2243e+07	1.30276e+07	9.26958e+06	3.5521e+07	2.29896e+07	1.20648e+07	1.65361e+07	2.15527e+06	1.89714e+06	4.49524e+06	2.55536e+07	2.08503e+07	4.60098e+06	2.58938e+07
198	M167T19	1.92107	0.94191	2.13318	0.0356018	0.145874	UP	167.059	167.056	167.074	18.8095	18.1398	19.1298	89	31	55	3.24095e+06	8.87494e+06	1.40215e+07	1.70494e+07	2.29326e+07	6.00643e+07	1.28105e+07	3.80949e+06	1.3656e+06	2.93662e+07	2.50277e+06	2.24574e+06	3.96939e+06	1.84495e+07	937708	1.46377e+06	4.89887e+07	1.72864e+06	8.47288e+06	1.83723e+06	1.51176e+06	1.59585e+06	5.97191e+06	3.19269e+07	3.61561e+06	1.93895e+06	1.68498e+06	2.35641e+07	2.27751e+06	867266	6.20897e+06	1.92319e+06	1.28228e+06
199	M244T23	1.50388	0.588686	2.13293	0.0356448	0.145946	UP	244.139	244.135	244.148	23.1053	22.6705	23.6038	59	18	36	378146	832215	667827	1.25155e+06	1.22585e+06	979288	254384	707950	429977	1.40199e+06	391794	1.89642e+06	1.74558e+06	487124	1.01668e+06	1.34076e+06	295372	715166	1.49735e+06	574521	531835	969488	607881	483630	1.16552e+06	740340	3.72295e+06	685474	534977	264928	367719	771555	939563
200	M354T23	1.84618	0.884545	2.13274	0.0361348	0.14676	UP	354.16	354.156	354.173	23.2595	22.8282	23.9108	54	21	33	436604	529815	508135	978136	1.46117e+06	513593	794765	250352	351178	1.54269e+06	511743	342923	347368	826181	113116	1.59658e+06	217438	374372	27067.5	216928	81046.2	951138	629283	325431	211455	523325	637528	217631	439078	174820	2.4581e+06	335785	1.16669e+06
201	M827T23	1.46795	0.553798	2.12588	0.0362707	0.146983	UP	826.906	826.893	826.912	23.0855	22.7262	23.7925	61	23	38	7869.98	25632.7	18425.6	37548.2	35489.3	30337.7	45377.5	20713.4	18292.9	49705	10441.7	13016	11862.6	12039.8	20243.5	15679.6	9136.3	68369.2	2744.22	62373.5	0	11893.6	11364.2	26318.2	28214.2	21226.7	37116.2	24063.1	21824.7	18106.1	4661.26	18774.3	19740.6
202	M102T3	1.33323	0.414928	2.12532	0.0364482	0.147273	UP	101.94	101.939	101.941	2.58452	2.20778	3.08675	82	32	49	9678.28	307996	201477	410630	260748	632437	485881	152882	129743	927089	387010	501542	180303	94096.5	612024	138667	115923	191515	123050	438059	142637	599594	238970	354610	580212	250554	441856	88277.9	357663	159898	126680	295651	364166
203	M144T23	1.25276	0.325107	2.12545	0.0364807	0.147326	UP	144.101	144.097	144.103	22.9982	22.5572	23.4193	47	18	28	64271.8	256525	129097	321363	162348	83245.7	294619	316679	550198	387558	122183	354825	96091.8	309572	83887.1	247030	427576	186472	37218.5	209338	292800	195052	172204	479164	190341	238217	156497	397160	293352	128201	425243	263723	198721
204	M288T36	1.29657	-0.374699	-2.11645	0.0370386	0.148226	DOWN	288.256	288.247	288.262	35.5728	35.4513	35.7412	46	21	25	16270.6	95171.6	37026.1	73123.2	63425.4	237100	77966.6	56461.7	114502	106978	159180	95254.7	112828	88990.6	63416.6	95918.2	78887.2	50389.9	67719.7	63253.1	107236	102022	104848	80364.3	89908.8	82708	65637	85832.8	129207	150738	87283.1	68378.1	80808.3
205	M268T26	1.50688	0.59156	2.12853	0.0371589	0.148417	UP	268.141	268.126	268.146	26.4415	25.9595	27.179	62	19	41	198651	524018	614522	790328	531142	174615	499768	312244	362521	459433	334099	547441	0	927577	724388	459926	744813	302956	3.32243e+06	310029	578306	562589	345245	302171	457254	0	222873	88792.4	143190	185564	530076	244624	2.1611e+06
206	M148T22	1.17305	0.230264	2.11766	0.0372158	0.148508	UP	148.08	148.079	148.081	22.2899	21.7533	22.536	46	19	27	26652	342174	120360	401387	146085	208281	262837	283608	425560	339350	421066	310329	284169	484125	396848	301297	359360	227283	317069	135978	598806	224911	627272	292183	295088	210908	228565	246300	287122	538181	261373	330750	327339
207	M401T33	1.47143	0.557215	2.11131	0.0375163	0.148983	UP	401.223	401.213	401.233	32.5972	32.3908	32.6808	45	14	31	238671	470159	404081	691804	607145	2.29676e+06	808657	296841	383527	337982	164430	158897	352040	713831	524647	407298	961116	473553	690819	166704	531289	958850	101020	417504	639678	112165	318053	142013	273864	144050	503093	147741	626066
208	M395T29	1.71292	0.776457	2.11224	0.0376182	0.149143	UP	395.256	395.239	395.261	29.2561	28.9267	29.4695	46	18	28	141660	390253	384203	670599	881536	0	355470	1.015e+06	321406	707955	49343.2	0	707783	879553	283317	0	0	497333	1.51488e+06	453054	319934	787447	0	420365	314243	409766	626828	0	0	312853	240302	0	602265
209	M1108T31	1.50527	0.59002	2.11033	0.0378478	0.149502	UP	1107.55	1107.54	1107.56	30.9506	30.683	31.0612	46	18	28	22816.4	55695.4	36928	83696.8	89171.6	67948.4	49421.3	84593.6	32193.5	138908	17504	26699.1	55231.9	41395.6	69374.8	67359.3	84085.3	79886.1	5723.98	17530.8	9884.19	39352.3	13042.3	12878.1	21789.9	130960	19378.1	56749.9	27082.4	61500.8	97259.4	85668.3	93124.1
210	M166T20	1.33386	0.415609	2.1041	0.0383359	0.150256	UP	166.073	166.071	166.079	19.7303	19.5762	20.1853	81	31	49	1.05874e+06	4.30785e+06	2.87638e+06	5.74608e+06	3.65901e+06	3.08064e+06	6.63919e+06	4.49455e+06	1.45341e+06	9.87462e+06	175314	4.62788e+06	3.6983e+06	4.95296e+06	2.99696e+06	4.93136e+06	2.456e+06	7.27397e+06	258794	1.42983e+06	256670	5.13889e+06	502420	4.01909e+06	9.67244e+06	9.68889e+06	9.28487e+06	4.84833e+06	5.15652e+06	3.57616e+06	5.54566e+06	2.54412e+06	4.66506e+06
211	M246T28	1.36253	0.446293	2.10016	0.0389816	0.151236	UP	246.098	246.095	246.101	28.3388	28.0047	28.4585	89	32	57	398464	2.3279e+06	1.80796e+06	3.17185e+06	1.98727e+06	1.05217e+06	751779	4.91474e+06	759732	6.02992e+06	958691	224535	984656	1.91027e+06	854312	2.33378e+06	5.75389e+06	618327	515320	3.20704e+06	1.94845e+06	1.36648e+06	5.22288e+06	3.32181e+06	1.76604e+06	2.42466e+06	334439	163867	662427	3.67951e+06	3.00759e+06	698755	3.62224e+06
212	M131T11	1.39754	0.482885	2.09197	0.0392448	0.15163	UP	131.049	131.048	131.051	10.6466	10.2304	11.0054	52	22	30	119913	1.39457e+06	906706	1.94915e+06	1.64732e+06	2.01971e+06	944599	2.21427e+06	20168.2	1.93083e+06	272686	1.83702e+06	607021	1.15034e+06	1.88208e+06	1.40712e+06	2.22378e+06	2.58028e+06	1.06046e+06	994091	408763	1.1095e+06	937.801	2.18929e+06	1.68374e+06	1.96423e+06	4.11615e+06	706634	2.1392e+06	1.84653e+06	2.15267e+06	709507	2.5776e+06
213	M818T23	1.38571	0.470624	2.09037	0.0394512	0.151937	UP	817.868	817.859	817.875	22.5706	22.3147	23.3137	52	12	40	7941.06	26673.9	19704.6	37003.7	27801.1	983.868	9601.17	34941.4	4416.24	59585.3	28009.7	20003.6	24945.8	11123.3	3540.44	22069.7	6368.84	43794.3	5977.46	39287.9	0	8951.42	7445.9	14379.4	33541.3	37082.3	71272.9	64173.7	61037.2	36894.8	3176.75	9818.77	33536.3
214	M400T28	1.50478	0.589554	2.09123	0.0395683	0.15211	UP	400.274	400.266	400.278	28.4579	28.1427	28.6473	86	32	54	994589	3.0426e+06	3.14698e+06	4.57845e+06	3.85649e+06	7.60001e+06	871952	1.07642e+07	397952	2.58427e+06	885850	3.91213e+06	2.75017e+06	694336	1.66167e+06	1.05577e+06	499466	6.64299e+06	1.88387e+06	2.4183e+06	1.24723e+06	7.32144e+06	1.43184e+06	1.05562e+06	1.28169e+06	1.96315e+06	2.09965e+06	1.39597e+06	2.54655e+06	1.91724e+06	3.91991e+06	638215	1.78727e+06
215	M737T21	1.67989	0.748366	2.0868	0.0397069	0.152313	UP	736.678	736.671	736.686	21.1702	20.931	21.9023	46	16	30	9360.41	23288.1	27706.5	38921.3	44530.8	31964.8	17282.7	15984.1	3576.32	21089.8	28013.7	11926.1	9067.27	0	19819.1	1163.12	6682.75	63061.6	4457.93	145508	3050.6	29738.7	2495.82	2556.65	32286.9	6791.74	10096.3	42867.9	8634.79	11427.9	0	1979.27	2818.33
216	M303T23	1.20713	0.27158	2.0859	0.0398108	0.152466	UP	303.105	303.093	303.111	23.3303	23.0367	23.6935	61	26	35	168329	850994	323528	1.02726e+06	490623	1.70902e+06	1.2058e+06	1.16998e+06	667899	832389	995869	1.13023e+06	557457	990990	420093	1.1428e+06	937399	663444	12837.3	961132	923339	802444	610898	577949	714673	1.10683e+06	509445	841621	1.04859e+06	754616	746335	270784	1.44227e+06
217	M266T22	1.19813	0.260781	2.09018	0.0398917	0.152584	UP	266.125	266.122	266.137	22.2767	21.7533	22.8863	97	35	57	1383050	1.85122e+07	7.89027e+06	2.218e+07	8.68484e+06	3.15146e+07	1.13264e+07	1.08374e+07	2.16574e+07	1.30718e+07	2.67905e+07	1.41618e+07	2.35934e+07	2.69207e+07	1.53767e+07	1.4382e+07	1.70896e+07	1.10555e+07	3.00765e+06	8.60567e+06	3.73719e+07	1.04871e+07	3.26842e+07	1.39113e+07	9.26399e+06	1.04184e+07	2.28705e+07	1.76597e+07	1.86283e+07	2.87287e+07	1.49411e+07	1.58292e+07	1.82391e+07
218	M267T26	1.53227	0.615671	2.09008	0.04024	0.15309	UP	267.137	267.129	267.139	26.4415	25.9595	26.8403	80	29	50	1.20202e+06	3.15852e+06	3.80054e+06	4.8397e+06	3.68649e+06	766624	3.08851e+06	1.44628e+06	1.85665e+06	2.55712e+06	1.64387e+06	3.40807e+06	458245	5.58975e+06	4.10693e+06	2.21068e+06	4.50196e+06	1.76939e+06	1.95266e+07	1.45117e+06	3.38461e+06	3.67185e+06	1.87028e+06	1.43486e+06	2.72753e+06	678981	1.65365e+06	411043	555958	941216	3.96594e+06	1.46261e+06	1.47751e+07
219	M143T3	1.63404	-0.708446	-2.09013	0.0402781	0.153145	DOWN	142.947	142.946	142.949	3.30297	3.11778	4.02223	66	28	36	44073.2	144497	127722	88291.3	122099	237506	166253	340535	48316.4	331667	140632	211254	104960	135415	14837.9	184937	25744.6	141506	261895	43340	0	556306	20442.4	125286	331880	335586	53619.1	57100.2	314468	68823	25359.2	161249	136172
220	M856T18	1.35508	-0.438379	-2.07701	0.0416281	0.156404	DOWN	856.343	856.332	856.35	17.8032	17.2097	18.2025	56	29	27	10914.4	74401.4	45425.2	54796.9	41807.3	0	67026.6	107537	37675	125534	24381.8	10847.9	62596.5	131559	44526.3	70616	130370	80564.6	97990.2	59805.2	16689.1	100339	52357.4	58041.2	64995.7	158077	154643	50762	80035.7	128045	65108.7	78031.6	166979
221	M243T22	1.65486	0.726709	2.06873	0.0419138	0.157084	UP	243.137	243.134	243.138	22.4343	22.1357	22.715	55	20	35	1.86984e+06	4.32756e+06	3.34333e+06	7.1615e+06	9.5037e+06	1.68053e+06	1.3441e+06	7.63193e+06	6.82049e+06	1.49281e+07	2.57059e+06	7.33857e+06	2.26694e+06	1.87475e+06	5.99989e+06	1.4594e+06	3.99988e+06	1.01077e+06	1.15853e+07	6.71729e+06	3.21857e+06	4.60888e+06	4.97611e+06	7.32185e+06	8.30926e+06	2.15423e+06	8.28827e+06	2.72837e+06	1.93424e+06	794937	4.86172e+06	3.17995e+06	3.03752e+06
222	M235T6	1.4573	0.543294	2.06419	0.0419971	0.157281	UP	235.12	235.118	235.123	5.63317	5.08047	5.92053	92	34	57	756390	2.25301e+06	1.51321e+06	3.28331e+06	3.26418e+06	2.64159e+06	1.70543e+06	3.23449e+06	1.49748e+06	2.42594e+06	845638	2.11115e+06	2.00489e+06	2.23388e+06	2.48022e+06	1.45523e+06	2.84761e+06	1.39939e+06	7.84999e+06	689673	32095.2	2.909e+06	2.33335e+06	4.98949e+06	4.42045e+06	2.0208e+06	3.54465e+06	696594	1.80406e+06	1.558e+06	1.76022e+06	1.21279e+06	5.04445e+06
223	M557T35	1.53376	0.617076	2.05401	0.0428503	0.159289	UP	557.333	557.319	557.337	35.4768	35.4025	35.5527	66	23	43	210246	653671	594485	1.00258e+06	1.04302e+06	165077	967030	1.45723e+06	354922	1.90193e+06	114899	861899	108900	945265	60321.5	675612	55698.5	791014	919066	108308	67890	1.25409e+06	195983	679062	2.03218e+06	1.59909e+06	181132	1.02831e+06	474519	175269	93863.6	705849	106893
224	M547T28	1.30095	0.379562	2.05664	0.0438723	0.161654	UP	547.228	547.22	547.234	28.3233	28.0463	28.3902	46	15	31	25907.5	129403	94950.5	168949	80650.1	277395	60302.9	320449	165562	361130	49615.4	48755.4	82475.8	158299	68128	180923	264471	25607.7	0	77243.1	0	95653.6	117873	168698	146423	187677	80995.2	23495	16557.7	75232.1	204428	37334.7	213089
225	M136T22_1	1.38267	0.467462	2.04315	0.0439458	0.161823	UP	136.062	136.061	136.065	21.6272	21.459	22.2188	51	13	38	180547	492257	348997	680632	539622	978780	375414	616803	319917	486546	341491	117004	751542	101025	1.05487e+06	454897	622427	337485	1.2608e+06	598560	280626	458902	117872	157220	1.26408e+06	448596	1.07044e+06	702677	304115	416995	78991.5	220679	130242
226	M401T28	1.49287	0.578088	2.03442	0.0451278	0.164504	UP	401.276	401.267	401.281	28.4572	28.1837	28.6418	49	17	32	214106	683416	713513	1.02025e+06	863874	1.68849e+06	92225.5	2.40693e+06	37292.8	613943	234257	948217	639914	155766	391905	255641	112937	1.54878e+06	119442	548590	321046	1.68079e+06	330372	222969	324927	502363	490437	315136	583133	420017	926944	159566	438458
227	M1106T31_2	1.43227	0.518301	2.02908	0.0454165	0.165151	UP	1105.53	1105.53	1105.54	30.971	30.8747	31.0528	43	18	25	13311.2	40518	27934.6	57613.4	53140.7	47350.2	30681.5	69015	24037.8	59592.5	18511.2	16317.2	31205.2	21748.1	46764.7	39385.2	55740.1	86613.3	3259.89	18379	4432.38	48144.4	853.407	6123.31	6510.66	68886.8	14819.8	63062.1	21242	63179.2	50636.5	47257.5	68622.1
228	M626T21	1.53492	0.618163	2.02522	0.0459305	0.166295	UP	626.288	626.28	626.294	20.8112	20.5388	21.7383	87	32	55	213787	483772	387653	742767	836384	483469	443459	462871	82806.8	708345	282111	440048	69771.8	268141	131431	170853	266215	1.91957e+06	112123	844192	0	438224	75227.8	533875	683165	464953	136847	531945	564511	836009	557768	147853	219789
229	M160T25	2.18621	-1.12843	-2.05076	0.0464909	0.16753	DOWN	160.133	160.129	160.135	24.6908	24.249	25.281	60	28	32	139658	469004	693170	214389	312770	105455	53260.2	275984	378378	326977	214972	2.50349e+06	103838	63574.4	291426	507563	52316.2	162903	349611	2.52527e+06	1.26853e+06	59867	1.15279e+06	113172	60772.5	314987	76439.2	149246	161809	216159	82654.5	54067.6	142030
230	M259T27	1.43741	0.523468	2.00623	0.0478661	0.170514	UP	259.168	259.164	259.169	27.33	27.1958	27.4998	54	19	35	354808	632131	447927	908629	877028	460368	302549	910771	186268	1.25306e+06	264741	231003	514046	507921	1.03354e+06	1.03576e+06	660533	379407	126028	366681	160090	719471	319434	582504	883543	671891	1.10917e+06	1.48827e+06	552843	472132	407622	632563	700269
231	M307T4	1.30877	0.388213	2.0065	0.04795	0.170693	UP	307.07	307.063	307.084	4.22427	3.70555	4.50545	47	17	29	54219.1	196282	90273.1	256889	198523	200410	211277	199024	46889.1	219130	113004	160961	201826	184694	200212	234967	209070	152487	337172	189985	177354	195002	188955	133087	79522.4	165721	217553	337825	213443	98588.9	251009	168479	97500.4
232	M545T23	1.59118	0.670096	2.00374	0.0480775	0.170966	UP	545.145	545.14	545.159	22.8812	22.6188	23.4945	61	20	41	88094.5	261824	273572	417931	477507	992763	264200	256579	317104	236661	645558	89946.3	1.00789e+06	373211	0	368045	93851.8	105272	0	0	6198.49	0	63769.1	338553	0	182909	70290.1	280445	613931	661961	56234.9	351800	340166
233	M621T21	1.68366	0.751604	2.00245	0.0482457	0.171325	UP	620.773	620.764	620.78	21.1061	20.8632	21.6855	54	15	39	18310.6	38603.1	50536.4	64854.8	75736.7	36595.2	14440.3	28544.5	3308.22	25057	35370.2	22245.4	2821.94	17955.4	11310.3	6206.73	11640.1	189239	3684.18	52795	25509.3	9933.99	11274.9	35397	22701.9	27992.5	14006.9	77660.7	28469	37124.5	10867.7	8166.69	10431.9
234	M627T21_1	1.5359	0.619086	2.00069	0.0485802	0.172036	UP	626.79	626.782	626.796	20.8103	20.5023	21.521	88	33	55	133098	305101	244891	468465	536029	323578	247988	236200	36290.3	403562	161465	251418	53254.7	152694	119171	95370.6	147427	1.20635e+06	72641.1	623821	2059.16	242391	50828.5	358550	382095	286011	247404	354177	310997	522552	384640	95310.5	147473
235	M183T17	2.10636	1.07475	1.99617	0.0490417	0.17301	UP	183.054	183.051	183.073	17.2838	16.6182	18.0003	83	30	40	1.10105e+06	3.58468e+06	6.10949e+06	7.55062e+06	1.29262e+07	1.50147e+06	3.05409e+06	1.2186e+06	1.15395e+06	2.68297e+07	2.41129e+06	1.01412e+06	1.03789e+06	2.17381e+07	863625	1.23098e+06	1.1551e+06	1.15525e+06	2.93598e+06	652878	1.59453e+06	1.6161e+06	606562	1.72041e+07	1.05356e+06	2.77165e+06	1.24227e+06	1.17933e+07	2.48301e+06	2.3915e+06	1.03704e+06	1.42266e+06	2.59549e+06
236	M205T3	1.70697	-0.771439	-2.01471	0.0495922	0.174163	DOWN	205.153	205.147	205.156	3.38808	3.02058	3.69952	35	18	16	44781	222493	247577	130204	141882	154647	140930	1.218e+06	63759.5	471337	41386.5	240034	30783.3	313217	2206.3	363843	82974.7	292466	659168	31419.2	131133	265814	11405.1	82682.5	60713	517532	433014	59337.3	346612	180758	70560.1	225918	479157
237	M346T6	1.19528	-0.257345	-1.98183	0.0512565	0.177585	DOWN	346.127	346.124	346.137	5.69735	5.4698	6.27288	72	31	41	118284	2.24258e+06	856044	1.8762e+06	876284	1.04756e+06	2.61413e+06	5.11022e+06	2.05977e+06	2.97509e+06	1.95447e+06	3.10788e+06	2.9735e+06	1.98851e+06	794541	2.13606e+06	1.30146e+06	2.55039e+06	3.21009e+06	2.38814e+06	2.36175e+06	2.62987e+06	1.40831e+06	2.20572e+06	3.22987e+06	3.03228e+06	2.56934e+06	1.26099e+06	3.22354e+06	2.57633e+06	1.27674e+06	1.65108e+06	2.82267e+06
238	M369T27	1.7381	0.797512	1.97357	0.0516358	0.178352	UP	369.242	369.233	369.245	27.2552	26.8403	27.4998	76	31	45	1.5535e+06	2.46328e+06	2.77351e+06	4.28143e+06	6.03967e+06	789538	1.07319e+06	1.15493e+07	1.05908e+06	4.06457e+06	668230	664719	1.15752e+06	1.48128e+06	852745	1.18104e+06	1.06235e+06	5.48414e+06	4.33383e+06	1.58741e+06	461744	7.78022e+06	1.85566e+06	2.56019e+06	5.62268e+06	2.01525e+06	944826	146959	1.44877e+06	944992	454344	711977	889635
239	M1143T20	1.67722	0.746074	1.97161	0.0518743	0.178832	UP	1142.5	1142.49	1142.51	20.1692	19.9685	20.5843	45	18	27	16036.5	23645.8	25091.2	40203.8	55203.5	0	23639	35318.9	0	55537.3	17224.6	12974.3	2928.49	2078.75	20890.3	8473.55	5543.13	111988	859.152	84048.9	0	35984.6	0	8419.82	51492.8	30593.7	13666.4	33950.3	21730.7	24686.8	0	1005.65	7759.45
240	M301T36	2.29515	1.19859	1.9692	0.0532111	0.181488	UP	301.285	301.278	301.289	35.6138	35.4685	35.8083	56	15	41	345746	191896	191463	440432	929060	363449	200713	44929.7	145846	270020	249658	139459	88514.7	121743	62990.1	217595	103166	172839	152972	155962	200092	98860.3	621901	123793	69899.2	124986	159978	190963	93070.8	761780	90044.8	83625.1	64688.3
241	M215T5	1.22996	-0.298611	-1.94848	0.0555481	0.185999	DOWN	215.139	215.126	215.144	5.01285	4.74405	5.48543	64	25	38	79936.3	1.79763e+06	831118	1.46154e+06	762226	2.59736e+06	2.85974e+06	972464	1.53046e+06	3.13346e+06	804514	1.0552e+06	1.20321e+06	2.26051e+06	1.20729e+06	2.87086e+06	1.07965e+06	1.22621e+06	1.99298e+06	1.1022e+06	969517	3.83607e+06	1.69834e+06	2.56767e+06	1.0114e+06	3.40284e+06	1.98741e+06	1.63153e+06	2.78927e+06	1.92955e+06	1.45297e+06	1.64654e+06	2.45186e+06
242	M1031T36	1.22621	0.294211	1.9346	0.0561642	0.187161	UP	1030.59	1030.58	1030.6	36.2232	36.134	36.346	51	19	32	13666	87032.1	34910.4	106720	63144.1	97137.9	120250	64573.3	99512.3	98717	135239	83263.6	149584	83431	33597.5	65901.9	59404.9	108715	99419.6	46994.4	124065	66184.6	73166.4	136795	42498.4	34049.6	123752	58101.1	109911	131873	121587	36168.9	42882
243	M577T33	1.36462	0.448494	1.93581	0.056587	0.187952	UP	577.238	577.231	577.247	32.6307	32.3072	32.7293	47	15	32	38469.3	144485	125148	198047	135831	559145	107602	12176.9	100526	275381	144856	147127	26836.7	225485	103340	411647	304283	218209	53301.6	58398.8	9713.28	109812	0	159112	208929	0	93119.8	0	0	0	30476.7	203253	166986
244	M121T11	1.33104	0.41255	1.93057	0.0566782	0.188121	UP	121.084	121.068	121.085	10.6938	10.3681	10.948	76	27	49	152104	1.97638e+06	1.29899e+06	2.6305e+06	1.96523e+06	1.31658e+06	1.49339e+06	1.17727e+06	365053	4.97072e+06	132364	1.39657e+06	910445	3.15519e+06	2.93653e+06	2.25318e+06	2.70459e+06	3.17641e+06	1.42093e+06	1.14777e+06	1.16797e+06	3.24895e+06	334999	3.14653e+06	2.65162e+06	3.13419e+06	5.94275e+06	1.27271e+06	2.1423e+06	877322	2.9296e+06	895727	3.37384e+06
245	M854T36	1.29012	0.367511	1.92844	0.0571284	0.188957	UP	854.486	854.476	854.493	36.4188	36.2675	36.5463	73	31	42	23986.9	126756	56199.2	163532	125931	97171.5	164526	94208.8	150210	185688	223864	117510	106925	175173	49576.4	93754.9	60659.6	256308	124564	73600.9	121765	160344	148774	132755	66604.8	49756.5	194213	83063.7	133295	255558	125333	55677	68957.6
246	M212T30	1.29539	0.373382	1.92397	0.0576348	0.189889	UP	212.138	212.135	212.142	29.7669	29.25	29.8865	64	28	35	52401.1	234683	147638	304005	197929	405770	59041.5	332172	90733.7	450950	268667	195113	206235	251952	91580.1	184328	217682	141120	213922	59883.7	97307.2	552885	645684	115516	166058	82390	369930	66479.2	225355	401910	161930	40291.4	180107
247	M171T28	1.31063	0.390264	1.92292	0.0584777	0.191425	UP	171.065	171.064	171.069	28.3878	28.0047	28.4585	56	18	38	284816	1.94909e+06	1.47483e+06	2.55454e+06	1.46475e+06	957627	572884	4.48001e+06	638952	4.53307e+06	605782	168475	776260	1.56874e+06	1.31738e+06	1.91148e+06	3.9623e+06	555656	489161	2.44496e+06	1.27738e+06	1.07307e+06	3.63264e+06	2.60415e+06	2.4888e+06	1.98131e+06	313218	198303	592279	2.7237e+06	2.50327e+06	538449	2.88957e+06
248	M388T27	1.42033	0.506229	1.91492	0.058646	0.19173	UP	388.235	388.227	388.24	26.7265	26.4043	27.253	47	17	29	225941	570042	444432	809650	762081	548691	293564	1.68271e+06	154970	664115	198460	680653	548205	169209	339572	503905	185339	744110	440895	340661	255665	483887	204685	289348	875523	1.4834e+06	1.9935e+06	415885	496730	798970	221626	191993	277345
249	M489T28	1.5035	0.588327	1.91584	0.0587203	0.191864	UP	489.184	489.178	489.195	28.3873	28.115	28.4548	51	16	35	476903	1.41792e+06	1.54996e+06	2.13184e+06	2.01815e+06	346328	243364	3.13403e+06	249363	5.79209e+06	170924	79576.4	237921	746716	266490	1.2073e+06	4.6302e+06	253704	76242.9	1.80672e+06	693704	584170	3.04164e+06	1.65167e+06	973385	1.12671e+06	69586.3	65611.8	160107	1.82609e+06	1.478e+06	379026	2.5182e+06
250	M771T23	1.43101	0.517031	1.91111	0.0591551	0.192646	UP	770.875	770.865	770.881	22.6287	22.2737	23.3137	57	17	40	5171.41	21638.2	18574.8	31016.3	28721	23432.9	18040.9	24916.3	6237.05	34561.1	9353.67	16088.2	5788.24	10093.4	9189.46	12367	7940.07	53899.2	2400.77	36530.8	0	5690.18	4427.44	25684.6	22416.9	67402.9	25418.5	12830.1	23284.3	11688.7	35640.3	8482.77	18026.1
251	M170T29	1.4304	0.516418	1.9111	0.059449	0.193171	UP	170.062	170.06	170.063	29.4566	29.111	29.5977	92	34	58	1.30424e+06	4.99854e+06	4.82553e+06	7.1499e+06	5.90873e+06	2.76185e+06	2.18592e+06	5.4116e+06	3.12623e+06	1.98905e+07	1.26494e+06	125552	1.43579e+06	4.56917e+06	1.3531e+06	6.03769e+06	2.12217e+07	2.80205e+06	913094	7.02748e+06	4.18527e+06	2.9051e+06	6.16389e+06	6.92671e+06	3.96264e+06	4.36419e+06	175137	2.41899e+06	1.85686e+06	9.79747e+06	3.55829e+06	4.00579e+06	3.31177e+06
252	M221T17	1.35613	-0.439496	-1.92335	0.0598025	0.193801	DOWN	221.121	221.103	221.122	17.4487	17.1003	17.8653	55	23	32	63057.7	760997	543604	561153	369430	215419	593473	344252	237343	1.2316e+06	368726	1.20683e+06	992448	1.83072e+06	226191	526804	299541	1.42867e+06	439926	364555	592145	720037	390518	2.55013e+06	288744	752942	486510	1.03552e+06	1.89906e+06	837888	414634	677928	1.43461e+06
253	M368T34	1.92519	0.945	1.90656	0.0599745	0.194105	UP	368.195	368.191	368.2	33.9378	33.7868	34.0748	65	23	42	442421	515019	724480	991508	1.6592e+06	207735	566881	542011	185957	292733	386275	315967	53969.4	205871	95000.1	233527	301006	115677	234964	694225	104384	195865	583020	263192	1.26102e+06	398601	17422.8	1.2321e+06	610953	98359.4	99237.6	766180	13865.8
254	M774T23	1.6361	0.710259	1.90099	0.060479	0.194995	UP	773.867	773.859	773.874	22.9468	22.6598	23.7332	51	21	30	9896.89	25603	30171.2	42087.8	53413.7	25460	24740.2	24728.2	4777.16	34224.8	17280.1	17319	6112.25	5166.77	13324.9	6089.88	6455.2	158124	0	47200.7	0	21609.7	8752.19	28544.8	14540.7	46569.5	12725.3	33002.5	28267.6	15279.8	1001.03	20235.4	5301.96
255	M211T13	1.60156	0.679481	1.89894	0.0609633	0.195843	UP	211.107	211.101	211.11	13.1843	12.9288	13.6419	50	18	31	1.02314e+06	4.16138e+06	3.86564e+06	6.66472e+06	8.71972e+06	2.01344e+06	2.87248e+06	1.93986e+06	932556	1.75076e+06	2.12555e+06	3.23267e+06	4.15308e+06	1.057e+06	1.91373e+07	1.28826e+06	8.54796e+06	3.52701e+06	2.80437e+06	9.62374e+06	1.39269e+06	9.92012e+06	6.14254e+06	2.08496e+06	3.39461e+06	2.15531e+06	1.365e+06	2.36769e+06	1.44455e+06	557981	3.56005e+06	292474	4.95531e+06
256	M627T21_2	1.52641	0.610142	1.89714	0.0611606	0.196186	UP	627.289	627.277	627.295	20.7618	20.4382	21.521	51	20	31	51852.7	127805	106650	195082	232576	144395	121430	112309	16891.8	162468	78381.6	123433	25922.2	15980.9	49683.3	52772.1	83361.5	503074	23719.8	242705	2706.19	75720	24276.2	153501	174447	101727	104150	147919	183792	228992	15399.6	39715.7	40103.8
257	M142T34	1.30664	-0.385864	-1.90098	0.0611636	0.196192	DOWN	142.16	142.157	142.161	33.8505	33.6732	33.952	49	22	27	9651.02	47349.5	27118.6	36097.8	28517.4	56593.2	40002.4	18098.5	37841.3	55056.1	52574.7	22548	39292.7	28090.4	60896.8	51476.5	94210.9	48412.4	29092.7	33364.9	26440.1	44493.6	81056.9	64682.8	9461.53	23460.8	21933.1	23287.5	30929.2	67574.6	37373	34162.5	67335.5
258	M200T36	1.12754	0.173184	1.89243	0.0616147	0.196973	UP	200.203	200.2	200.204	36.484	36.3278	36.6775	91	35	56	21498.7	197630	47468.5	222837	80969.6	346923	231632	163857	235770	215342	201357	168794	184396	176060	134369	190329	219405	207624	181999	200164	186163	230617	147402	232165	135891	163773	152533	178780	208549	277238	180885	131849	232242
259	M558T35	1.46454	0.550447	1.89048	0.0618764	0.197425	UP	558.337	558.33	558.34	35.4737	35.3398	35.5442	51	16	35	64013.8	219935	197426	322103	323745	58119.2	320063	477075	109010	610867	47099.5	276985	48914	326933	22694.6	236570	24150.8	205131	296844	42400.2	35917.7	399758	67013.9	186604	641950	512279	85148.5	332949	153047	69888.1	39074.5	210342	37784.5
260	M596T34	1.26357	0.337509	1.88887	0.0621339	0.197867	UP	596.385	596.372	596.387	34.3352	34.008	34.4648	40	10	29	48174.9	228880	123527	289207	184054	263161	228386	387065	261518	224434	156933	111129	174560	371667	156406	120851	139726	207519	296433	113535	101452	687028	107216	165960	336594	233230	332310	143390	259450	183163	370574	256575	318733
261	M149T26	1.22113	0.288212	1.89222	0.0625135	0.198515	UP	149.096	149.091	149.098	25.8785	25.4225	26.1258	41	19	22	103170	449735	246145	549183	244546	360131	255834	448425	397363	449041	346001	496880	291997	406622	223517	306917	1.14483e+06	365437	910193	370407	245743	236021	443437	514372	511061	267077	303155	285016	583764	489019	460337	461331	268123
262	M211T30	1.30993	0.389494	1.88309	0.0630787	0.199475	UP	211.135	211.131	211.137	29.7512	29.25	29.8865	79	28	50	412928	1.65755e+06	1.13361e+06	2.17128e+06	1.47893e+06	3.02504e+06	348311	2.43353e+06	486967	3.24083e+06	1.66435e+06	1.22925e+06	1.50532e+06	1.73888e+06	500029	990806	1.69245e+06	869158	1.40015e+06	412806	598422	4.14456e+06	4.85366e+06	893610	1.35368e+06	526647	1.99198e+06	717172	1.16535e+06	2.91256e+06	1.05218e+06	219276	1.13713e+06
263	M318T34	1.31377	0.393711	1.87798	0.0637106	0.200537	UP	318.302	318.295	318.305	34.4858	34.3335	34.6043	67	24	43	59139.9	174098	117493	228584	161081	354767	285286	163375	152852	114365	112835	165543	193018	68894	69368	78210.8	550168	441233	195321	163046	278217	287301	114079	373073	53273.4	105724	119653	125745	91824.4	171319	118903	93845	65041.3
264	M626T34	1.36868	-0.452785	-1.88494	0.0645667	0.201962	DOWN	626.364	626.356	626.374	34.261	34.1333	34.4017	85	33	52	114334	661508	484299	483318	360061	1.19689e+06	1.684e+06	1.16673e+06	1.19039e+06	341824	342480	35966.7	1.00655e+06	289604	912816	688186	999527	251419	1.60233e+06	361341	101194	1.28287e+06	594442	430022	229625	380056	1.69067e+06	256176	1.10758e+06	845982	486583	338578	1.12902e+06
265	M549T36	1.2855	0.362328	1.87146	0.0645718	0.20197	UP	548.815	548.809	548.824	36.2071	36.0705	36.3225	64	23	41	14662.3	87167.7	52718.5	112054	75170.2	69961.8	142621	29150	77999.5	93908.3	232047	81853.4	120168	76585.6	37432.7	91752	79009.6	172065	43762.6	49005.1	74602.9	73209	59769.2	143437	30219.8	27415.9	66217.3	56687.3	137117	156642	81642.1	25326.4	43675.8
266	M298T22	1.42375	0.509695	1.86832	0.0650347	0.202733	UP	298.1	298.09	298.112	21.6964	21.4297	22.37	66	27	38	1.62253e+06	4.20562e+06	3.82036e+06	5.98761e+06	5.3458e+06	8.35971e+06	3.15341e+06	5.01145e+06	2.46952e+06	4.48033e+06	2.1093e+06	327082	5.6853e+06	1.43277e+06	1.06029e+07	4.01023e+06	5.99357e+06	2.81536e+06	1.40079e+06	6.12675e+06	2.00344e+06	4.58746e+06	352050	1.07555e+06	1.17856e+07	3.21347e+06	5.67942e+06	6.86076e+06	2.2033e+06	4.61341e+06	2.8771e+06	1.79592e+06	1.67427e+06
267	M246T5	1.32161	-0.4023	-1.87421	0.0652347	0.203061	DOWN	246.11	246.101	246.115	4.50926	3.79355	4.96862	60	23	35	95383	337620	210631	255461	194775	624711	421103	264419	457302	458657	139162	534209	347499	674847	50380.2	310162	269899	323561	533033	72127.7	324031	508977	144118	651390	200951	319111	922927	326052	488012	656696	140618	101674	255542
268	M855T18	1.27486	-0.350344	-1.87281	0.0654901	0.203479	DOWN	855.34	855.329	855.347	17.7918	17.0548	18.2025	85	33	51	26313	180358	101047	141192	91896.8	878.513	147790	231250	87256.6	318483	61429.7	25881	146165	311458	129297	170547	295761	198860	253029	130162	36454.2	237447	113986	126768	170466	322192	358741	113278	182363	302272	149819	194956	387990
269	M441T33	1.51424	0.598594	1.8584	0.0668198	0.205819	UP	441.215	441.21	441.224	33.2498	32.832	33.4287	47	15	32	297364	693760	848956	1.05052e+06	971150	5.15602e+06	388256	469878	237146	486457	556011	237265	388385	541902	682103	713520	607219	1.03969e+06	695667	161615	176565	1.27273e+06	59255.1	809685	331494	221591	140576	580451	1.36117e+06	565469	407951	328915	534803
270	M195T14	1.27043	-0.345315	-1.86398	0.0674712	0.206951	DOWN	195.078	195.064	195.086	13.8102	13.242	14.1434	55	21	33	146673	2.63298e+06	1.5371e+06	2.07251e+06	1.1526e+06	1.58799e+06	3.72134e+06	1.023e+06	1.61772e+06	6.48242e+06	695357	529053	2.98057e+06	2.17059e+06	860455	3.91057e+06	3.44126e+06	4.75694e+06	2.54912e+06	1.588e+06	1.36123e+06	2.93322e+06	2.61615e+06	3.89662e+06	1.50107e+06	6.32659e+06	3.85104e+06	2.30767e+06	3.72145e+06	2.76202e+06	2.38624e+06	1.53837e+06	3.87933e+06
271	M543T31	1.23807	0.308089	1.85014	0.067547	0.207082	UP	543.287	543.276	543.295	31.0013	30.5942	31.1072	83	33	49	160797	607946	273605	752677	480500	923149	691479	933887	685466	1.36864e+06	345624	376125	696070	645791	402078	818116	848137	686717	97322.3	240887	336670	732403	355166	268328	315799	892511	222830	506782	433374	741692	625982	798989	999740
272	M571T36	1.2599	0.333311	1.84257	0.0686532	0.208981	UP	570.828	570.819	570.837	36.1502	36.01	36.2778	70	26	44	15453.7	81858.6	42747.1	103134	68589.9	76969.6	142750	32311.3	100184	79960.9	100078	86301.6	111307	74185	32517	54886.6	49001	172483	77411	38513.1	59446.5	92181.4	98773	74384.3	41974.2	22752.7	107617	94158	123887	141697	95843	35274.2	50272.5
273	M372T30	1.47419	0.559922	1.83748	0.0697811	0.210889	UP	372.276	372.263	372.282	30.4505	30.085	30.571	59	24	35	370094	493290	344161	727063	861693	633072	370832	602893	128029	1.11986e+06	268326	948283	200365	227611	440645	861362	118732	295071	346215	602252	17396.2	394776	345063	194662	344526	217829	224446	918674	1.55447e+06	85223.8	415756	407935	1.01708e+06
274	M299T20	1.26849	0.343116	1.83197	0.0704894	0.212074	UP	299.12	299.118	299.132	19.7537	19.5783	20.3018	49	13	35	180405	867996	538497	1.10134e+06	678567	714644	1.23381e+06	872860	262620	1.88518e+06	81868.7	1.05172e+06	661056	954859	638320	1.0193e+06	541250	1.56161e+06	43398.2	329170	0	1.00528e+06	135664	858823	1.72634e+06	1.76914e+06	1.67354e+06	1.56335e+06	1.23534e+06	727307	1.03334e+06	490480	761188
275	M115T4	1.20198	-0.265418	-1.84005	0.0709994	0.21292	DOWN	115.069	115.064	115.07	4.37028	3.77468	4.70978	95	35	58	560246	9.43922e+06	4.41707e+06	7.85303e+06	3.28152e+06	1.10008e+07	1.35189e+07	1.59214e+07	6.40841e+06	2.06416e+07	4.13195e+06	1.04867e+07	1.08658e+07	1.33353e+07	6.45778e+06	1.60214e+07	8.77708e+06	7.67956e+06	1.12547e+07	7.6958e+06	6.63169e+06	1.12726e+07	5.58121e+06	8.32175e+06	6.05077e+06	1.63311e+07	1.73724e+07	8.09043e+06	5.25081e+06	7.06082e+06	9.98527e+06	6.314e+06	7.27222e+06
276	M137T19_1	1.21815	0.284697	1.83384	0.0714235	0.21362	UP	137.047	137.046	137.059	19.1647	18.9293	19.6802	81	24	50	494765	2.96729e+06	1.74534e+06	3.61461e+06	1.47611e+06	1.30073e+06	3.4375e+06	5.63886e+06	2.33605e+06	5.15088e+06	1.29008e+06	5.32694e+06	3.10784e+06	2.37333e+06	1.14232e+06	803702	3.05275e+06	5.80675e+06	5.18075e+06	274360	686459	2.31206e+06	376064	3.24801e+06	3.2346e+06	2.77288e+06	7.46789e+06	401656	2.96722e+06	3.00551e+06	2.59922e+06	2.01253e+06	2.42241e+06
277	M853T36	1.28853	0.365725	1.82457	0.0715891	0.213892	UP	853.482	853.472	853.487	36.4188	36.3347	36.5857	77	30	47	45020.9	244993	112813	315681	256836	183497	277058	181625	283474	329448	408567	330532	218763	231798	95439.7	188003	200254	320199	229861	211600	219622	149547	165889	279130	110700	87555.2	364206	259887	498589	441657	270291	110093	148996
278	M1074T36	1.21202	0.277408	1.82057	0.0719612	0.214502	UP	1073.62	1073.6	1073.62	36.1994	36.0787	36.3248	62	23	39	16786.4	108055	46266.5	130964	75079	125366	131545	77111	112359	155697	233574	103300	132004	101826	47365	85114.7	61330.2	136789	131715	73458.6	87094.6	124600	94064.4	103306	49820.2	39470.9	202930	68310.4	141115	170800	142808	51274.8	57923.3
279	M190T4	1.46327	-0.549194	-1.82898	0.0720752	0.214688	DOWN	190.163	190.154	190.164	3.51542	3.16545	4.38442	76	26	41	49912.7	191385	162715	130793	140648	154896	154149	568600	67595.4	316056	61374.4	186965	68182.2	306055	20646.1	271515	45827.8	205526	350776	38994.5	54801.8	410207	18716	161773	126566	280255	546645	106580	342022	227207	62440.8	246553	367002
280	M245T29	1.42466	0.510619	1.81944	0.0723331	0.215108	UP	245.095	245.093	245.097	29.4581	29.2867	29.5977	56	20	36	987942	3.63202e+06	3.52181e+06	5.1744e+06	4.59638e+06	2.1314e+06	1.38679e+06	3.42415e+06	1.95494e+06	1.33885e+07	1.08864e+06	311908	1.04441e+06	3.38679e+06	995195	4.28485e+06	1.61755e+07	1.96945e+06	176469	5.47849e+06	3.68573e+06	2.18443e+06	4.36968e+06	5.30678e+06	2.12786e+06	3.20332e+06	195544	1.92773e+06	1.28403e+06	7.42529e+06	2.2411e+06	3.28309e+06	2.30165e+06
281	M677T37	1.32525	0.406267	1.80432	0.0748515	0.219166	UP	677.379	677.375	677.389	36.6998	36.58	36.8133	32	18	14	23312	98200.5	48402.3	130140	119551	141366	112807	87884.9	180045	196219	209140	77406.8	84058.3	89848.6	41248	67612.2	58052.6	123689	80775.7	49201.2	99429.5	65894.3	62615.8	87275.4	43072.1	48487.7	160969	47342.7	127940	197911	99170.8	55158.2	53850.7
282	M328T24	2.02927	1.02096	1.795	0.0762485	0.221363	UP	328.108	328.104	328.114	24.3821	24.0943	24.8452	34	5	29	1.04758e+06	674014	1.1079e+06	1.36795e+06	2.57571e+06	3.69591e+06	443222	120577	398225	628676	23009.9	425718	287934	5.06015e+06	3.65056e+06	450531	342992	562696	0	201707	16121.7	118492	18648.9	380848	560864	326079	748924	344269	217133	364257	453250	353421	701431
283	M459T33	1.53048	0.61398	1.78437	0.0778674	0.223864	UP	459.228	459.222	459.233	32.6063	32.5343	32.689	62	21	41	387077	613222	750492	938876	999236	4.35789e+06	1.13941e+06	328871	400011	290942	270932	128222	486710	709097	893292	373777	1.60083e+06	815641	1.01341e+06	0	88897.7	926375	71772.2	513413	770365	64569.9	279634	188874	257741	187990	442176	188403	706548
284	M371T6	1.20266	-0.266234	-1.79408	0.0783398	0.224584	DOWN	371.117	371.113	371.122	5.92858	5.64153	6.20692	64	24	39	30221.1	314087	153029	261160	108040	426091	439818	538956	75732.8	632690	90518.7	425408	244668	219850	367726	421629	469378	217005	699424	251749	101323	265689	152777	270157	182773	429217	394990	292586	480435	242959	329059	328705	220548
285	M815T34	1.17985	0.238599	1.77726	0.0788993	0.225432	UP	815.493	815.481	815.499	33.9973	33.8565	34.1475	43	14	29	8040.17	50757.6	17068.9	59746.5	31636.2	47538.2	47800.8	40520	51573.5	58054.2	61921.3	68355.2	51826.8	52873.6	27164.1	45457.1	42183.6	77625.4	58984.8	31605.8	47225.6	42770.2	46073.8	46183.9	29216.7	27928.2	70953.2	31983.4	80582.2	90066.6	60560.1	35022.2	38770.2
286	M229T4	1.28719	-0.364226	-1.78168	0.0801572	0.227318	DOWN	229.155	229.139	229.157	4.02505	3.55237	4.68067	78	31	46	1.73188e+06	1.01443e+07	6.50894e+06	7.88071e+06	4.83894e+06	1.81229e+07	1.99477e+07	1.2234e+07	6.56512e+06	2.85273e+07	5.58188e+06	1.04705e+07	9.49127e+06	1.6911e+07	524660	1.65182e+07	5.04992e+06	1.47496e+07	2.37685e+07	8.73078e+06	5.98717e+06	1.41202e+07	2.3172e+06	1.8107e+07	4.72805e+06	1.73096e+07	1.07635e+07	7.80267e+06	5.21108e+06	7.84223e+06	5.09534e+06	7.74643e+06	1.24104e+07
287	M527T36	1.30362	0.382527	1.76827	0.0803762	0.227644	UP	526.802	526.795	526.809	36.2232	36.0787	36.346	53	18	35	14773	73220.2	47037.3	95451.5	74170.4	55737.5	78633.6	34413.8	70281.3	89069	243669	87705.1	95357.3	63693	29248.3	46598.1	41728.7	109523	46971.5	40231.1	52070.4	82910.7	56682.4	73220	29911.6	16276.8	57433.4	60785.7	176740	160510	83862.5	26574	36997.2
288	M277T5	1.35117	-0.434205	-1.78217	0.0804131	0.227699	DOWN	277.095	277.088	277.103	5.0038	4.56523	5.55097	59	24	33	248207	1.42556e+06	1.08627e+06	1.05506e+06	742531	914194	639656	724793	1.42733e+06	1.24678e+06	1.41616e+06	1.40013e+06	2.18488e+06	957882	450600	2.28947e+06	793920	558314	527498	198399	3.03866e+06	1.2783e+06	1.14397e+06	632896	961654	1.3418e+06	5.67914e+06	573236	2.54822e+06	2.2368e+06	2.43667e+06	1.16313e+06	1.51066e+06
289	M543T5	1.35789	-0.441371	-1.77965	0.0807412	0.228184	DOWN	543.147	543.14	543.153	4.91823	4.50727	5.11393	38	22	16	25909.5	104093	80149.6	76657.3	56023.5	50481.5	53665.1	51470	78877.3	143905	57696.8	19308.5	206534	86428.6	19978.2	216952	61400.4	109752	52371.3	30104.8	93619.1	132602	97775.4	71462	74327.5	96476.2	432247	64555.3	197834	181382	130783	111417	125753
290	M399T5	1.26832	0.342915	1.76247	0.0814696	0.229256	UP	399.147	399.143	399.15	4.55662	3.98243	4.97732	67	26	41	191815	508561	312257	644877	430557	611707	400212	712040	372753	941666	931177	72795	812729	283345	236912	893410	318670	800966	210124	124091	207814	716793	32674.7	571464	556976	956548	954295	775071	565923	614733	445215	476281	823731
291	M147T25	1.3135	0.393419	1.764	0.0815538	0.22938	UP	147.077	147.072	147.079	24.6162	24.3785	25.0905	61	20	41	375398	1.68369e+06	1.31749e+06	2.21153e+06	1.52208e+06	1.01003e+06	820204	3.35654e+06	549819	3.62019e+06	690599	1.57782e+06	3.70355e+06	1.44535e+06	1.65847e+06	227230	869638	1.48009e+06	180324	661797	486613	2.26374e+06	897518	1.45729e+06	2.85547e+06	2.17181e+06	6.39227e+06	1.27405e+06	1.17138e+06	1.52817e+06	1.18571e+06	905100	2.42469e+06
292	M132T6	1.31455	0.39457	1.76326	0.0816399	0.229506	UP	132.101	132.09	132.103	5.6074	4.9165	6.46152	74	27	36	416179	5.64309e+06	4.40096e+06	7.41813e+06	5.16538e+06	1.92208e+06	7.90381e+06	2.87356e+06	4.48209e+06	1.21328e+07	518489	3.42365e+06	8.27634e+06	5.13854e+06	6.8292e+06	1.03301e+07	3.02106e+06	7.55764e+06	1.4137e+06	1.90343e+06	3.84846e+06	4.76229e+06	138075	9.92779e+06	8.29619e+06	562664	6.08525e+06	5.44318e+06	746952	1.94996e+07	4.25647e+06	8.33383e+06	9.81669e+06
293	M559T23	1.36321	0.44701	1.75419	0.0827878	0.231173	UP	559.247	559.239	559.262	22.5478	21.8177	23.2532	71	27	44	96367.6	347052	274166	473421	420036	724726	351119	66731.4	64661.2	469157	58293	589737	505506	280375	359999	343807	396143	501541	190428	338924	0	1.07033e+06	115211	486254	357215	222722	1.11247e+06	411447	109167	113466	182105	213023	238536
294	M568T34	1.33003	-0.41146	-1.75438	0.0844465	0.233544	DOWN	568.355	568.345	568.359	34.3356	34.0645	34.4097	54	23	31	26582.4	148597	106825	111234	85997.5	273311	228789	355829	95886	86303.2	60019.5	2158.33	229519	80280	284381	164000	205544	48884.3	213966	33938.9	0	278383	0	197578	76499.8	225453	407048	75247.1	231843	157876	123537	141794	292062
295	M272T35	1.85565	-0.891921	-1.75572	0.0845701	0.233718	DOWN	272.262	272.254	272.265	35.2747	34.665	35.4078	62	26	34	492787	1.40545e+06	1.89478e+06	757392	1.39742e+06	327742	171864	59650.5	124390	101114	229498	630271	2.44623e+06	245684	183735	1.50543e+06	573189	1.14635e+06	1.39862e+06	1.42892e+06	1.64083e+06	2.45797e+06	1.23955e+06	1.28548e+06	78994	923134	95329.3	1.0253e+06	129914	1.10812e+06	5.00733e+06	137813	366427
296	M197T4	1.17981	-0.238557	-1.75105	0.0845876	0.233743	DOWN	196.984	196.963	196.987	3.6772	3.4176	4.27323	72	32	39	13386.9	105693	44607.1	89584.9	40137.6	99185.6	57088.2	133128	131625	167526	55105.2	51608.3	137101	149902	103018	81814	146261	81380.3	106641	68682	74326.6	73629.5	157403	68206.1	161708	60513.2	109673	81743.3	48794.9	171701	110452	116891	78393.5
297	M400T5	1.2334	0.302639	1.74425	0.0847209	0.233931	UP	400.148	400.141	400.152	4.57371	4.16928	4.7549	52	20	32	35301.5	112583	62986.4	138859	81169.7	91305.2	99964.9	161281	81323.6	202620	37116.7	20713.4	182089	60097.7	66101.1	190396	80381.8	172931	61447	35102	54520.4	160837	39257.6	128889	133224	197501	236854	181940	122572	141005	117933	114995	178025
298	M351T4	1.22107	0.288141	1.74674	0.0848309	0.234086	UP	351.069	351.062	351.074	3.7349	3.55423	4.06753	60	26	34	19156.7	127028	74006.1	155110	76904.6	208201	120357	47686.1	79442	116635	85313.7	114526	154306	160279	137538	52716.9	124724	146060	172896	131359	9612.95	137214	10611.1	74272.5	106516	61433.7	298694	93906.2	77821.5	193990	145754	77848.5	165975
299	M634T21	1.5334	0.616738	1.7408	0.0851017	0.234467	UP	633.806	633.799	633.812	20.5413	20.2597	21.2662	69	25	44	41624.8	87329.6	97988.4	133492	157717	42972.3	57301.9	41416.4	3511.8	117755	27786.4	102819	15356.8	21222.9	63032.4	25172.1	42331.2	390099	14232.6	131105	1087.9	87344.7	11166.3	119126	108264	124216	103505	180026	129761	438610	210620	23010.7	15672.7
300	M281T24	1.16628	0.221911	1.74107	0.0851083	0.234477	UP	281.102	281.1	281.106	23.5992	23.2565	23.9525	84	31	53	402784	2.05125e+06	765622	2.39233e+06	1.12004e+06	3.00914e+06	2.57407e+06	3.83802e+06	1.4648e+06	3.0768e+06	1.58656e+06	2.56086e+06	1.80303e+06	1.29779e+06	1.55413e+06	1.55168e+06	1.50472e+06	2.69059e+06	699106	2.22264e+06	1.43446e+06	1.94978e+06	1.11289e+06	1.53636e+06	2.38928e+06	2.24984e+06	2.96227e+06	1.5411e+06	2.3792e+06	2.08069e+06	763768	1.09128e+06	2.11528e+06
301	M393T40	1.21826	0.284827	1.74073	0.0852159	0.234628	UP	392.922	392.918	392.925	40.421	39.9893	40.8683	55	19	32	6103.86	243610	122455	296781	171072	210572	283202	212932	288698	534331	136969	247290	254088	63068.1	471879	243289	290626	279357	73120	158892	236888	48172.5	371057	210064	395090	228637	349225	216416	424658	61028.4	185750	92795.9	211806
302	M114T4_1	1.18055	-0.239464	-1.74935	0.0853359	0.234796	DOWN	114.066	114.065	114.068	4.37039	3.77468	4.6502	94	35	58	9553692	1.65277e+08	7.25605e+07	1.39999e+08	5.81807e+07	1.94379e+08	2.39723e+08	2.81635e+08	1.1259e+08	2.80952e+08	7.45479e+07	1.85323e+08	2.02137e+08	2.37119e+08	1.15549e+08	2.82024e+08	1.56135e+08	1.36937e+08	2.06246e+08	1.34601e+08	1.16085e+08	1.9687e+08	9.93272e+07	1.33821e+08	1.06199e+08	2.87965e+08	3.08091e+08	1.43268e+08	9.33453e+07	1.24361e+08	1.78801e+08	1.17557e+08	1.29127e+08
303	M236T6	1.34013	0.422374	1.73281	0.0865378	0.236468	UP	236.122	236.12	236.125	5.6369	5.3172	5.80732	80	30	50	98182	344406	231579	461549	419759	370403	283692	480596	172441	269928	141901	336150	318834	346196	396197	385828	412973	131059	959539	116084	49383.4	432736	291229	649441	679443	298753	584991	103058	288075	224545	277179	144679	1.11978e+06
304	M384T32	1.4393	0.525365	1.73173	0.0867193	0.236718	UP	384.191	384.188	384.198	32.2738	32.0413	32.4255	51	19	32	205807	456405	405348	657429	713642	15504.4	603299	587516	243638	572624	504620	849094	27868.8	552441	58912.7	499895	61849.1	202977	577533	199324	120037	304577	400422	414269	382854	505089	0	954592	1.58713e+06	132518	0	864441	47728.9
305	M298T20	1.26837	0.342976	1.73224	0.0869557	0.237044	UP	298.117	298.115	298.12	19.7353	19.5762	20.4238	83	31	52	1.33116e+06	6.09871e+06	4.05439e+06	7.73514e+06	4.9519e+06	4.01411e+06	9.31723e+06	5.81065e+06	1.80861e+06	1.33976e+07	17445.4	7.17953e+06	4.91169e+06	6.1637e+06	4.31006e+06	7.00496e+06	3.68678e+06	1.12436e+07	226854	1.79433e+06	249217	7.04386e+06	589949	6.15241e+06	1.52816e+07	1.26848e+07	1.16282e+07	8.54852e+06	8.19123e+06	5.28225e+06	7.19847e+06	4.12792e+06	6.12047e+06
306	M241T4_2	1.37574	-0.460211	-1.73654	0.0877753	0.238166	DOWN	241.154	241.141	241.157	4.15755	3.79287	4.721	59	26	32	233262	1.53204e+06	1.22713e+06	1.11283e+06	940582	1.84378e+06	2.27732e+06	3.61725e+06	768142	5.19681e+06	684390	1.59364e+06	1.50002e+06	3.06319e+06	0	2.29937e+06	2.26103e+06	1.9716e+06	2.08928e+06	1.20025e+06	1.45936e+06	1.99955e+06	332371	91080.6	340679	3.81991e+06	3.83329e+06	1.3062e+06	909058	1.39856e+06	619922	1.43534e+06	1.51164e+06
307	M115T28	1.26443	0.338489	1.73248	0.0878435	0.238259	UP	115.055	115.054	115.056	28.3895	28.3208	28.4585	46	19	27	39751.1	329599	243515	416756	220275	172029	98456.2	831184	130780	852161	98957.6	55573.2	166234	289132	154124	405748	527076	114137	63228.3	393047	198962	219157	695762	437919	281395	353778	84186.3	55774.1	118591	382027	496300	128064	601593
308	M346T28	1.44179	0.527861	1.71893	0.0890576	0.240086	UP	346.227	346.218	346.23	27.8522	27.4952	28.0593	81	32	48	1.39804e+06	2.36719e+06	2.33186e+06	3.41298e+06	3.52957e+06	2.12676e+06	1.19907e+06	1.14746e+07	437819	3.13629e+06	1.30323e+06	1.85032e+06	2.27024e+06	1.27375e+06	1.76738e+06	2.02508e+06	627997	2.48329e+06	1.31171e+06	1.15574e+06	231407	3.34186e+06	2.04695e+06	2.20501e+06	7.43016e+06	1.54557e+06	8.62016e+06	1.64407e+06	2.16554e+06	612327	1.01666e+06	1.55749e+06	1.46132e+06
309	M765T37	1.29037	0.367787	1.71847	0.089152	0.240227	UP	765.43	765.42	765.434	36.553	36.2518	36.7362	78	32	45	38294.9	184139	104325	237608	195228	128387	195937	124808	256275	290655	375316	142082	154821	138564	59350.1	111535	90880.3	385893	183161	77265.2	298417	143153	110929	194855	73029.6	83272	289534	118706	379042	396502	184094	91389.9	116964
310	M662T21_2	1.50918	0.593767	1.71044	0.0905967	0.24237	UP	662.305	662.289	662.312	20.7431	20.4305	21.3603	72	28	44	75094.3	179433	197909	270657	316343	119114	77717.9	183382	9618.94	198217	89991.4	110143	28768.8	63472.6	83218.9	46416.3	96117.3	1.09406e+06	30729.6	138763	8142.02	110744	40534.1	237477	161217	261603	175595	235601	297110	401140	302473	62220.1	62923.6
311	M131T22	1.17538	0.233121	1.71135	0.0906676	0.242474	UP	131.054	131.052	131.07	22.2911	21.5182	22.978	96	33	49	120775	1.60897e+06	691878	1.89114e+06	885187	2.86787e+06	967357	1.11882e+06	2.0907e+06	1.33202e+06	1.9692e+06	599495	2.21982e+06	2.34513e+06	1.05819e+06	1.38493e+06	1.68949e+06	930142	441378	586366	2.78528e+06	1.04941e+06	2.90939e+06	1.23508e+06	1.17829e+06	888142	2.12762e+06	1.07748e+06	1.45397e+06	2.53997e+06	1.28848e+06	1.40783e+06	1.71092e+06
312	M457T19	1.6254	0.700797	1.69985	0.0929048	0.245731	UP	456.727	456.724	456.731	19.1647	18.675	19.9167	83	32	51	79433.2	124093	127207	201422	305312	40733.3	29786.2	108023	1733.14	146820	63591.6	74360.8	48187.8	42056.8	90694.7	26763.3	64062.8	585259	49180.9	41493.7	6698.92	79691.9	45512.6	176732	143633	136874	116608	211738	127338	207070	268405	80619.8	70231.5
313	M663T21	1.56395	0.645193	1.695	0.0935246	0.24662	UP	662.81	662.801	662.815	20.7007	20.4305	21.3892	76	28	48	32331.4	74136.4	93749.2	115666	142315	54097.6	33490.5	75862.8	6195.21	70106	30661.5	45573.1	10051.7	17783.3	12803.1	14379.2	27360.1	508412	13368.5	78432.2	5873.32	68179.6	16388	88300.1	37190.9	99530.4	84924	88461.5	65793.3	180225	106494	23919.4	13330.2
314	M1023T20	1.30762	0.386939	1.68916	0.0948346	0.248483	UP	1023.44	1023.43	1023.45	19.9369	19.6595	20.6892	48	16	31	5361.03	24273.7	18497.3	31764	23947.2	5437.27	37410.1	25231	0	89972.1	5155.94	25323.9	12187.5	12156.6	20583.2	22789.1	21709.3	49849.3	4576.2	28027.2	1078.3	23770.5	2350.14	28120.3	48148.6	17908.7	18769.8	22150.9	34258.2	22547.4	21779.6	8612.18	39288.6
315	M265T22_1	1.14282	0.192604	1.69018	0.0949934	0.248707	UP	265.121	265.118	265.123	22.2657	21.7533	22.8863	93	35	58	8966468	1.26557e+08	4.78662e+07	1.44633e+08	5.32607e+07	2.16739e+08	7.15955e+07	7.7149e+07	1.52427e+08	9.44922e+07	1.71737e+08	9.4007e+07	1.55796e+08	1.72065e+08	1.11354e+08	9.89148e+07	1.22997e+08	7.06106e+07	8.69054e+07	5.26984e+07	2.42058e+08	7.89679e+07	2.15055e+08	9.80612e+07	9.28971e+07	7.2936e+07	1.53759e+08	9.61108e+07	1.1827e+08	1.90397e+08	9.9345e+07	1.07078e+08	1.2007e+08
316	M847T22	1.43487	0.520916	1.69265	0.0956094	0.249573	UP	847.266	847.256	847.272	22.3283	21.8637	22.803	46	13	33	24189.3	105766	135579	151760	111193	332882	95976.1	51667.2	1610.72	44797.4	571737	41548.2	47170.6	29366.6	42764.5	37919.7	38264.5	67960.6	23017.2	65606.9	555977	44922.8	64360.6	42253.6	53376.4	38940.4	36859.4	168107	111402	162482	25252.5	28826.7	42329.1
317	M414T24	1.16492	0.22023	1.68474	0.0956536	0.249635	UP	414.149	414.145	414.153	23.5928	23.2565	24.1463	92	34	58	529812	2.81143e+06	1.13654e+06	3.27536e+06	1.50251e+06	4.11347e+06	3.63268e+06	4.90699e+06	2.1142e+06	4.14855e+06	1.967e+06	3.73567e+06	2.50478e+06	1.85562e+06	2.04493e+06	2.04737e+06	1.85196e+06	3.91155e+06	856862	3.95965e+06	0	2.90324e+06	1.47525e+06	2.19392e+06	3.33782e+06	2.93943e+06	3.82417e+06	2.55923e+06	3.48429e+06	2.92097e+06	958098	1.49684e+06	2.70746e+06
318	M264T24	1.29969	0.378167	1.67778	0.0969268	0.251409	UP	264.112	264.108	264.122	23.9508	23.5143	24.3407	69	25	44	184773	809029	578761	1.05149e+06	810032	687855	1.05681e+06	500484	422810	1.0032e+06	355657	760267	408198	936232	387116	2.24355e+06	1.40648e+06	708027	195189	197700	442391	716184	207732	589344	1.42938e+06	854474	940310	450776	1.08594e+06	2.90151e+06	355778	283281	1.22335e+06
319	M167T7	1.20746	0.27198	1.6756	0.0978452	0.252675	UP	167.075	167.074	167.083	6.79979	6.52927	7.1256	88	33	55	422739	3.56581e+06	1.9808e+06	4.30559e+06	2.19172e+06	4.31571e+06	3.03246e+06	9.54753e+06	450266	4.86981e+06	1.47211e+06	3.81861e+06	3.21854e+06	2.20523e+06	4.99478e+06	3.8392e+06	5.19488e+06	3.19766e+06	4.6483e+06	3.19995e+06	1.91184e+06	2.91728e+06	4.02535e+06	1.78109e+06	9.57842e+06	2.99752e+06	4.53692e+06	2.02008e+06	3.39867e+06	1.48202e+06	3.15951e+06	2.55695e+06	2.39144e+06
320	M231T33	1.57548	-0.655793	-1.68741	0.0983368	0.253348	DOWN	231.036	231.034	231.045	33.4213	32.9638	33.6742	47	20	27	39751	111936	134301	70511.3	71163.3	0	22833.3	145611	9287.37	69846.2	4721.87	63384	5280.46	53898.1	45775.2	19845.6	198906	49219.1	109562	0	86274.3	241052	125233	87958.8	635090	257791	89409	11734.3	154970	19872.8	417640	30854.9	176642
321	M269T5	1.31585	-0.395995	-1.67594	0.0986727	0.253806	DOWN	269.12	269.101	269.124	4.80468	4.44315	5.09812	64	24	39	187737	1.33079e+06	938374	1.01136e+06	804921	3.28775e+06	3.83638e+06	807635	1.00808e+06	2.18931e+06	2.27031e+06	1.87357e+06	665093	2.50453e+06	158919	2.72609e+06	659430	1.04447e+06	498613	1.675e+06	2.17928e+06	1.69607e+06	787611	799027	272721	1.51836e+06	584646	841397	2.62902e+06	685341	725654	515466	445054
322	M189T3	1.41062	-0.496325	-1.67114	0.0992109	0.254537	DOWN	189.16	189.158	189.161	3.48217	3.14937	3.79795	68	26	42	517051	1.79045e+06	1.48203e+06	1.26927e+06	1.41475e+06	1.52122e+06	1.5721e+06	5.02053e+06	479347	2.94627e+06	845327	1.79377e+06	549563	2.9132e+06	188871	2.61679e+06	354376	1.87016e+06	3.39061e+06	400698	425720	3.19077e+06	150170	2.05233e+06	1.23306e+06	2.70418e+06	5.36711e+06	1.48072e+06	3.29655e+06	2.0545e+06	616816	2.35659e+06	2.86642e+06
323	M246T32	1.30546	0.384553	1.66705	0.0998391	0.255385	UP	246.244	246.24	246.247	32.1737	31.9713	32.2935	54	19	35	21626.1	62979.4	53790.8	82216.9	54118.4	95720.6	84045.3	34711.7	46018.1	30423.4	47373	63229.9	61029.9	32171	34257.4	44283.7	129704	97855	68494	43834.3	327334	95189.5	52313.2	70177.8	23700.6	28981.4	18228.2	38430.6	40697.2	47124.3	44144.6	32478.4	31452
324	M370T35	1.72574	0.787212	1.65752	0.100879	0.256778	UP	370.211	370.206	370.216	34.8908	34.802	35.0032	56	19	37	291467	380771	631890	657111	974910	112132	259349	787196	124863	331004	144990	238129	68579.4	200398	67383.8	268318	79113.4	136892	235771	285856	53933.1	439809	548069	144715	826571	317204	29953	552935	111623	77293.1	63780.3	309857	24176.8
325	M544T31	1.19227	0.253717	1.65512	0.101346	0.2574	UP	544.289	544.275	544.296	31.0194	30.786	31.1072	54	23	31	47130.4	222004	94196.8	264690	154512	253367	222487	333925	255256	426823	137588	112473	270670	222129	127071	290156	283727	327045	43416.5	110448	116200	180591	100343	102529	81542.2	302654	184104	366533	156089	362449	220741	261442	320367
326	M224T13	1.33532	0.417184	1.65543	0.101364	0.257424	UP	224.068	224.066	224.085	13.3893	13.0249	14.2616	92	33	57	348238	2.08286e+06	1.36475e+06	2.78128e+06	2.69022e+06	1.43697e+06	2.07784e+06	3.09347e+06	1.65073e+06	2.4376e+06	576281	935481	1.83127e+06	890082	1.06473e+06	2.08271e+06	1.07972e+06	1.57244e+06	1.90034e+06	971762	386027	4.06607e+06	686304	1.53994e+06	4.69124e+06	4.80183e+06	4.85402e+06	2.62397e+06	3.10767e+06	2.13005e+06	2.07261e+06	665149	3.82227e+06
327	M306T36	1.43302	0.519058	1.65559	0.10141	0.257485	UP	306.307	306.297	306.311	36.1133	35.9337	36.2175	52	16	36	57109.4	99819.3	80178.8	143043	169943	124946	80317.8	62898.7	140868	143164	100114	121433	43660.8	50953.6	40579.6	437770	90368.3	58298.7	67894.2	60934.3	51201.9	75285.7	54227.9	77837.5	47642	57315.6	39802.8	81337.7	51015.4	204059	73708.9	66245.2	47439.9
328	M265T22_2	1.19513	0.257171	1.65493	0.10189	0.258119	UP	265.334	265.331	265.335	22.2763	21.7533	22.8863	65	23	42	555943	5.79912e+06	3.02516e+06	6.93072e+06	3.45718e+06	1.16727e+07	2.84099e+06	2.70402e+06	7.53553e+06	3.37074e+06	9.12849e+06	3.84721e+06	7.27237e+06	5.28928e+06	4.55025e+06	3.5988e+06	5.62391e+06	2.68987e+06	4.43354e+06	1.54418e+06	1.35129e+07	1.63728e+06	1.1525e+07	4.22368e+06	3.59049e+06	2.39228e+06	6.96721e+06	4.23846e+06	5.4658e+06	1.02263e+07	3.71797e+06	5.05315e+06	5.34203e+06
329	M763T23_2	1.41133	0.497051	1.65011	0.10243	0.258831	UP	763.377	763.365	763.386	22.9765	22.5937	23.7332	79	30	49	31334.6	120604	117365	170072	171170	98017.9	82328.1	102075	43141.9	190725	60261.9	64214.7	27219.7	52913.8	56938.1	49919.7	56148	597938	16846.5	166243	7214.79	89968	40485.3	119931	84988.5	336859	116748	105728	111565	90305.9	121479	80858.8	90923.7
330	M293T4	1.27584	0.351448	1.64491	0.103497	0.260227	UP	293.066	293.063	293.078	3.73854	3.4849	4.22995	46	22	23	53718.1	118394	77643.8	151052	113455	94319.3	180543	282214	101929	109775	126006	55619.8	134702	228101	234352	30263	161575	43765	19320.6	29220.4	22545	109643	44919.2	115168	134839	51628	307360	65555.1	46621.1	222777	72338.5	39532.6	173785
331	M305T22_2	1.43985	0.525919	1.64066	0.104454	0.261466	UP	305.16	305.158	305.174	21.5305	21.2588	22.386	54	20	34	655119	825545	690943	1.18866e+06	1.43177e+06	565865	2.2368e+06	415183	1.00436e+06	945644	1.41319e+06	1.27902e+06	349620	949102	169865	1.40471e+06	272897	408988	341200	3.07565e+06	1.71297e+06	220459	586174	643361	237805	536399	386825	2.58688e+06	747224	826866	203288	425375	532598
332	M611T13	1.4363	-0.522358	-1.65334	0.10482	0.261936	DOWN	611.241	611.23	611.246	13.4337	13.1263	13.673	74	30	44	49484.1	587305	582942	408901	334948	403009	316377	2.21689e+06	97978.5	1.68271e+06	24822.1	727304	159466	683100	457860	762505	893422	363641	97322.9	84007.6	8776.46	731638	77426.2	413445	321298	1.74236e+06	1.9113e+06	117102	950923	541760	200388	67174.7	1.01634e+06
333	M121T24	1.47931	0.564927	1.63346	0.105832	0.263231	UP	121.029	121.028	121.032	24.0053	23.6438	24.2922	59	21	38	467138	1.38217e+06	1.4321e+06	2.04465e+06	2.47826e+06	4.67501e+06	272564	396495	3.25005e+06	579831	1.24469e+06	3.97178e+06	2.11992e+06	846024	2.97942e+06	1.6208e+06	739471	384958	258825	471751	4.98003e+06	4.37508e+06	1.73749e+06	692237	3.09738e+06	218330	593273	349320	583420	226579	1.56127e+06	217411	2.39658e+06
334	M120T11	1.27642	0.352101	1.62245	0.10818	0.266188	UP	120.081	120.08	120.083	10.6484	10.2304	11.1417	93	35	56	1.62909e+06	2.2449e+07	1.43904e+07	2.86543e+07	2.24777e+07	2.7419e+07	4.28247e+07	2.28562e+07	1.8484e+06	5.58354e+07	912998	1.46548e+07	6.02616e+06	3.54104e+07	2.66916e+07	2.45174e+07	2.87324e+07	3.49432e+07	1.49194e+07	1.22635e+07	1.31515e+06	3.57763e+07	699046	3.43862e+07	2.94052e+07	3.19222e+07	5.89394e+07	1.36267e+07	2.3172e+07	2.16024e+07	3.05822e+07	8.98369e+06	3.60099e+07
335	M272T26	1.24786	0.319461	1.6222	0.108238	0.26626	UP	272.188	272.185	272.19	26.3783	25.8197	26.762	60	24	35	200717	898585	518436	1.12131e+06	804964	1.3134e+06	833795	866035	440646	2.36849e+06	543856	1.08614e+06	1.50835e+06	661721	821151	1.34904e+06	407168	560610	330886	1.39204e+06	227100	568601	383199	449287	1.15625e+06	1.78574e+06	1.35583e+06	1.59172e+06	1.134e+06	315018	662324	462493	898766
336	M456T26	1.13469	0.182303	1.6239	0.108568	0.266671	UP	456.197	456.189	456.21	26.3555	26.2708	26.534	51	22	29	36743.4	294350	111270	333997	118555	306484	382546	398618	285718	580372	147563	291565	298817	382440	198029	224688	350211	332902	82382.4	220356	126683	223374	164639	286795	332562	493182	412396	150631	314804	259542	317243	284251	320436
337	M305T36	1.42114	0.507046	1.62011	0.108807	0.266967	UP	305.307	305.303	305.309	36.1264	35.9337	36.2792	88	33	55	557920	948066	767008	1.34733e+06	1.59615e+06	1.36864e+06	745725	685029	1.23227e+06	1.24982e+06	941636	1.16612e+06	463100	472647	293092	4.1827e+06	740060	483509	664472	832567	531434	1.09936e+06	383185	752437	350172	519570	445863	706857	426950	1.82628e+06	724541	630689	342143
338	M172T28	1.23024	0.298936	1.62408	0.109182	0.267431	UP	172.068	172.065	172.07	28.3233	28.115	28.457	45	12	33	27101.7	165035	113938	203032	101170	99763.1	110093	342279	83740.6	352231	62771.8	41271.1	77645.2	121149	138628	159048	336927	51358.9	32084.2	163981	108824	88866.6	299580	194154	233673	146561	52648.2	29289.3	60632.3	213601	190351	48040.4	223128
339	M118T4	1.5367	-0.619838	-1.61853	0.110794	0.269407	DOWN	118.086	118.079	118.087	3.82472	3.43328	4.23332	62	25	37	622183	2.1038e+06	2.2811e+06	1.36904e+06	1.82494e+06	5.22648e+06	6.94935e+06	1.08273e+06	1.39722e+06	2.47824e+06	1.25212e+06	5.43438e+06	1.05071e+06	4.56997e+06	474252	4.86677e+06	662039	1.10053e+06	750850	671937	3.21903e+06	8.68014e+06	219071	7.70931e+06	2.3066e+06	1.19494e+06	778889	1.204e+06	1.31769e+06	640799	634958	471890	1.93107e+06
340	M103T11	1.27594	0.351559	1.60978	0.11102	0.269682	UP	103.054	103.053	103.056	10.692	10.2304	11.1223	80	29	50	31654.5	381773	262302	486978	365667	529099	309248	438357	49915.6	594190	19810.1	281310	134475	710700	442872	483339	563946	691142	327391	234134	58125.1	877345	15137.6	580341	555890	257894	1.13909e+06	111344	521928	436923	618716	143135	613014
341	M239T5	1.44908	0.535136	1.60733	0.111473	0.270231	UP	239.136	239.125	239.14	4.71268	4.37353	5.06473	44	20	24	376340	386607	412193	560223	628613	226726	213941	835242	234839	76817.5	90699.8	223011	701459	300176	303315	297665	2.00393e+06	142929	107385	79204.8	152567	286265	206568	161152	1.26843e+06	210633	1.1026e+06	223926	281303	101485	510929	170310	1.03205e+06
342	M275T4	1.24672	0.318135	1.60671	0.111749	0.270564	UP	274.955	274.953	274.974	3.88863	3.33398	4.65172	59	22	37	21843.5	85301	53696.5	106346	71921.9	126278	53909.3	109238	18978	105812	169434	59809.6	162584	103643	8549.39	45221.8	193373	56779.9	48711.4	149586	4559.23	78665.4	63655.4	32150.4	172431	39607	65297.2	71132.3	33528.2	71051.9	133898	127707	91369.3
343	M662T21_1	1.49327	0.578474	1.60536	0.111901	0.270747	UP	661.807	661.801	661.813	20.7368	20.4382	21.3937	87	33	54	112456	249413	290535	372161	446324	196309	107173	241658	11004.7	276398	146071	123933	30999.6	78891.6	83114.5	50030.3	114384	1.5457e+06	41543	214149	13452.1	192397	55011.8	307357	221841	298173	227671	287416	349497	580722	376935	79168.6	64586.4
344	M209T5	1.23138	-0.30028	-1.60235	0.112762	0.271781	DOWN	209.057	209.055	209.075	4.89057	4.50727	5.22538	81	30	49	71380.7	724901	353797	588689	460113	859126	1.00308e+06	774002	527755	913303	811598	1.15129e+06	554129	718132	105600	844264	446076	1.1838e+06	606395	785068	1.47912e+06	952385	110174	1.18278e+06	574314	855734	934860	708565	1.40412e+06	719912	218877	614801	892030
345	M413T24	1.14591	0.196489	1.5941	0.114462	0.273797	UP	413.147	413.143	413.15	23.5928	23.2565	24.1463	93	35	58	2.77852e+06	1.55746e+07	5.64498e+06	1.7847e+07	8.06576e+06	2.27842e+07	1.99511e+07	2.64018e+07	1.16559e+07	2.2507e+07	1.03487e+07	2.03422e+07	1.34238e+07	1.02459e+07	1.11168e+07	1.0608e+07	1.00902e+07	2.09806e+07	4.27776e+06	2.07147e+07	1.26349e+07	1.57291e+07	7.84717e+06	1.19261e+07	1.79611e+07	1.66428e+07	2.05318e+07	1.36731e+07	1.90204e+07	1.6165e+07	5.06187e+06	8.32219e+06	1.52911e+07
346	M142T28	1.26264	0.33644	1.59354	0.11574	0.275294	UP	142.066	142.065	142.07	28.3886	28.115	28.4587	72	24	48	59543.7	472972	375376	597192	344871	201763	164693	1.21476e+06	154151	1.22682e+06	113491	45194.8	197681	411135	195617	497016	1.10501e+06	161065	53198.9	542413	297832	278879	1.02093e+06	615404	425934	529522	81913.8	63946.9	149121	622132	674684	140259	833652
347	M598T32	1.29782	0.376089	1.58792	0.1158	0.275363	UP	598.33	598.321	598.335	31.507	31.272	31.6015	81	30	51	149208	331529	237029	430264	362134	708023	504102	186504	295545	266818	191042	307841	314586	202023	284990	317373	193723	86507.7	718287	312285	27531.9	296413	22954.5	305618	1.05426e+06	392677	799785	103369	490909	153606	214045	624617	246249
348	M292T30_1	1.41333	0.499098	1.58622	0.116171	0.275794	UP	292.197	292.18	292.199	30.3817	30.3012	30.4843	70	24	46	386338	629813	568955	890134	1.01277e+06	540313	1.34121e+06	1.27342e+06	1.57534e+06	1.22585e+06	394854	3.14949e+06	271204	325243	504848	773051	133063	782769	295933	321463	150087	149290	242815	524504	971118	724961	609666	772824	272849	223117	449433	296096	448824
349	M261T20	1.59323	-0.671951	-1.60104	0.117053	0.276814	DOWN	261.143	261.13	261.148	20.0242	19.3832	20.224	49	16	29	354940	4.25442e+06	5.57849e+06	2.67032e+06	2.28253e+06	2.58146e+06	1.80364e+07	1.07688e+06	419651	1.67857e+07	1.6487e+06	2.54554e+07	649341	5.48049e+06	406185	9.12343e+06	567356	4.09476e+06	433793	4.45173e+06	1.45017e+06	8.04817e+06	235427	5.32451e+06	650956	8.24224e+06	3.23399e+06	5.23962e+06	5.38399e+06	2.25033e+06	842039	817155	2.32693e+06
350	M271T29	1.79049	0.840353	1.58746	0.117079	0.276843	UP	271.168	271.165	271.171	29.247	28.8337	29.3545	66	25	41	2.45357e+06	1.77402e+06	1.5564e+06	3.17637e+06	6.42244e+06	1.87605e+06	356694	1.73028e+06	658765	4.10282e+06	421460	5.65089e+06	4.72594e+06	651795	1.40703e+06	2.65894e+06	585338	2.46371e+06	3.39427e+06	796461	213957	2.01792e+06	390454	844006	3.9804e+06	1.19992e+06	6.33285e+06	1.73956e+06	692448	817688	935541	1.13317e+06	1.81236e+06
351	M304T36	1.40354	0.489069	1.57837	0.118066	0.277974	UP	304.304	304.301	304.306	36.1328	35.9337	36.2792	92	35	57	2386325	4.2256e+06	3.41192e+06	5.93079e+06	6.95728e+06	5.87245e+06	3.41004e+06	2.8231e+06	5.15719e+06	5.31484e+06	4.14084e+06	4.95474e+06	2.13158e+06	1.90545e+06	1.75583e+06	1.87028e+07	3.27229e+06	2.35965e+06	2.63426e+06	3.49808e+06	3.05466e+06	4.55666e+06	2.16889e+06	3.12743e+06	1.45557e+06	2.56042e+06	1.80209e+06	3.06142e+06	1.72002e+06	8.42732e+06	3.19424e+06	2.75721e+06	1.53826e+06
352	M1104T37	1.36673	0.450733	1.57671	0.118535	0.278508	UP	1103.52	1103.51	1103.53	36.6202	36.2698	37.0948	56	18	38	6623.21	48539.8	47258.6	66517.7	61964.1	144791	47973.6	80595.8	128088	55892.8	8136.22	9706.61	40936.3	15097.9	37122.3	109977	56431.2	0	139709	6067.19	2090.36	62626.1	4529.99	8529.48	44456.9	23261.2	193637	5000.77	48259	45204.9	66610.1	11680.7	83919.2
353	M151T4	2.41398	-1.27141	-1.59823	0.118796	0.278804	DOWN	151.144	151.143	151.146	4.22908	4.00875	4.57817	54	21	33	1.56754e+06	4.12645e+06	8.83505e+06	1.7094e+06	1.81672e+06	6.65815e+06	1.07313e+06	1.37023e+06	8.64703e+06	740728	1.22117e+07	6.93411e+06	555142	3.32332e+06	303023	1.1237e+06	1.22296e+06	262992	90911.1	90064.1	4.29584e+06	3.07304e+06	93616	1.91934e+06	3.69042e+06	4.60592e+06	1.70468e+06	3.01279e+06	5.22666e+07	2.32476e+06	404787	4.08227e+06	6.0187e+06
354	M505T36	1.23658	0.306357	1.57166	0.119525	0.279628	UP	504.788	504.78	504.799	36.2807	36.079	36.3933	43	19	24	12381.9	62924.2	36125.2	77810.8	55145.2	47684.5	70762.7	56913.4	94702.3	60438.1	187755	54244.7	94463.7	56209.7	34840.6	40889.3	38194.3	137735	50502.6	38175.5	52640.8	78959.8	39183.1	63995.3	23299.5	14390.2	75212.5	52445.3	86369.1	124963	51951.2	24233.2	25079.9
355	M253T3	1.75494	-0.811421	-1.58166	0.121479	0.28181	DOWN	253.141	253.139	253.143	2.95272	2.5058	3.37517	69	21	43	205614	497587	764637	283535	305616	667979	284604	252978	301147	193983	129071	859649	96848.4	1.88968e+06	61551.9	84005.4	2.98745e+06	100016	92596.1	93840	131941	140268	103557	122302	199942	230751	134304	87115.5	230956	104608	430013	65311.1	246229
356	M402T32	1.32677	0.407914	1.56046	0.122179	0.282583	UP	402.29	402.284	402.294	32.1663	31.9013	32.2935	63	24	39	519005	1.24195e+06	1.0149e+06	1.64778e+06	1.48864e+06	2.39573e+06	1.57641e+06	1.10068e+06	596858	2.14189e+06	433142	4.30423e+06	771842	792398	1.3315e+06	1.12695e+06	1.02031e+06	3.15762e+06	1.1987e+06	200676	319228	617243	1.28736e+06	466170	1.06675e+06	452447	2.06667e+06	604319	807870	303439	982036	713340	1.20801e+06
357	M136T24	1.12345	0.16793	1.55577	0.123342	0.283857	UP	136.065	136.063	136.073	23.586	23.332	24.0552	42	18	24	49298.6	281450	89516.2	316194	125089	307515	312805	472175	208890	421695	191856	370253	248421	288661	259984	255008	252845	352424	87150.4	288614	201355	276059	136114	221493	334949	340741	427624	198097	338231	277564	204678	159763	336011
358	M219T4	1.84666	-0.884917	-1.57111	0.123379	0.283897	DOWN	219.17	219.158	219.172	3.99857	3.65177	4.3016	60	26	34	436676	1.37063e+06	2.21627e+06	742349	1.06566e+06	143303	165721	1.60025e+06	918685	1.84735e+06	1.17155e+06	532280	747014	2.24026e+06	46718.9	546538	1.06392e+06	2.75916e+06	45817.8	72334.7	410382	1.24407e+06	0	3.60667e+06	208089	1.66043e+06	3.71164e+06	4.0029e+06	247785	1.32448e+06	706713	1.72986e+06	166458
359	M166T19	1.21065	0.27578	1.55634	0.123452	0.283977	UP	166.073	166.072	166.075	18.864	18.4035	19.3675	88	33	53	1.66535e+06	9.64192e+06	5.61045e+06	1.1673e+07	6.82764e+06	1.35435e+07	1.1806e+07	6.42262e+06	5.03417e+06	1.82404e+07	181042	3.79083e+06	1.16075e+07	1.10567e+07	7.27724e+06	1.24609e+07	9.12074e+06	1.24652e+07	1.71316e+06	4.38591e+06	2.26764e+06	1.07864e+07	3.2318e+06	1.04329e+07	2.11791e+07	2.06875e+07	1.90943e+07	8.2431e+06	1.44945e+07	8.97241e+06	1.18582e+07	5.71926e+06	1.32934e+07
360	M551T22	1.27467	0.350128	1.56019	0.123615	0.284154	UP	551.218	551.213	551.222	22.2976	21.7958	22.803	92	35	57	1.9124e+06	1.17339e+07	1.01108e+07	1.49569e+07	8.83746e+06	3.28314e+07	1.2004e+07	7.23379e+06	2.90869e+06	6.44101e+06	3.82023e+07	4.69507e+06	7.53601e+06	5.81662e+06	9.26993e+06	5.88121e+06	5.44561e+06	1.08209e+07	6.59506e+06	1.15223e+07	3.7831e+07	7.52099e+06	7.43319e+06	8.97983e+06	8.11784e+06	5.39069e+06	5.27303e+06	2.28169e+07	1.17253e+07	1.09583e+07	5.22313e+06	2.33934e+06	6.05536e+06
361	M764T23	1.37582	0.460287	1.55303	0.123976	0.284546	UP	763.879	763.868	763.886	22.9699	22.6598	23.7332	80	29	51	15560.2	57955.4	55855.9	79775.1	79238.6	52718.3	37716.3	50847.2	25946.7	86511.1	27546.2	32067	13243.3	28909.9	21315.4	25808.1	33233.4	284625	8820.8	81963.5	0	45400.6	23018.3	59317.3	41189.4	151760	51344.8	31444.4	62024	35126.4	63784.7	40124.5	34987.2
362	M166T7	1.19795	0.260564	1.55269	0.124476	0.285087	UP	166.073	166.072	166.075	6.79982	6.52927	7.02123	89	34	55	4.98013e+06	4.41882e+07	2.49175e+07	5.29351e+07	2.84912e+07	5.38535e+07	3.83701e+07	1.1644e+08	4.03841e+06	6.01799e+07	1.80084e+07	4.60745e+07	4.34159e+07	2.57815e+07	6.04099e+07	4.57024e+07	6.80661e+07	3.80742e+07	5.71524e+07	4.00959e+07	2.62394e+07	3.29921e+07	5.00418e+07	2.02091e+07	1.19036e+08	3.97849e+07	5.5403e+07	2.25798e+07	4.09219e+07	1.67034e+07	3.3218e+07	3.58447e+07	2.89242e+07
363	M304T29	1.24952	0.321376	1.54946	0.124761	0.285394	UP	304.167	304.162	304.187	29.1612	28.8337	29.3093	63	23	40	373176	1.01255e+06	616948	1.2652e+06	954653	1.13512e+06	717653	1.01765e+06	734147	1.83667e+06	1.53863e+06	2.04284e+06	617526	521092	564232	1.27161e+06	558874	1.0967e+06	1.08777e+06	629605	313025	842802	551733	911102	2.66625e+06	1.15525e+06	2.41821e+06	1.11723e+06	545456	332473	503461	475004	686065
364	M763T23_1	1.37035	0.454549	1.54696	0.125433	0.286116	UP	762.877	762.868	762.885	22.9669	22.5937	23.7332	90	33	57	36986.9	144136	137546	197695	195379	122887	101713	117080	63117.3	221424	70087.6	77057.4	43523.5	69086.6	68870.6	71791.7	70662.5	708845	48182.3	188906	0	107532	49357.2	149146	88413.6	410791	137363	118788	146470	78003.1	140990	104165	120975
365	M272T8	1.59612	0.674571	1.54018	0.126991	0.287773	UP	272.002	271.999	272.008	8.17323	7.9486	8.58978	66	24	41	80882.3	380368	521780	606974	896869	304154	106956	264161	371375	303716	1.58999e+06	111152	513055	36167.9	447052	34680.2	920584	54452.2	2170.2	502891	4090.03	55514.1	1.45011e+06	456746	242230	107467	59088.4	101167	117091	523901	40958	85379	274837
366	M1058T34	1.13264	0.179694	1.53956	0.127139	0.28793	UP	1057.61	1057.6	1057.62	33.9682	33.8565	34.1403	48	21	27	9799.57	95960.2	30180.4	108689	49549	137855	93487.7	69251.3	66658.8	84606.8	125314	126394	141033	79519.1	66984	73365.6	84544.7	149627	100440	79637.7	79888.2	130366	132861	90556.3	66919.1	43677.5	90189.5	92088.6	76110.4	158979	114554	48490.3	91240
367	M150T5	1.85406	-0.89069	-1.5495	0.127827	0.288654	DOWN	150.077	150.062	150.079	4.81213	4.57797	5.21022	42	19	23	1353008	2.7799e+06	4.45781e+06	1.49936e+06	2.58491e+06	2.27658e+06	208109	1.05181e+07	301076	318985	5.31613e+06	3.47481e+06	399032	582361	1.6815e+06	171669	1.99667e+06	302202	2.01446e+07	8.48041e+06	6.55702e+06	377449	6.82241e+06	465518	715483	241880	261895	109675	485970	325031	227399	403928	394143
368	M755T23	1.40367	0.489204	1.52978	0.129546	0.290444	UP	754.878	754.864	754.886	23.4323	23.1278	24.2048	64	23	41	12421.1	37257.9	36554	52343.4	58530.9	31127.3	45553.7	32429.7	14465.2	90002.4	20088.6	17314.1	8468.5	25018.9	17308.5	17533.4	11888.1	194944	7725.67	52355.6	0	20155.3	12318.9	31026	23751.4	101394	36578.3	28949.9	38434.2	27048.4	28467.7	29354.5	26688.3
369	M159T6	1.71432	0.777641	1.52858	0.129959	0.290871	UP	159.149	159.143	159.151	6.1331	5.87478	6.46262	55	22	33	452377	774110	1.13905e+06	1.32708e+06	2.3324e+06	218464	156405	153219	396003	151213	133246	4.96841e+06	588528	797827	900142	910656	145281	757406	1.63167e+06	116976	228773	1.47664e+06	118244	195158	337483	180738	597241	393062	4.93585e+06	840928	539657	1.18373e+06	344861
370	M365T4	2.09371	1.06606	1.52863	0.130823	0.291758	UP	365.103	365.088	365.108	3.68129	3.47305	4.0208	68	27	41	310813	292340	417398	612075	1.49959e+06	198845	198999	291566	255573	158381	158597	151407	250173	259320	2.39327e+06	189582	244018	389088	160815	114109	42975.3	179579	62598.2	239319	1.31444e+06	195553	270684	219127	115739	195137	258291	140351	190303
371	M150T1	1.21231	-0.277753	-1.53154	0.131619	0.29257	DOWN	150.111	150.11	150.113	1.45729	1.1421	1.73423	40	19	21	6225.07	111011	66583.2	91570	44708	128783	296431	86088.9	124110	318150	209691	84396	125019	52815.4	55927.8	210101	94697.7	73416.1	122565	123161	55542.4	158726	34673.3	74386.9	124725	195933	137618	92381	136593	66073.1	62103	54955.9	74450.6
372	M912T19	1.6576	0.7291	1.51726	0.132795	0.293761	UP	912.444	912.426	912.45	19.137	18.7027	19.9263	52	18	34	38668.6	45756.9	62256.5	75915.9	128426	1318.81	26740.1	32845.6	0	94101.3	5341.04	23880.5	20102.1	3415.48	15276.5	14729.6	8182.16	331327	5376.73	17903.4	0	62300.4	10170.1	96102.8	39239.9	89042.7	28232.7	69696.4	119362	96674.4	61448.5	23799.6	33562.8
373	M304T21_2	1.60737	-0.684702	-1.5264	0.134447	0.295412	DOWN	304.177	304.162	304.18	20.6875	20.2662	20.9597	66	25	36	1955480	4.99504e+06	6.93568e+06	3.10745e+06	2.99709e+06	8.96439e+06	1.00799e+07	3.41362e+06	2.14733e+06	1.6429e+07	3.37597e+06	1.53791e+07	631571	1.65755e+06	486096	7.22532e+06	377765	3.02534e+06	1.67055e+06	2.81532e+06	3.68884e+06	4.97556e+06	1.62151e+06	7.26252e+06	3.57219e+06	6.291e+06	1.85439e+06	5.91871e+06	3.81938e+07	2.4537e+06	265585	3.01834e+06	2.16772e+06
374	M114T4_2	1.19025	-0.25127	-1.51656	0.135165	0.296123	DOWN	114.206	114.204	114.207	4.39718	4.10598	4.6502	65	28	37	578106	8.65728e+06	4.73708e+06	7.27352e+06	3.33176e+06	9.04291e+06	1.2556e+07	1.48596e+07	5.47515e+06	1.66173e+07	1.3514e+06	9.19614e+06	1.11003e+07	1.21717e+07	3.14632e+06	1.5304e+07	8.3069e+06	7.40763e+06	1.72972e+07	7.21851e+06	5.76106e+06	1.13444e+07	5.39081e+06	6.23117e+06	5.96044e+06	1.65778e+07	1.72299e+07	7.40328e+06	5.55626e+06	6.58207e+06	8.31345e+06	6.19505e+06	6.572e+06
375	M749T34	1.20611	0.270367	1.5064	0.135473	0.296428	UP	749.419	749.405	749.424	33.9982	33.8763	34.2072	72	25	47	31599.3	170039	90188.6	205086	133849	201907	190240	101722	222745	177745	452488	188529	182516	114955	74503.2	101050	109219	235443	80781.2	135979	224647	119179	183271	187050	85726.7	60146.4	151550	167458	162689	287690	166097	91632.6	87078.3
376	M562T32	2.48899	1.31556	1.5107	0.136064	0.297009	UP	562.481	562.47	562.487	32.0145	31.7613	32.1493	42	18	24	84147	28375.2	28594.5	69926.9	206212	30889.1	32501.1	24362.7	12094.1	30356.8	21861	30215.9	11873.7	59837	2262.93	3916.53	14354	17351.6	141212	25281.5	45466.3	19600.4	28849.8	117155	12804.3	21668.6	7416.91	8209.97	54516.9	31089.3	24211.9	26420	21313.9
377	M304T24	1.32954	0.410928	1.5043	0.136065	0.297009	UP	304.212	304.2	304.216	23.8222	23.4745	24.2812	69	23	33	258090	572515	400905	761182	803729	292950	833743	700923	369297	1.06359e+06	361652	1.43213e+06	303101	693438	279678	772371	285907	888532	212769	91452.6	41566.1	468218	329510	748270	1.38494e+06	334520	1.63783e+06	825678	894069	254460	225125	216394	507250
378	M257T3_1	1.17322	0.230477	1.5016	0.136799	0.297727	UP	256.821	256.814	256.831	3.4286	3.13368	3.8803	62	29	33	11605.7	71887	33634.4	84339.4	45978	146073	78787.3	49875.1	34659.7	61289.4	108802	120920	70853.7	60513.7	46531.9	50982.5	96064.8	88464.1	93188.4	84935.7	37530.1	70772.6	47491	71039.6	27912	42036	50196.1	179656	30002	73450.8	49080.1	43470.2	40454.1
379	M230T4_2	1.2413	-0.311856	-1.50806	0.136944	0.297868	DOWN	230.158	230.156	230.16	4.01002	3.73813	4.51218	54	19	35	212165	1.12654e+06	737041	907593	567762	2.15089e+06	2.28083e+06	1.80312e+06	271867	2.69589e+06	688848	1.25199e+06	1.14592e+06	1.94356e+06	50606.7	2.00232e+06	618887	1.37541e+06	2.27698e+06	1.05118e+06	2152.72	1.68979e+06	365485	2.17175e+06	625151	2.0744e+06	1.21605e+06	991890	634998	590043	780055	962299	1.47578e+06
380	M316T5	1.24427	0.315305	1.49829	0.137538	0.298445	UP	316.057	316.052	316.074	4.93015	4.50727	5.24623	48	16	32	25214.2	138247	85234.7	172017	132007	105536	114064	58583	115227	176732	119969	134461	271549	125209	89343.9	178123	91853.1	103684	34281.9	39840.3	98688.9	140267	213321	69996.1	58810.6	124679	471164	73192.9	225192	128427	257810	153661	116157
381	M118T26	1.2988	0.37718	1.49211	0.13923	0.300074	UP	118.066	118.065	118.071	25.526	25.0892	25.772	47	18	29	55777.5	121452	97161.3	157742	136618	617384	76889.1	72030.4	133537	128233	58497	121278	135536	255153	228449	78727.8	113679	139569	140037	78350.8	21191.7	81929.5	24671.3	93807.8	97954.9	91047.3	103230	106188	129163	109163	87402.2	90281.7	91110.7
382	M391T19	1.19526	0.257326	1.49165	0.139256	0.300098	UP	391.234	391.231	391.237	18.8048	18.6067	19.4608	88	34	54	642348	4.80524e+06	2.33875e+06	5.74324e+06	3.72434e+06	5.71716e+06	5.58657e+06	5.28512e+06	157476	7.51669e+06	3.70539e+06	5.12652e+06	4.59787e+06	1.55602e+06	6.1432e+06	3.61202e+06	4.19359e+06	6.7324e+06	1.19456e+06	8.4546e+06	3.75229e+06	4.67891e+06	2.83689e+06	3.8025e+06	2.28264e+06	1.06674e+06	6.98917e+06	5.20019e+06	2.08816e+06	5.28217e+06	3.89496e+06	3.40018e+06	3.03223e+06
383	M324T6	1.28555	0.362382	1.49392	0.139314	0.300154	UP	324.087	324.075	324.097	5.66728	5.18425	5.85495	36	18	18	85515.8	198835	90597.7	255612	264902	405353	92018.3	137482	459741	249647	93765.8	214493	274520	194967	225839	160417	308910	220901	188504	181914	49527.6	113346	131786	210819	207934	55082.8	329107	226642	158563	223668	215355	143854	188787
384	M356T35	1.34713	0.429886	1.49237	0.13938	0.300217	UP	356.284	356.27	356.286	35.2155	34.8747	35.3403	67	28	39	280216	672610	440787	906091	1.0477e+06	884483	575545	1.29345e+06	344283	832863	203705	515789	499731	184870	751837	766685	420875	331481	988411	466517	230546	406331	379549	263632	1.78533e+06	709076	496623	1.05747e+06	1.88476e+06	364121	1.06515e+06	656659	677489
385	M331T7	1.4138	0.499579	1.49457	0.139438	0.300272	UP	331.14	331.137	331.145	6.79968	6.54227	7.02123	45	13	32	59510.4	213514	281455	303271	279134	162109	37436.1	924085	0	70529	6989.46	48479.9	268789	0	564078	28115.7	653384	134649	238633	288604	71934.2	0	347257	36738.9	1.177e+06	0	236731	47324.9	83287.9	0	250862	64111.1	17131.2
386	M282T29	1.18899	0.249731	1.49544	0.139596	0.300423	UP	282.182	282.177	282.186	28.658	28.3902	28.8417	39	19	20	39478.3	198058	121631	235488	108718	450853	373162	235802	358892	142642	199982	661661	194505	174082	198338	122046	247274	198330	94250.2	154654	204955	176657	116594	418881	205397	130874	133658	91417.7	107505	79228.7	120725	92502.5	158920
387	M114T25	1.39076	-0.475871	-1.49842	0.140679	0.30145	DOWN	114.127	114.125	114.129	24.7423	24.249	25.2238	43	19	24	67056.4	294035	299349	211281	168546	80999.6	257618	140566	201319	161208	378606	1.12645e+06	120815	146100	143364	253748	118353	103809	206830	1.16763e+06	631201	142848	510590	49016.1	176017	243192	300762	264021	265129	202162	165252	114413	110008
388	M101T3_2	2.36178	-1.23987	-1.50495	0.141363	0.302095	DOWN	101.059	101.058	101.061	2.6739	2.42927	3.10573	45	14	29	8657.4	110917	249967	46963.5	34603.3	142930	36224.9	62553.4	111653	115045	25326.1	85789.2	47279.9	236870	20982.5	19344.9	869852	21892.8	25052.5	18302.2	28134.6	31920.2	23289.6	23395.8	27552.2	24553.2	37840.5	16992.2	33483.1	32874.3	85640	17115.6	27801.7
389	M193T4	1.52371	-0.607587	-1.48409	0.141691	0.302403	DOWN	193.155	193.153	193.156	3.84649	3.56777	4.23047	36	18	18	82759.7	138879	141233	91054.7	164847	412888	301077	113111	122528	144242	124930	235748	54714.2	409858	47938.9	412174	45455.1	20682.9	0	0	266934	343942	0	315300	384117	181948	30201.3	33331.8	339158	23908.7	54703.1	65761.3	144937
390	M187T6	2.07496	1.05309	1.47557	0.144323	0.304844	UP	187.18	187.175	187.181	5.65159	5.3172	6.02787	44	19	24	136316	115752	185956	240242	596269	22024.1	48104.5	37852.3	22010.3	220988	4651.37	184986	41968.3	96706.7	1164.54	291349	81396.9	91271.6	54240	39327.2	212174	42303.1	0	502256	1.00553e+06	49154.3	21270.2	45012.3	156441	89413.8	20348.9	72010.7	71160.4
391	M742T21	1.5153	0.599603	1.47279	0.144389	0.304905	UP	741.677	741.669	741.684	20.8363	20.668	21.2272	40	11	29	8399.33	20966.4	28928.4	31497.1	39729.8	0	6489.81	17346.5	0	10542.4	38718.4	12385.9	7219.74	0	17847.3	980.776	5999.95	53835.9	1117.3	146965	1002.03	26744.3	4273.43	4300.52	34954.9	4216.05	4042.9	29467.5	8900.34	16169.9	0	898.966	1205.41
392	M637T36	1.2059	0.270115	1.46958	0.145125	0.305578	UP	636.867	636.859	636.875	36.0725	35.9337	36.192	59	22	37	9852.05	48886.7	25043.5	58952.7	41009.9	49359.9	46066.3	22465.3	35653.9	49032.4	96754.7	60300.6	93524.3	61077.9	21347.1	33804	35941.9	65761.1	41041.2	29237.3	23485	37949.8	45756	76330.8	28397.1	11921.2	56824.8	41170.1	78065	117519	59629	34055.5	28053.7
393	M358T28	1.27681	0.352545	1.46675	0.145892	0.306276	UP	358.226	358.213	358.231	28.1253	27.639	28.626	74	26	43	290571	709767	479705	906238	811992	1.24197e+06	660465	1.82873e+06	609860	820927	965643	2.07889e+06	245609	313195	694108	551670	320505	530326	340384	525865	119578	747439	248023	412435	1.68422e+06	725608	656355	1.05824e+06	1.38033e+06	208916	325303	1.20608e+06	307765
394	M316T9	1.20857	-0.273298	-1.4718	0.146016	0.306389	DOWN	316.098	316.096	316.101	9.08058	8.85115	9.4825	53	22	31	78497.7	796487	459681	659034	394597	1.95328e+06	614243	1.86177e+06	258386	1.13874e+06	165901	911888	1.17263e+06	637404	377813	1.23995e+06	664941	468071	204429	734115	492379	1.1954e+06	474287	868042	1.00051e+06	1.55003e+06	1.14377e+06	526269	1.39583e+06	504709	458071	1.00353e+06	858877
395	M561T32	2.49222	1.31743	1.47261	0.146078	0.306445	UP	561.479	561.468	561.485	32.0247	31.7613	32.1618	71	28	43	237079	76364.1	74460.9	190316	581469	81805.4	67327.4	61245.5	35981.9	74838.7	77811.5	95055.8	30043.9	145428	11780.2	19758.5	23695.8	35132.4	352705	72643.8	75408.2	73448.8	74863.8	319380	18692.7	50765.3	40077.4	26359.6	159274	68981.4	33367	65265.7	53239.5
396	M509T29	1.29581	0.373852	1.46895	0.14634	0.306682	UP	509.171	509.164	509.187	28.5248	28.2113	28.7268	75	30	45	202743	552131	526342	715455	507848	3.12271e+06	991548	321003	519045	551327	1.02634e+06	299061	403106	431986	249218	305776	472562	512419	216112	658263	525673	456690	239025	508887	484742	313346	209713	941119	226747	466223	261509	268365	299539
397	M1082T37	1.87427	0.906332	1.4647	0.146502	0.306828	UP	1081.54	1081.53	1081.55	36.6178	36.0652	37.2652	51	13	38	30647.6	55897.9	112589	105636	214186	135431	63230.4	146254	150489	28017.8	3690.09	8124.54	14995.4	7253.43	5094.3	38336.6	42635.7	958.575	101519	5347.05	4113.99	65194.4	0	1119.34	159800	11958.9	641716	0	25044.7	16647.6	73973.5	4906.44	41220.1
398	M1030T36	1.16917	0.225485	1.46351	0.146773	0.307073	UP	1029.59	1029.58	1029.6	36.2588	36.134	36.345	71	27	44	22622.8	148694	62136.7	173849	103616	252636	174913	100107	143506	302424	205383	158821	171800	146701	61523.4	136088	97744.7	189990	190289	98240.2	190407	80960.1	205676	138862	71093.9	56084	208886	108290	194959	235668	201626	54451.3	82953.6
399	M136T4_1	1.24734	-0.31885	-1.46239	0.148047	0.308235	DOWN	136.048	136.047	136.05	3.86106	3.62717	3.95333	38	19	19	3.51424e+06	1.72329e+07	1.09754e+07	1.38158e+07	1.08197e+07	1.78881e+07	2.04442e+07	1.76111e+07	1.41685e+07	1.21247e+07	5.63206e+06	1.04303e+07	1.70451e+07	1.06788e+07	5.80026e+07	1.38586e+07	2.65282e+07	9.43621e+06	3.13577e+07	1.29071e+07	4.55117e+06	1.46005e+07	1.9605e+07	1.17358e+07	1.52485e+07	7.49161e+06	2.1674e+07	2.45583e+07	6.264e+06	1.77485e+07	3.03204e+07	1.54402e+07	7.96737e+06
400	M574T37	1.1707	0.227368	1.45418	0.149963	0.309962	UP	574.25	574.244	574.256	36.823	36.5138	37.3882	49	20	29	17633.6	379072	200507	443779	219584	370469	361636	540515	569856	453440	190095	213053	492878	253629	595173	815183	394794	154579	595680	238518	69613.4	764947	168639	189500	581325	215689	678494	108628	480746	412559	379439	85555	499708
401	M356T31	1.26861	0.343243	1.45042	0.150387	0.310341	UP	356.248	356.244	356.251	30.5844	30.2942	30.7492	64	28	36	310081	1.02969e+06	669926	1.30627e+06	1.16847e+06	803874	523481	1.97596e+06	155482	1.22868e+06	287575	666273	766962	445936	501472	1.689e+06	454648	2.4499e+06	2.69942e+06	1.28847e+06	105485	756320	446461	572378	514906	1.84239e+06	1.70024e+06	1.22435e+06	976553	1.12922e+06	778695	825605	953713
402	M258T17	1.20405	0.26789	1.44928	0.150702	0.310622	UP	258.075	258.072	258.082	17.4658	17.2182	18.0003	48	17	31	50420.6	292696	152270	352420	245097	106469	130399	126597	142612	414655	378646	467304	471534	283356	196822	128596	93074.2	658902	280993	321154	416879	142074	261059	536793	132179	289997	125056	276733	416258	409166	80863.5	320832	232878
403	M258T26	1.33395	0.415701	1.44968	0.150726	0.310643	UP	258.156	258.143	258.16	25.893	25.6772	26.5003	50	18	30	287187	729579	522159	973220	1.08924e+06	997260	279412	324978	715753	1.39745e+06	352646	926072	2.46247e+06	434969	1.2072e+06	527293	326901	162787	359846	295307	338674	676031	431217	556579	1.09431e+06	785596	909536	1.45372e+06	378296	333937	692493	1.51144e+06	832147
404	M226T5	1.56754	-0.648504	-1.46798	0.150728	0.310644	DOWN	226.084	226.075	226.096	5.35267	4.85275	5.74282	97	35	55	2.15703e+06	6.99424e+06	1.00402e+07	4.46192e+06	2.35465e+06	7.47834e+06	6.94298e+06	1.08214e+07	3.18356e+06	1.36411e+07	1.55595e+06	8.27633e+06	6.47954e+06	3.28367e+06	2.9551e+06	2.85618e+06	5.1994e+06	1.09702e+07	6.16617e+07	6.258e+06	2.40393e+06	6.72588e+06	2.82154e+06	4.28968e+06	9.76871e+06	1.21363e+07	6.51193e+06	1.6491e+06	6.93585e+06	2.70666e+06	3.3295e+06	2.49218e+06	4.62363e+06
405	M170T6	1.28004	-0.356191	-1.45565	0.151701	0.311508	DOWN	170.092	170.085	170.094	6.07163	5.86647	6.52922	52	22	30	266754	2.81652e+06	2.25199e+06	2.20033e+06	1.41024e+06	778844	2.05227e+06	8.00437e+06	701881	3.97073e+06	281061	1.0151e+06	1.95736e+06	2.27712e+06	1.22648e+06	4.55123e+06	3.36367e+06	1.9545e+06	9.53545e+06	2.66164e+06	989343	3.85625e+06	314232	2.54185e+06	4.46341e+06	7.58166e+06	5.28933e+06	551195	4.10348e+06	828860	2.76498e+06	2.52714e+06	2.92306e+06
406	M174T25_1	1.35696	0.440378	1.43474	0.154997	0.314383	UP	174.057	174.055	174.06	25.0341	24.748	25.424	44	19	25	272448	483607	499882	656235	652357	415640	101630	1.71591e+06	348747	396794	222716	357542	295960	489656	175563	167574	274095	197171	243521	260936	584186	144580	213224	536203	145354	206663	464257	290329	285505	305154	2.5116e+06	127981	531964
407	M163T20	1.21706	0.283406	1.43301	0.155454	0.314776	UP	163.054	163.051	163.074	20.2404	19.2613	20.7112	46	17	29	77875.8	202057	93185.8	245917	199855	139418	433571	252560	104309	263005	109847	233953	104308	339028	184794	294164	348634	162339	100384	179924	133559	149742	60446.9	335526	188870	408126	259686	191567	258105	204698	168453	69741.3	182691
408	M215T6	1.44029	-0.526363	-1.43937	0.156857	0.315974	DOWN	215.017	215.016	215.019	6.1141	5.88613	6.33903	77	31	46	718510	3.11889e+06	3.62353e+06	2.16547e+06	1.92072e+06	9.51996e+06	2.71302e+06	1.38833e+06	2.97576e+06	3.28183e+06	2.04409e+07	3.60415e+06	1.75831e+06	2.09053e+06	1.25398e+06	943397	3.29428e+06	3.19726e+06	192080	6.37349e+06	0	1.98377e+06	636884	3.62596e+06	2.40753e+06	566964	232105	6.09694e+06	2.2115e+06	3.06041e+06	1.49745e+06	3.8176e+06	1.31993e+06
409	M268T11	1.45663	-0.542637	-1.4321	0.157106	0.316186	DOWN	268.106	268.104	268.108	10.6731	9.87867	11.2571	57	25	32	875251	5.52967e+06	5.99705e+06	3.7962e+06	5.0379e+06	402719	1.00476e+06	2.7534e+06	3.57256e+06	1.9205e+07	479376	634209	30572.9	1.57016e+06	1.4239e+06	1.42733e+07	855299	7.90503e+06	678023	2.31298e+06	7.5382e+06	2.95957e+06	399815	9.28999e+06	4.07853e+06	1.25408e+07	233882	6.6735e+06	2.00867e+07	6.59543e+06	688512	4.20584e+06	1.62518e+07
410	M262T6	1.19283	-0.254392	-1.4273	0.157805	0.316777	DOWN	262.13	262.12	262.136	5.71455	5.30082	6.71865	61	20	35	71849.9	710843	375080	595983	377457	898153	962709	1.18481e+06	365173	1.18867e+06	510620	1.50174e+06	489475	521116	0	322656	675755	1.113e+06	461856	200736	659171	953305	553516	1.01678e+06	720172	930706	746874	641519	1.5936e+06	1.00331e+06	153143	566460	603318
411	M150T3	1.28049	-0.356695	-1.43127	0.157825	0.316794	DOWN	150.111	150.11	150.113	2.71702	2.26105	3.03392	83	33	43	6610.79	237400	185929	185398	138847	486798	108699	137036	127858	228303	178942	177820	879560	118047	61157	91030.6	204654	379831	182159	261888	51231.4	536686	75120.1	109033	448177	176298	605200	172126	270686	62783.8	251668	109468	162361
412	M392T19	1.18136	0.240446	1.42251	0.158303	0.317197	UP	392.236	392.233	392.239	18.8047	18.6067	19.4608	85	33	52	128081	995474	469666	1.17601e+06	754113	1.19383e+06	1.11078e+06	1.09784e+06	35906.8	1.53243e+06	812848	1.05915e+06	978471	322921	1.26183e+06	759406	872870	1.31992e+06	268399	1.7299e+06	746055	1.04115e+06	605498	790620	468534	229428	1.46433e+06	1.07132e+06	444408	1.08608e+06	810785	715003	678938
413	M220T4	1.69342	-0.759937	-1.43098	0.159135	0.317894	DOWN	220.174	220.171	220.175	4.0387	3.65177	4.28695	43	21	22	45374.2	157864	245575	93353	133937	22712.8	18044.9	187535	109595	217986	116736	79664	90961.2	267559	0	64361.2	126883	301652	4239.66	6388.06	50443	149241	0	429027	30908.2	189855	433168	455289	40663.8	153842	89738.6	189023	20163.9
414	M174T9	1.24312	-0.313967	-1.42705	0.15918	0.317933	DOWN	174.125	174.123	174.132	8.76425	8.46017	9.19088	42	19	23	589180	8.43237e+06	5.96662e+06	6.78323e+06	4.29688e+06	6.47562e+06	3.444e+06	1.22692e+07	4.68485e+06	8.33028e+06	479517	1.27359e+06	4.27141e+06	5.02873e+06	706999	1.28494e+07	1.3982e+07	5.16083e+06	2.99095e+06	7.69174e+06	7.47318e+06	9.62342e+06	4.37418e+06	3.41499e+06	1.01881e+07	9.00391e+06	2.85559e+07	4.84727e+06	1.08953e+07	9.0509e+06	5.1013e+06	3.11637e+06	1.40627e+07
415	M933T24	1.41631	0.502142	1.42073	0.159193	0.317943	UP	932.948	932.937	932.959	23.6313	23.323	24.3218	53	18	35	9923.6	29707.8	36830.9	41796.1	44169.6	24366.4	14615.3	33583.9	4923.12	31400.9	13680.2	8606.44	5947.23	11507.2	7636.44	7996.33	9941.93	192125	6074.17	23380	979.664	18391	13041.6	25166.7	25493	48763.4	36753.9	39968.8	31716.9	49142.8	36957	15110.2	13518.7
416	M181T3	1.18979	-0.250705	-1.41631	0.161128	0.319549	DOWN	180.901	180.894	180.904	3.25996	3.08255	3.74	82	34	48	74052	408197	217516	343083	210201	695036	514582	566311	290346	611425	902923	419877	486675	537346	143595	285748	181310	465194	454834	279907	37529.4	630577	219076	496557	759762	449943	333717	160462	760580	309717	139838	629401	560362
417	M629T25	1.47046	0.556269	1.4104	0.161954	0.320227	UP	629.239	629.234	629.248	24.5393	24.2383	24.9032	65	27	38	161970	233904	244752	343947	503790	174497	1.02282e+06	101555	136604	77008.6	230322	33875.6	46684.6	291630	406429	108101	61825.2	265798	1891.55	41078.7	714895	517966	69621.2	626032	50485.3	398366	70949.5	276957	798380	371761	16139.2	107641	34929.3
418	M259T7	1.26315	0.337027	1.40573	0.16321	0.321251	UP	259.105	259.1	259.107	6.59977	6.3822	6.84568	35	18	17	278925	1.05077e+06	710336	1.32728e+06	1.18658e+06	906613	1.20925e+06	474205	1.27656e+06	1.05307e+06	307656	504870	1.28446e+06	1.03538e+06	1.09567e+06	847394	803758	1.00765e+06	1.40412e+06	511682	289547	3.23483e+06	604029	193888	1.41094e+06	1.19734e+06	3.29807e+06	1.34178e+06	1.48431e+06	804625	699863	982204	1.65938e+06
419	M942T36	1.17215	0.229159	1.40268	0.164117	0.321985	UP	941.536	941.525	941.543	36.3407	36.2007	36.4785	72	28	44	34523.1	220377	96719.2	258315	164096	194083	308550	155765	260646	289578	351736	189286	336775	188667	79108.3	148779	125235	255716	243554	114532	181849	177444	276434	210427	162457	100936	507478	138485	278902	371812	266487	84615.1	133581
420	M692T22	1.19009	0.251065	1.40226	0.164441	0.322246	UP	692.377	692.368	692.384	21.5819	21.3027	22.2188	58	21	37	21681.5	115095	63043.6	136414	82582.4	253701	188334	210377	25410.8	149026	69598.6	182209	90195	79152.6	91131.6	141774	130681	170206	76414.8	110488	6515.57	137056	54272.7	65633.1	167720	119538	120629	90164.6	139976	102369	75455.4	45108.2	71003.4
421	M344T28	1.3212	0.401846	1.39947	0.16527	0.322911	UP	344.246	344.238	344.25	27.654	27.3602	27.993	77	30	46	1.04125e+06	2.14509e+06	1.47506e+06	2.83409e+06	3.23308e+06	3.62639e+06	582324	4.00089e+06	602213	4.32767e+06	4.65056e+06	3.54513e+06	846586	224873	2.32533e+06	2.97095e+06	290677	3.31793e+06	2.14263e+06	637255	459532	4.36358e+06	1.02809e+06	1.43223e+06	3.40064e+06	2.02942e+06	1.13035e+06	3.14093e+06	2.30423e+06	530188	886491	1.94793e+06	863345
422	M458T30	1.24382	0.314773	1.39717	0.166064	0.323543	UP	458.209	458.204	458.215	29.7082	29.5628	29.8865	57	21	36	140705	541163	402234	673107	499148	1.22652e+06	878464	277723	212568	915251	1.28703e+06	207765	369251	910540	394630	379479	538724	234550	98673.2	345610	228515	383574	50006.9	1.10255e+06	124755	496076	183887	802333	276084	1.10691e+06	677216	263398	480807
423	M610T21_1	1.33201	0.413605	1.39616	0.166865	0.324179	UP	609.782	609.776	609.788	21.1219	20.8605	22.0007	92	35	57	61460.7	204049	224082	271796	230981	133457	58693.9	209519	41369.5	166343	166062	80190.9	46197.4	105295	40675.2	55421.5	98206.7	1.02456e+06	33828.6	147943	98819.1	142776	64062.6	204430	152681	239177	176392	189087	216335	328237	216784	89766.4	129887
424	M557T34	1.29925	0.377682	1.39523	0.166903	0.324208	UP	557.324	557.318	557.331	34.4685	34.3335	34.599	67	23	44	195722	721040	691150	936813	771731	209431	1.08768e+06	976675	423527	1.50135e+06	210438	798743	139117	695450	42596.2	1.65502e+06	45405.5	830574	1.04873e+06	185990	83977.4	699645	264639	718963	1.25217e+06	3.26168e+06	15475.5	1.38622e+06	579242	398507	81853.7	1.02717e+06	137189
425	M181T28	1.31679	0.397023	1.39142	0.167516	0.324692	UP	181.088	181.087	181.092	27.9898	27.2697	28.1213	48	20	27	538119	1.10372e+06	854479	1.45336e+06	1.56603e+06	2.0113e+06	351157	954773	667095	3.647e+06	2.13926e+06	1.52153e+06	1.60783e+06	754801	193789	2.147e+06	414835	442974	2.10621e+06	348392	244836	832844	486893	1.14639e+06	1.03739e+06	805715	3.4328e+06	409632	284474	568013	573999	546277	1.69292e+06
426	M251T19	1.14966	0.201208	1.39362	0.168664	0.325592	UP	251.08	251.078	251.099	19.1637	18.888	19.7317	74	22	47	262841	1.45404e+06	789397	1.67165e+06	617693	1.52906e+06	1.61479e+06	2.6823e+06	567365	2.36621e+06	600954	2.50419e+06	1.73617e+06	1.24237e+06	990036	1.41846e+06	1.63965e+06	1.65451e+06	1.49889e+06	266629	386723	1.72528e+06	492777	222843	2.55735e+06	1.38151e+06	3.6993e+06	244930	1.69228e+06	1.68961e+06	1.27709e+06	1.09877e+06	1.26177e+06
427	M221T4	1.70617	0.770765	1.38927	0.168725	0.32564	UP	221.042	221.039	221.047	3.52367	3.14937	4.08638	80	32	47	339142	417174	520780	711772	1.46921e+06	212876	265675	99642.1	682233	278095	1.22769e+06	639357	350539	262155	161582	147724	73242.1	163302	91204.8	47845.3	68778.7	242189	1.34373e+06	1.15696e+06	511952	135458	259206	78683.4	130356	190685	124118	194833	152861
428	M659T36	1.18744	0.247854	1.38661	0.168957	0.325821	UP	658.881	658.875	658.891	36.0117	35.8762	36.2022	58	20	38	7213.65	35378.3	16661.5	42009.5	29436	34344.4	42246.5	16550.9	25887.4	28123.2	67300.3	53693.7	44920.4	45675.1	17281	30313.1	36005.2	44270.2	28111.4	20262.5	29908.9	25242.2	29527.5	33557.4	13970.8	9021.78	49612.7	40835.5	77395.4	62614.2	36792.6	16257.1	20573.1
429	M661T34	1.22307	0.290511	1.38664	0.168962	0.325825	UP	661.366	661.359	661.375	34.0182	33.8565	34.2027	40	19	21	25805	117898	72263.5	144198	110502	119589	102550	76955.3	181390	141826	414559	99582.4	85296.5	87212.2	55111.2	69898.9	73019.8	144142	62643	88657.8	166242	93520.4	123290	147130	52824.2	46478.2	113108	100272	76985.6	228306	89512.1	78436.5	59768.4
430	M432T37	1.3341	0.415862	1.38276	0.170123	0.326725	UP	432.316	432.312	432.319	36.6136	35.9987	37.2652	56	20	36	442515	1.82701e+06	1.57168e+06	2.43741e+06	2.68489e+06	4.08983e+06	2.75031e+06	4.25108e+06	3.09236e+06	1.58219e+06	538338	340016	2.03386e+06	611285	1.35908e+06	2.93986e+06	2.23712e+06	255402	3.25443e+06	336835	262310	2.78564e+06	408231	541613	2.41464e+06	1.15119e+06	7.95283e+06	331965	2.22665e+06	2.02001e+06	1.63708e+06	621017	3.14361e+06
431	M837T34	1.16458	0.219809	1.3801	0.170948	0.327361	UP	837.476	837.462	837.486	33.9973	33.8565	34.2072	73	28	45	32447.8	180360	80720.4	210044	126623	181738	219253	120031	178829	180248	425635	202728	188358	140458	80015.5	123505	128216	240592	137829	142220	217947	135733	209764	185376	108657	78859.6	182529	177620	187011	313773	180829	99636.6	97672.7
432	M132T1	1.18763	0.248086	1.37321	0.173142	0.329033	UP	131.951	131.949	131.953	0.856833	0.518933	1.26977	69	21	37	7494.84	92656.1	49798.5	109902	70977.9	120685	89106.1	246428	47955.7	98307.3	124868	146709	126330	136257	58221.3	66308.4	34094.2	67011.5	89448.2	60466.3	74422.1	135138	64001.9	78211.1	119325	61850	151857	73183.1	110348	244218	40021.6	57513.3	48296.1
433	M276T5	1.88165	0.912001	1.37279	0.173369	0.329205	UP	276.073	276.07	276.081	5.22487	4.79545	5.48613	52	23	29	619648	766095	1.49161e+06	1.44152e+06	3.21768e+06	805426	197617	254601	123647	228759	164156	7.53167e+06	591116	956653	189290	161905	433122	5.17518e+06	242320	264662	118608	1.81719e+06	316767	262424	609911	369812	956637	347453	239029	277488	287191	2.11979e+06	302984
434	M282T19	1.48939	0.574721	1.36889	0.174481	0.330041	UP	282.12	282.116	282.123	18.9734	18.6088	19.3998	76	30	45	2858175	3.96945e+06	5.6134e+06	5.91206e+06	8.03667e+06	2.87679e+06	1.1663e+06	1.48616e+06	1.52169e+06	1.30581e+06	596870	1.1092e+06	2.57385e+06	3.14904e+06	1.61636e+07	746337	9.37573e+06	841560	1.05452e+06	3.8785e+06	1.4894e+06	3.84207e+06	3.56927e+06	2.19529e+06	5.81791e+06	3.38577e+06	615672	3.31336e+06	2.74826e+06	4.4095e+06	1.33521e+06	1.18327e+06	949124
435	M119T0	1.18929	0.250099	1.37091	0.17454	0.330085	UP	118.943	118.941	118.944	0.200183	0.0519667	0.460583	59	25	34	6028.51	98599.1	62621.1	117263	65204.4	75798.5	92971.7	66820.3	118105	249060	156527	56136.2	42504.2	139672	82618.8	53272.3	80865.9	42094.3	64734.2	69820.4	199908	118395	66632.4	30358.1	71356.8	72253.4	314714	75527.4	130514	71977.7	142589	25259	69403.2
436	M169T5	1.28775	-0.364852	-1.37461	0.174581	0.330116	DOWN	169.133	169.132	169.135	4.57397	4.23727	4.79507	61	27	34	210237	854819	708264	663808	537245	607081	1.84776e+06	1.67727e+06	743068	1.57982e+06	102209	1.02136e+06	1.56507e+06	678327	168245	613275	218078	1.82788e+06	1.4079e+06	393769	541308	725064	504725	1.20561e+06	512857	1.19812e+06	1.14787e+06	343565	261151	1.23482e+06	340391	822425	750708
437	M223T6	1.17308	-0.230305	-1.36996	0.175276	0.330636	DOWN	223.023	223.02	223.036	5.59257	5.05163	5.85502	56	22	34	46067.2	493537	256136	420718	234849	611448	606352	131328	191924	941085	259815	621583	283018	776436	445709	597557	598330	644319	906816	363194	34931.5	278175	244537	530214	200651	919201	876161	435120	869654	482185	141737	609811	884795
438	M150T6	1.17845	0.236889	1.36642	0.175595	0.330873	UP	150.078	150.076	150.079	5.85488	5.55683	6.008	67	26	41	285475	3.09574e+06	1.76567e+06	3.64817e+06	2.07699e+06	3.10023e+06	3.92006e+06	4.24039e+06	685149	5.27385e+06	309104	3.35749e+06	3.68122e+06	3.01979e+06	3.18374e+06	6.07978e+06	2.61115e+06	4.8311e+06	1.03091e+06	731266	447670	3.82581e+06	614128	3.65732e+06	5.52583e+06	5.0167e+06	5.61535e+06	1.33098e+06	4.31225e+06	2.89947e+06	3.93071e+06	1.95943e+06	5.99258e+06
439	M167T26	1.17617	0.234099	1.36369	0.1767	0.331692	UP	167.107	167.093	167.109	25.8813	25.3457	26.4712	84	29	54	391085	1.56709e+06	920182	1.84317e+06	986910	663305	880754	1.6035e+06	1.28155e+06	1.5384e+06	1.16424e+06	1.80972e+06	986161	1.68317e+06	544482	858516	3.95368e+06	1.44531e+06	3.40937e+06	1.43339e+06	920724	1.00313e+06	1.59396e+06	1.89056e+06	2.01972e+06	703755	939910	1.20249e+06	2.04519e+06	1.47204e+06	1.37862e+06	1.41754e+06	1.29498e+06
440	M498T28	1.34836	-0.431203	-1.36746	0.177003	0.331915	DOWN	498.206	498.2	498.223	27.9929	27.656	28.126	56	22	34	360026	1.19749e+06	1.16798e+06	888109	841522	459737	524647	365209	801451	5.72252e+06	1.3428e+06	195010	215509	1.2397e+06	1.81253e+06	1.52603e+06	1.62501e+06	97376.1	33033	952871	126506	1.51375e+06	270285	3.28165e+06	629288	1.97957e+06	44852.9	764814	3.9656e+06	1.37772e+06	1.33015e+06	1.55604e+06	907140
441	M179T5	1.16493	-0.220239	-1.36259	0.177292	0.332128	DOWN	179.046	179.041	179.048	4.9123	4.71775	5.1714	41	18	23	17026.3	203052	98827.8	174304	98137.8	281134	274494	213654	127849	244717	195145	287608	226594	175752	60800.2	203815	125036	308382	180156	198618	434572	157204	127315	261389	45335.8	240542	242551	156161	509440	145818	102294	152313	259165
442	M133T0	1.22223	-0.289518	-1.36647	0.17753	0.332302	DOWN	132.957	132.956	132.958	0.253983	0.0505333	0.492567	72	27	42	7957.5	114423	79579	93618.5	54321.2	286958	224843	38799.9	139568	94652.3	76068.8	104742	98548.9	92029.3	66423	32547.2	98415	112952	91791.7	67347.7	129407	310129	52942.4	65558.7	91909.4	37258.8	66339.5	133471	237953	58032.1	47083.9	162216	65034.1
443	M202T31	1.43918	-0.525246	-1.36935	0.177659	0.332397	DOWN	202.146	202.144	202.148	30.8858	30.5732	31.3067	88	34	54	748785	1.92864e+06	2.35921e+06	1.3401e+06	1.22089e+06	1.18867e+06	129288	508980	350334	2.58733e+06	432757	2.05475e+06	402284	417236	2.10269e+06	6.01895e+06	415433	2.75261e+06	1.21299e+06	759168	1.08532e+06	853189	1.46033e+06	935827	144958	871333	270378	2.62766e+06	925591	1.01789e+07	396373	1.03024e+06	4.6703e+06
444	M279T20	1.6247	0.700177	1.35799	0.177895	0.33257	UP	279.136	279.133	279.138	19.731	19.1333	20.069	53	19	30	992623	3.18703e+06	4.77327e+06	5.17798e+06	9.3226e+06	1.09993e+06	3.09107e+06	1.39157e+06	271345	3.3767e+06	1.1981e+06	4.42729e+06	778664	1.11969e+06	4.5643e+06	2.92414e+06	1.14848e+06	2.75681e+07	341010	584061	151648	1.30794e+06	88545.1	2.84003e+06	2.85249e+06	2.68366e+06	1.89679e+06	1.92938e+06	2.27388e+06	2.51537e+06	2.25852e+06	1.0816e+06	2.04671e+06
445	M533T5	1.1992	-0.262077	-1.35544	0.178639	0.333113	DOWN	533.114	533.103	533.124	4.82564	4.4709	5.05247	60	28	32	24990.1	169537	77383	141375	122944	173281	216478	176164	50918.6	178713	32786.7	200329	266105	135002	57242.9	158725	234042	291600	155987	396871	65820.3	232641	199238	179408	127454	155530	220813	273893	178122	173077	124697	186405	184051
446	M372T27	1.25805	0.331184	1.35355	0.179427	0.333686	UP	372.241	372.235	372.245	27.1137	26.8132	27.3288	47	16	31	168613	588508	464868	740370	609899	289177	165332	1.30198e+06	213726	1.18957e+06	181619	650228	229839	188310	254699	906784	267290	1.35583e+06	272326	379763	127067	892374	938786	236639	362510	623336	967990	305829	1.57278e+06	218093	170028	346711	239623
447	M451T5	2.94841	-1.55994	-1.37001	0.179528	0.333759	DOWN	451.159	451.151	451.163	5.35452	4.85275	5.58655	84	32	51	2158136	3.28173e+06	9.32875e+06	1.11305e+06	1.05978e+06	2.58376e+06	2.07574e+06	4.42959e+06	358289	7.13649e+06	145336	2.79144e+06	1.77928e+06	590819	449290	504504	1.17225e+06	6.93168e+06	5.58617e+07	2.01153e+06	350760	2.25608e+06	290956	1.27764e+06	3.46811e+06	5.64225e+06	1.7284e+06	151962	2.07999e+06	535686	501940	397281	1.29078e+06
448	M137T19_2	1.25253	0.324843	1.35011	0.180587	0.334523	UP	137.047	137.045	137.059	18.5422	18.0722	18.8063	57	17	39	608667	2.16144e+06	1.70632e+06	2.70785e+06	2.16221e+06	585975	1.44234e+06	7.36635e+06	3.05035e+06	4.45392e+06	1.19269e+06	7.1555e+06	1.11294e+06	1.66507e+06	1.96961e+06	1.44374e+06	2.803e+06	1.85026e+06	1.82236e+06	588660	3.24592e+06	998960	902903	2.17001e+06	0	3.09756e+06	3.37125e+06	1.75396e+06	3.70445e+06	586510	2.04325e+06	1.90051e+06	1.31587e+06
449	M166T11	1.203	0.266639	1.34879	0.180969	0.334797	UP	166.086	166.075	166.089	10.646	10.0236	11.0359	76	28	47	1.78195e+06	2.97999e+07	1.87029e+07	3.58493e+07	2.42295e+07	2.71284e+07	5.77368e+07	3.15587e+07	5.94906e+06	5.37521e+07	2.34258e+06	1.41578e+07	7.14129e+06	4.94542e+07	4.55763e+07	3.20538e+07	4.62515e+07	4.6425e+07	1.75503e+07	1.74451e+07	5.30996e+06	6.78018e+07	2.91063e+06	3.75528e+07	4.54222e+07	4.12205e+07	7.14833e+07	2.2027e+07	3.49521e+07	2.92548e+07	4.7539e+07	1.53029e+07	3.92934e+07
450	M263T34	1.185	0.244893	1.34808	0.181287	0.335025	UP	263.202	263.191	263.205	33.864	33.6148	33.9467	43	14	29	42003	192089	112532	227626	138997	196315	140575	141470	166035	497273	153217	173090	114319	381922	351199	258801	173676	147253	139346	231470	105920	191432	173549	198965	119893	120689	232831	40881.9	115722	54354.4	105057	139115	310225
451	M452T5	2.8138	-1.49252	-1.36171	0.18211	0.335612	DOWN	452.163	452.157	452.168	5.35276	4.85275	5.58655	72	29	42	488293	731466	2.04075e+06	259957	229269	557917	482952	991897	91185.4	1.50014e+06	32441.6	671244	416770	166950	116119	124596	280990	1.46107e+06	1.22511e+07	445564	104598	513809	72671.4	304600	828863	1.1556e+06	399344	41286.9	484539	156389	133491	96016.6	297393
452	M349T23	1.59386	0.672527	1.33984	0.183903	0.33688	UP	349.186	349.183	349.194	22.5452	22.2007	23.1115	53	18	35	250407	250345	319124	399016	738488	419554	491195	141826	329814	195508	298212	421844	88006.6	86712.8	89700.7	61956.1	62552.1	135941	50607.7	1.87143e+06	205582	107751	116907	184965	172449	102932	72564	322275	161138	162555	83250	497600	88618.4
453	M182T4	2.26973	1.18252	1.34135	0.184295	0.337155	UP	182.059	182.056	182.061	3.87096	3.6705	4.227	64	24	40	1.21582e+06	866899	1.45042e+06	1.96763e+06	5.9642e+06	53801.7	16633.9	571679	1.28306e+06	148142	515161	50375.6	1.56993e+06	236609	836484	79704	2.80229e+06	361469	419886	330192	60437.6	297888	1.05172e+06	223038	158747	97790.6	2.51383e+06	1.5189e+06	27588.8	399476	2.03769e+06	743137	45185.7
454	M184T12	1.22576	-0.293681	-1.33916	0.185708	0.338141	DOWN	184.061	184.06	184.063	11.9334	11.5703	12.388	88	34	54	1.02905e+06	9.014e+06	6.28883e+06	7.35378e+06	4.85845e+06	4.71681e+06	7.84646e+06	5.90711e+06	2.47079e+06	1.45298e+07	2.34941e+06	8.04202e+06	7.27468e+06	5.83224e+06	4.92322e+06	7.70298e+06	1.07647e+07	9.90422e+06	5.3383e+06	4.58034e+06	3.12338e+06	1.36421e+07	1.2081e+07	1.06911e+07	3.63263e+07	2.00905e+07	8.75257e+06	5.99778e+06	8.49425e+06	7.28952e+06	1.33527e+07	4.65355e+06	1.16733e+07
455	M810T36	1.21226	0.277701	1.33292	0.185992	0.338338	UP	810.46	810.45	810.466	36.4845	36.4077	36.6123	55	25	30	21567.2	115469	58244.1	139978	118275	93963.5	225915	81746.4	259025	162537	192342	84967.4	90728.4	87218.6	76284.9	124121	55462.8	131383	100990	59549.1	112029	112364	73208.4	129880	50881.8	46213.8	167159	75484	245678	216091	108579	49769.3	59554
456	M381T4	4.25583	2.08944	1.33812	0.186069	0.338391	UP	381.08	381.077	381.083	3.63884	3.13368	3.94983	74	28	45	608591	160161	228048	681616	2.95326e+06	89868.4	60734.7	117630	147091	105132	62281.7	61828.9	147176	152955	1.36938e+06	67217.8	129797	168439	107615	44528.7	32988	63940.6	39175.9	86915.4	440836	74046.6	181257	110676	79273.6	152579	102060	122759	112162
457	M275T24	1.15799	0.211622	1.33268	0.186604	0.338761	UP	275.11	275.108	275.123	23.9596	23.579	24.4968	80	27	53	168114	1.0061e+06	540117	1.16505e+06	584541	764243	690998	455190	430316	1.79528e+06	327400	879263	874900	1.33374e+06	843003	1.30352e+06	956173	1.07904e+06	849279	545095	504199	790954	770239	1.64544e+06	577928	2.81995e+06	890156	837056	1.51041e+06	823057	1.94797e+06	508142	1.48573e+06
458	M196T20_2	1.36246	0.446211	1.33008	0.186843	0.338926	UP	196.098	196.089	196.112	19.8095	19.0112	20.2268	56	21	29	284175	581439	605022	792186	921695	231757	663978	318990	167957	196568	119516	527713	178147	819039	1.158e+06	137398	542618	196612	433961	279265	752107	565580	401391	716192	2.64945e+06	231514	2.02549e+06	206910	462106	198077	735337	177085	328687
459	M153T9	1.37215	-0.456435	-1.33638	0.187465	0.339354	DOWN	153.066	153.05	153.067	9.20163	9.0047	9.67058	53	17	35	920501	6.32839e+06	6.84233e+06	4.61204e+06	4.25298e+06	3.80688e+06	5.88829e+06	5.67661e+06	521772	1.48546e+07	633478	6.19292e+06	7.67462e+06	4.24414e+06	5.7167e+06	2.40464e+06	4.61389e+06	7.61193e+06	395638	5.96876e+06	1.22352e+06	3.06215e+06	1.60256e+06	3.91249e+06	3.7344e+07	6.68055e+06	2.28084e+07	5.49334e+06	4.7637e+06	2.11681e+06	3.08208e+06	9.86444e+06	5.71967e+06
460	M282T6	1.17944	0.238104	1.32944	0.187474	0.33936	UP	282.122	282.119	282.124	5.85165	5.53012	6.17903	91	34	57	2.37359e+06	2.72033e+07	1.61338e+07	3.20847e+07	1.87241e+07	2.60999e+07	3.5099e+07	3.25119e+07	6.05511e+06	4.89692e+07	569376	3.52165e+07	3.2487e+07	2.7646e+07	2.91344e+07	5.50488e+07	2.53791e+07	4.73289e+07	1.37608e+06	4.89233e+06	27662.9	3.5147e+07	2.15834e+06	2.34402e+07	4.87156e+07	3.90262e+07	4.41671e+07	2.07804e+07	4.56035e+07	2.70792e+07	3.39606e+07	2.38917e+07	4.6596e+07
461	M222T7	1.19822	-0.260897	-1.33053	0.189559	0.340841	DOWN	222.095	222.081	222.098	7.351	6.8374	7.83215	61	20	40	152739	1.81561e+06	1.21364e+06	1.51525e+06	717552	2.35032e+06	1.6264e+06	1.58825e+06	2.15821e+06	2.67007e+06	1.71779e+06	1.11218e+06	1.81419e+06	1.55663e+06	463733	1.31778e+06	1.90475e+06	2.03649e+06	3.51386e+06	721882	546636	1.44899e+06	674102	4.04475e+06	1.59421e+06	3.88441e+06	5.82348e+06	3.96721e+06	571697	1.34687e+06	827409	1.10158e+06	1.70047e+06
462	M290T29	1.15645	0.209702	1.32098	0.189908	0.341087	UP	290.182	290.176	290.189	28.8396	28.4877	28.998	66	23	43	108921	555343	261566	642226	370847	710546	611824	559699	666220	894596	646035	977294	310649	465814	413333	1.11533e+06	142316	694651	796633	216812	205280	277575	225707	545807	713840	722484	997610	301646	402255	502896	349744	250834	618096
463	M594T29	1.65625	0.727923	1.31814	0.190766	0.341689	UP	594.343	594.334	594.348	29.3097	29.1942	29.4232	43	12	31	430087	395559	706109	655145	1.19297e+06	1.87139e+06	2.38805e+06	35106.3	2.51121e+06	83504.9	42368.4	66174.6	277164	165106	329122	56413.4	29530.1	36385.9	71388	590355	54758.7	249833	27355.2	63461	115511	39410.4	2.35912e+06	46328	192647	153427	55873.7	292499	91193.7
464	M817T23	1.21217	0.277598	1.31615	0.191561	0.342244	UP	816.867	816.859	816.875	22.5547	22.2658	23.3137	84	32	52	19606.9	75947.3	48830.5	91781.9	66662.4	68066.3	38418.9	90901.8	14556.4	148579	75881.7	43615.5	64041.2	28884.6	18161.1	58172.5	23871.6	90424.6	37203.7	95611.4	2931.37	112178	21199.5	46706	100763	89848.3	220177	144077	154181	84731	20743.6	30608.2	81947.5
465	M137T24	1.15276	0.20509	1.31558	0.19167	0.34232	UP	137.061	137.059	137.062	24.4204	23.7595	24.8452	60	21	38	247157	1.69508e+06	766345	1.95402e+06	1.12858e+06	2.85432e+06	1.47461e+06	1.1078e+06	2.15415e+06	2.70513e+06	3.25562e+06	1.36023e+06	2.22441e+06	1.15359e+06	378689	1.30284e+06	2.50355e+06	1.39061e+06	26513.6	2.45759e+06	1.357e+06	578161	2.82029e+06	2.06679e+06	1.19477e+06	869496	1.73148e+06	1.89605e+06	963150	1.23741e+06	1.4216e+06	1.25227e+06	1.27264e+06
466	M1059T21	1.27334	0.348616	1.31464	0.192069	0.342598	UP	1059.45	1059.44	1059.46	21.3762	21.1262	21.8245	54	21	33	12796.3	28862.1	18320.2	36611.5	38199	3503.2	27798	25601.3	1084.18	38115.8	12518.8	36548	15099.9	20326.7	11833.1	34202.4	15540.2	47810.2	31669.6	42984.6	3890.25	29920.5	6440.88	17503.7	81876.1	22031.7	38294.9	45521.6	57490.4	36368.4	5741.96	4304.33	40277.6
467	M150T21	1.56991	-0.650678	-1.32074	0.193971	0.34391	DOWN	150.056	150.055	150.06	21.42	20.8305	22.1302	73	29	43	730369	1.30719e+06	2.02949e+06	832653	813569	1.43142e+06	698669	275215	312814	654130	3.03454e+06	323333	1.09794e+06	663886	59737	821193	289434	267992	1.52104e+06	106766	1.15051e+07	1.16266e+06	4.53883e+06	1.00145e+06	191027	367461	1.29543e+06	640762	1.20629e+06	3.71285e+06	854300	1.40132e+06	772502
468	M370T36	1.54538	0.627962	1.30795	0.194411	0.344211	UP	370.299	370.289	370.302	35.8761	35.7145	36.0037	50	22	28	241361	293466	359363	453517	808995	268621	147560	414732	181016	353860	70880.2	97619.7	247347	64832.8	161633	143748	236564	119187	250338	114745	36943.2	86258.2	91681.5	54193.2	1.63036e+06	109095	70887.9	1.36674e+06	447581	83918.3	877769	378985	268824
469	M152T18	2.0977	1.06881	1.31165	0.194774	0.34446	UP	152.064	152.063	152.073	18.135	17.816	18.3708	76	28	48	1.55604e+06	2.54485e+06	1.37638e+06	5.33834e+06	1.61226e+07	3.27431e+06	2.82323e+06	1.37924e+06	2.46804e+06	4.49351e+06	119073	820503	3.50805e+06	3.31724e+06	1.69518e+06	2.74913e+06	3.04262e+06	2.87679e+06	705284	755118	622113	3.16872e+06	970128	2.40786e+06	3.76792e+06	4.36833e+06	6.18829e+06	1.65803e+06	3.48744e+06	2.98448e+06	2.73877e+06	2.83875e+06	3.15236e+06
470	M215T36	1.1361	0.184087	1.30519	0.19512	0.344695	UP	215.258	215.255	215.26	35.8097	35.6677	35.9435	75	29	46	7361.32	39590.2	14999.6	44978.4	24811.8	79467.7	83369.8	46783.4	40565	53952.8	58573.2	50678.8	23317.5	34269.1	22752	22233.4	30185.6	29452.5	28124.5	35450.2	49430.2	35120.5	22336.7	43915.3	38120.3	49168.2	34755.4	38072.1	39829.7	42830.5	36199.2	26483.3	39620.6
471	M615T36	1.19503	0.257051	1.30151	0.196395	0.34556	UP	614.854	614.844	614.862	36.0825	35.9437	36.212	65	23	42	11528.3	62674.9	35882.6	74898.6	54611.4	34259.2	99535.7	43216.4	21374.5	60639.2	165263	54424.1	84081.3	62165.7	28794.1	43701	59532.1	134969	75279.6	32253.2	35571.4	70623	78997.4	62579.1	25216.9	18923.8	58160.6	52596.6	95386	105046	58593.8	20097.2	29910.3
472	M406T33	1.42113	0.507036	1.30146	0.196423	0.345579	UP	406.27	406.261	406.274	32.6842	32.607	32.7807	53	17	36	143430	186125	202010	264368	376835	278073	603362	167433	240296	80457.4	73469.9	1.17321e+06	158955	125949	182109	97172.4	142881	171124	81551.3	124752	253815	82577	221411	121639	170792	424882	53876.1	98111.6	112053	150230	141385	144686	101434
473	M244T20	1.33949	0.421684	1.30142	0.196466	0.345608	UP	244.156	244.154	244.158	20.3034	20.0835	20.609	52	18	34	912532	3.12051e+06	3.20422e+06	4.18001e+06	4.62896e+06	664940	5.59845e+06	3.6562e+06	95803.6	3.54003e+06	4.50343e+06	5.34136e+06	408734	0	1.17622e+07	978348	505722	4.13466e+06	0	4.27507e+06	2.52595e+06	5.25054e+06	817229	1.03634e+07	4.66965e+06	43735.5	317796	9.09295e+06	5.17258e+06	50800.4	84359.9	4.1698e+06	0
474	M391T44	1.21427	0.280089	1.29805	0.198378	0.346892	UP	390.922	390.919	390.924	44.2467	43.5982	44.7195	79	20	40	10294.5	119674	91787.7	145316	93129.2	140828	276804	40516.5	111611	463589	42985.4	103022	207656	85195.7	193447	35225.4	89328.9	89454.4	53682.7	80103.8	73353.9	110081	163067	41233.5	254741	28767.1	20169.8	95857.6	139457	63912	129651	62960.6	48563
475	M627T34	1.22462	-0.292333	-1.29826	0.198484	0.346962	DOWN	627.367	627.359	627.373	34.2609	34.135	34.4017	62	26	36	40129.7	246034	164771	200906	158391	440115	611502	428512	500053	127870	123490	22275.4	339419	117157	366347	273653	369406	95583.7	574153	119664	115148	404091	213021	160238	91601	141911	489062	92498.5	403770	308103	238024	140727	410807
476	M611T21	1.31596	0.396114	1.29278	0.199891	0.347896	UP	610.784	610.775	610.791	21.104	20.8605	21.6855	77	28	49	15372.3	51657.1	55850.6	67838.9	62594.7	40511.6	15806.5	44281.9	9185.78	48747.9	56831.7	30417.7	13998.8	19507.5	10067.4	17638.6	33250.3	248999	13063.8	42041.5	18702.2	27757.6	14430.3	50941.1	36250.5	57214.2	43922.4	45287.5	54226.8	54653.6	54400	15094.5	41488.7
477	M348T21	1.28909	0.366358	1.29053	0.200156	0.348071	UP	348.073	348.07	348.077	21.4465	20.7907	22.1302	83	29	53	409898	1.40415e+06	1.19495e+06	1.81039e+06	1.8388e+06	2.93333e+06	1.81797e+06	367777	180820	1.50353e+06	2.45158e+06	550007	1.63092e+06	1.22126e+06	3357.02	1.50174e+06	766455	681607	1.13666e+06	0	91117.3	2.39866e+06	0	1.1873e+06	517754	862211	1.94436e+06	1.96791e+06	1.91641e+06	4.99678e+06	2.30802e+06	1.5085e+06	1.31035e+06
478	M149T7	1.18761	0.248056	1.292	0.200514	0.348307	UP	149.047	149.045	149.062	6.80617	6.60893	7.26518	71	25	46	83893.9	733049	497097	870293	494964	764979	698746	2.02459e+06	13991.5	1.21129e+06	321498	813287	789980	499505	1.12149e+06	1.04501e+06	1.09594e+06	710364	1.00284e+06	531679	66363.8	107048	645026	419825	2.13682e+06	757893	1.29406e+06	105629	171022	232139	710742	622907	610225
479	M1105T37	1.28439	0.361085	1.2898	0.200688	0.348422	UP	1104.53	1104.51	1104.54	36.6197	36.3062	36.9597	45	15	30	4051.36	29912.4	29643.8	38874.3	36660.3	105012	61844.5	73023	82158.8	42038.8	3855.27	7481.86	3842.93	3862.97	33460.3	41511.6	22329.6	0	82955.7	0	4018.35	30365.8	4406.57	4593.68	38364.4	17089.3	61466.2	1836.93	15447	29768.2	44886.9	6217.45	57268.1
480	M344T36	1.37566	0.460127	1.28779	0.201149	0.348724	UP	344.283	344.27	344.286	35.684	35.6012	35.8243	46	13	33	90978.1	268181	306972	368787	444781	76086.6	170632	61936.5	113710	360061	73000.6	136989	841370	83371.9	52593.5	249019	39337.2	281409	307002	54206.4	95002.9	175545	202978	231124	1.09219e+06	355933	1.47242e+06	154305	191089	365952	193915	174550	475078
481	M593T29	1.65885	0.730184	1.28626	0.20162	0.349033	UP	593.34	593.328	593.346	29.3037	29.0795	29.4403	54	21	33	1.17269e+06	1.09605e+06	2.07372e+06	1.81819e+06	3.33995e+06	5.23899e+06	6.59843e+06	40851.6	8.13085e+06	220305	95277.2	172014	666957	429014	873774	99860.5	67706.2	41159.9	61402.8	1.6969e+06	64150.8	656955	29761.4	130619	247049	41762.8	6.43823e+06	255013	488502	372925	139565	878805	194329
482	M555T34_1	1.29213	0.369752	1.28346	0.202654	0.349751	UP	555.307	555.3	555.312	33.5832	33.3852	33.7443	64	21	43	246224	912114	815433	1.17857e+06	1.18237e+06	200129	1.77496e+06	806375	400959	1.53591e+06	635368	1.07173e+06	66200.5	869910	81070.7	1.11454e+06	66272.4	500358	1.15353e+06	341282	219563	302765	268139	1.18276e+06	2.26945e+06	2.67503e+06	63245.5	2.52356e+06	2.1431e+06	237583	79595.3	2.42893e+06	73331.6
483	M203T22	1.27854	0.3545	1.27847	0.204596	0.351089	UP	203.053	203.051	203.055	21.9345	21.242	22.5558	59	21	38	235756	878548	809563	1.12326e+06	1.01927e+06	2.29101e+06	490463	723902	160913	1.30748e+06	97092.3	145394	330452	613187	1.83576e+06	595965	1.12298e+06	437391	84671.8	2.03034e+06	296478	490080	108039	793176	1.21067e+06	851059	746138	1.21978e+06	372578	1.07121e+06	292925	594115	286654
484	M267T5	1.13694	-0.185158	-1.27661	0.205305	0.351573	DOWN	267.061	267.059	267.063	4.85637	4.44913	5.15392	91	35	56	631424	7.13617e+06	2.88665e+06	6.27664e+06	3.5333e+06	1.45897e+07	9.79395e+06	6.18418e+06	4.83282e+06	8.35287e+06	6.94209e+06	1.14107e+07	9.93181e+06	6.17954e+06	2.53924e+06	6.03466e+06	7.64808e+06	9.86654e+06	3.52628e+06	1.39909e+07	6.09384e+06	8.82361e+06	6.05643e+06	9.246e+06	5.928e+06	5.53045e+06	6.74475e+06	1.04026e+07	8.36601e+06	9.31339e+06	3.45021e+06	7.10411e+06	5.8691e+06
485	M315T5	1.24089	0.311381	1.27444	0.205788	0.351902	UP	315.052	315.047	315.061	4.93038	4.50727	5.18023	79	32	47	179875	827787	602264	1.0272e+06	904933	423904	384793	255188	595481	1.15797e+06	629018	592711	1.79167e+06	645189	470576	1.16517e+06	572291	584653	226011	106402	673077	859445	1.39086e+06	354606	430501	540892	3.23926e+06	401358	1.3124e+06	1.11149e+06	1.65989e+06	886989	864851
486	M937T34	1.17496	0.232613	1.27384	0.205975	0.352029	UP	936.635	936.625	936.645	33.998	33.8565	34.1917	69	28	41	33912.9	95392.8	48786.5	111943	76461.6	189440	112223	56948.2	123403	59360.4	37531	99534.5	115989	79890.3	53828.4	110644	76600.6	121014	92382.8	65330.7	23227.6	94532.9	17424.7	87061.9	87292	79949.4	127201	108511	62330.3	98656.4	77162.3	145126	101917
487	M389T44	1.20189	0.265303	1.27662	0.207181	0.352845	UP	388.925	388.922	388.927	43.7752	43.2335	44.1795	55	19	28	10867.5	106500	87564.1	128001	61206	90441.3	91849.2	56539.2	118861	72211	39278.9	207122	103388	99848.2	134261	33846.7	98298.4	91163.7	66390.6	76632.3	152112	67359.1	108131	42971.2	100674	31236.1	46078.7	97825.7	73859.2	85466.8	543372	100362	35019.8
488	M165T12	1.14448	-0.194694	-1.27366	0.207208	0.352863	DOWN	165.066	165.057	165.067	11.9908	11.7211	12.5832	49	23	26	77116.3	1.21158e+06	579875	1.05863e+06	528398	1.22272e+06	1.67784e+06	2.23786e+06	752271	2.16897e+06	387282	1.92031e+06	791152	1.97191e+06	780981	1.98909e+06	1.45886e+06	1.4383e+06	703642	855274	362258	863949	840587	1.53293e+06	894048	1.40979e+06	2.09041e+06	1.1872e+06	1.32636e+06	1.05368e+06	1.34285e+06	492534	888713
489	M128T24	1.14355	0.193524	1.26671	0.208714	0.353875	UP	128.107	128.106	128.109	24.4171	23.8385	25.1687	74	29	41	59561.3	407153	193197	465602	248258	591152	600851	246235	601254	635154	226418	874039	147346	265697	592243	341279	516592	219293	216190	351856	753941	363388	382358	524428	415219	272257	156530	536233	328028	334430	328743	321051	240269
490	M310T29	1.53328	-0.616623	-1.2759	0.209274	0.354249	DOWN	310.205	310.202	310.208	29.0003	28.5913	29.3587	83	30	49	1.65236e+06	6.2318e+06	9.61191e+06	4.06436e+06	3.77819e+06	938320	2.13313e+06	3.22562e+06	624401	4.54303e+06	1.26933e+06	778300	995530	1.14529e+07	3.74072e+06	3.52381e+06	872884	1.74656e+07	4.18117e+06	1.7137e+06	349288	4.2208e+06	2.12672e+06	1.08033e+07	1.02522e+06	2.09458e+07	917427	6.41013e+06	4.68791e+07	2.25849e+06	3.09167e+07	4.07201e+06	4.03991e+06
491	M345T33	1.32904	-0.41038	-1.26601	0.21101	0.355399	DOWN	345.106	345.102	345.11	33.4142	32.8985	33.6742	58	25	33	88684.6	377840	388395	283737	265453	32642.7	105365	573220	35546.7	276166	86335.8	307056	137607	209272	125136	89336.6	827422	257325	180053	13337.4	424584	1.04923e+06	595327	352529	67753.8	795151	322253	52855.9	563641	87982.1	1.72568e+06	141425	801988
492	M175T4	1.25921	-0.332522	-1.2617	0.211351	0.355624	DOWN	175.058	175.057	175.062	3.54552	3.33695	3.95143	78	32	46	168390	829447	646995	658703	607051	1.62859e+06	3.01529e+06	1.07125e+06	2.14694e+06	551882	463389	2.24695e+06	1.14222e+06	938400	866920	466064	732543	491372	1.08496e+06	382035	2.038e+06	505292	609257	552760	959728	735372	962590	351867	395877	486370	536875	452229	574215
493	M809T36	1.19131	0.25255	1.25868	0.211612	0.355795	UP	809.456	809.446	809.461	36.4845	36.3347	36.6775	75	30	45	42799.4	215069	94382.4	256074	216322	72759.5	297829	156376	273996	336105	398273	195392	239017	203747	76073.1	180546	114409	294324	227883	108742	333607	157981	151042	259009	98484.8	84572.7	355849	158361	282288	419668	239482	102356	219120
494	M361T5	1.27681	-0.35254	-1.26034	0.212461	0.356353	DOWN	361.13	361.121	361.137	5.30414	5.04572	5.44795	46	20	26	49796.3	187742	163236	146901	129418	139585	149465	197370	99749.8	334708	75946.6	218985	219616	96898.3	553751	136425	182480	156741	934907	169026	69950.9	79649.7	128899	62165.4	230085	255351	205050	71223.1	161441	85165.3	128362	62805.2	111094
495	M342T34_1	1.35836	0.441864	1.25497	0.212725	0.356525	UP	342.269	342.265	342.271	34.4072	34.135	34.6005	64	24	40	412669	1.22206e+06	1.32927e+06	1.66e+06	2.03341e+06	2.54282e+06	299044	461273	227311	4.83418e+06	187037	724311	946798	306087	546601	1.69722e+06	463766	558091	1.70136e+06	429471	115390	1.63455e+06	276177	859872	3.33317e+06	450279	2.31192e+06	6.04552e+06	1.22386e+06	672531	2.17015e+06	591206	809666
496	M183T3	1.14915	-0.200562	-1.25457	0.213914	0.357299	DOWN	182.903	182.901	182.905	2.68012	2.088	3.10555	60	21	34	7196.19	181851	89918.6	158249	84435.7	178840	164134	83482.2	158417	319017	181483	207177	168455	148172	346634	197875	395331	160977	159485	121062	108288	228524	382488	65686.5	160914	167802	76946	284881	77672.6	96254.6	311972	309128	100322
497	M220T27	1.26086	0.334411	1.24828	0.215238	0.358155	UP	220.063	220.061	220.069	27.2475	26.3648	27.5123	54	18	36	275716	698830	587467	881129	815535	752762	879676	365808	299379	1.06909e+06	181252	329280	156483	138585	197970	1.38935e+06	835259	1.23998e+06	601240	352978	196287	678047	632087	1.12844e+06	322905	3.08815e+06	1.66313e+06	489366	349312	300541	157815	1.05607e+06	44014.1
498	M552T22	1.21804	0.284566	1.25121	0.215464	0.3583	UP	552.221	552.215	552.224	22.2976	21.7958	22.803	92	35	57	585177	3.50446e+06	3.00921e+06	4.26858e+06	2.5741e+06	9.60531e+06	3.5156e+06	2.12734e+06	892861	1.98027e+06	1.14261e+07	1.44289e+06	1.74022e+06	1.66845e+06	4.46699e+06	1.7318e+06	1.62042e+06	3.18134e+06	1.94375e+06	3.33237e+06	1.1144e+07	2.25433e+06	2.17404e+06	2.57601e+06	2.42233e+06	1.63305e+06	1.57447e+06	6.76094e+06	3.43607e+06	3.18467e+06	1.51756e+06	700586	1.80411e+06
499	M233T13	1.53491	0.618153	1.24564	0.216503	0.358966	UP	233.091	233.085	233.094	13.2089	12.9207	13.6158	52	18	33	126850	644926	1.21199e+06	989914	1.41939e+06	224708	396546	79522.6	120104	24520.8	247121	399844	30361.2	0	6.96682e+06	20941.7	1.64683e+06	484135	81782	1.8452e+06	260308	918364	956557	88244.7	857901	233739	102293	738434	25026.3	184444	357064	0	81392.4
500	M188T4_2	1.34892	-0.431803	-1.25003	0.218134	0.360004	DOWN	188.176	188.175	188.178	4.29567	3.49475	4.5794	94	34	55	1.31333e+06	2.08993e+06	2.4154e+06	1.54919e+06	1.08859e+06	2.12308e+06	1.53767e+06	6.14203e+06	1.4145e+06	2.67171e+06	502052	1.46271e+06	3.38642e+06	1.18607e+06	1.84656e+06	2.05337e+06	1.1978e+06	800073	4.82267e+06	1.14893e+06	4519.91	2.07819e+06	911808	385943	1.38673e+06	1.61734e+06	1.35494e+07	643694	358625	1.49324e+06	1.71085e+06	986096	1.8791e+06
501	M154T32	1.16689	0.22267	1.24022	0.21815	0.360014	UP	154.132	154.129	154.133	32.4412	32.1812	32.764	51	20	31	9557.48	43382.1	23024.5	50622.2	33137.5	34638.7	48928.9	75792.6	24263.4	104021	31521.8	50648.4	30709.3	33185.6	36461.6	79034.8	18843.6	72724.1	66590.9	14605.5	17240.2	19971.7	30629.8	28409.1	51786.8	55065.2	73711.7	31802.2	20378.3	21908.5	35582.4	34148.8	48250.9
502	M766T37	1.19294	0.254525	1.23561	0.219788	0.361046	UP	766.434	766.425	766.448	36.5533	36.1483	36.6802	60	24	36	17126.6	96264.9	52780.9	114699	91064.3	61054	187781	58962.5	219419	139936	185373	76227.7	77858.8	76798.4	15992	107729	42475	179538	74415.2	45585.5	75703.5	62998.5	99686.3	126671	30395	69167.9	157680	53749.7	89625	177512	146308	45505.4	53961.1
503	M262T4	1.33283	-0.414489	-1.23484	0.220772	0.361662	DOWN	262.129	262.125	262.131	4.23808	3.95188	4.68493	46	20	26	148268	470560	436558	353054	457580	989542	852178	68668.7	372267	820961	1.27053e+06	1.02807e+06	240360	607338	41059.8	425921	74457.9	1.10461e+06	57873.1	249156	37787.5	479577	35258.7	1.55353e+06	45960.3	694199	59513.4	988444	377913	620350	172791	368120	692517
504	M231T6_2	1.1899	0.250844	1.2317	0.221237	0.361952	UP	231.151	231.142	231.162	6.19314	5.75403	6.96968	52	16	31	370534	3.6779e+06	2.03586e+06	4.37635e+06	3.43246e+06	2.13642e+06	4.41623e+06	6.31884e+06	5.13839e+06	5.22489e+06	1.04072e+06	5.67147e+06	2.49218e+06	4.11103e+06	638503	4.39445e+06	2.42056e+06	6.62133e+06	6.6875e+06	3.79959e+06	1.07342e+06	8.62239e+06	927412	2.58395e+06	2.17852e+06	4.28165e+06	1.161e+06	5.45327e+06	4.76453e+06	2.36903e+06	2.1274e+06	6.06018e+06	4.45126e+06
505	M305T25	1.20981	0.274784	1.23173	0.22138	0.362041	UP	305.136	305.134	305.14	24.5156	24.2383	24.9032	86	33	53	595171	2.76786e+06	1.93571e+06	3.34859e+06	2.58525e+06	4.17558e+06	5.41631e+06	1.91919e+06	1.94353e+06	2.50222e+06	1.22593e+06	1.33193e+06	1.32839e+06	7.21008e+06	2.91031e+06	2.22025e+06	2.90578e+06	3.14853e+06	3132.82	206432	2.44714e+06	5.86337e+06	2.50503e+06	7.51379e+06	1.13567e+06	6.45224e+06	1.3877e+06	1.89484e+06	6.43606e+06	3.2938e+06	2.0322e+06	2.29218e+06	1.18712e+06
506	M302T24	1.23036	0.299079	1.23066	0.221668	0.36222	UP	302.2	302.197	302.202	23.5992	23.128	24.3218	91	33	57	1.44697e+06	5.63031e+06	4.09781e+06	6.92731e+06	6.0493e+06	9.12196e+06	5.21789e+06	6.02022e+06	3.1418e+06	1.0635e+07	3.4061e+06	1.37253e+07	5.34816e+06	5.66334e+06	6.337e+06	5.916e+06	1.99712e+06	1.85525e+07	773235	2.16834e+06	788313	9.48613e+06	7.55416e+06	4.32915e+06	6.56689e+06	3.53119e+06	3.74179e+06	4.71219e+06	8.11733e+06	1.42347e+06	5.54964e+06	1.2983e+06	4.22077e+06
507	M405T33	1.44361	0.529679	1.2304	0.221733	0.36226	UP	405.268	405.25	405.272	32.6923	32.4608	33.0487	81	31	50	567067	646182	805520	932693	1.43866e+06	897499	2.27405e+06	555199	751767	228669	228314	4.66826e+06	548196	371232	664495	303771	467509	547139	369005	426753	869619	260612	793538	406566	514836	1.52371e+06	139433	338275	384234	518579	458942	495880	320254
508	M342T26	1.25967	0.333041	1.23017	0.221854	0.362335	UP	342.231	342.215	342.234	26.3103	25.9968	26.869	81	32	48	1.34341e+06	3.36788e+06	2.77262e+06	4.2424e+06	4.07092e+06	1.98911e+06	606124	6.5034e+06	323298	6.34524e+06	4.44663e+06	1.03781e+06	512632	1.04797e+06	2.48461e+06	6.44987e+06	868760	7.66289e+06	3.03179e+06	1.49627e+06	221252	3.71833e+06	753753	372172	3.57835e+06	3.758e+06	4.53233e+06	5.32835e+06	2.95493e+06	945714	2.04348e+06	2.70612e+06	4.42789e+06
509	M409T24	1.2974	-0.375625	-1.23737	0.222241	0.362575	DOWN	409.17	409.162	409.178	23.9373	23.4655	24.3803	55	20	35	158887	546160	552830	420964	295461	401878	1.05914e+06	2.13606e+06	823927	2.29377e+06	206788	405937	147318	643020	105000	1.61461e+06	91706.6	485862	74488.6	125143	139762	425215	128012	893538	466753	674602	365053	241410	623471	610999	148171	194670	500495
510	M273T3	1.13437	0.181892	1.2289	0.222358	0.362647	UP	272.795	272.791	272.802	3.49001	3.14937	3.95143	64	27	37	7790.41	52957.6	22543.9	59933.8	32045.4	100810	103260	29300.4	14287.5	52578.4	57242.2	69765.8	58254.9	49403.3	45413.2	47848.5	74185.3	71071.3	58729.8	55480.2	47198.6	53168.9	28858.3	57328.6	13845.7	32284.9	54330	108391	45229.6	65293.8	45679.8	56185.3	46625.6
511	M278T28	1.26997	0.344799	1.22756	0.222919	0.362994	UP	278.108	278.104	278.112	27.9201	27.5058	28.066	66	22	43	351765	754856	677544	958647	915298	3.21173e+06	390600	438473	257863	2.09926e+06	782688	471539	862260	1.25437e+06	1.0889e+06	557705	1.18406e+06	648767	263956	197882	141883	504575	2.6025e+06	1.06938e+06	140893	522697	971155	511895	171698	725638	637166	348770	793887
512	M224T9	1.83485	-0.87566	-1.22978	0.223559	0.363388	DOWN	224.129	224.119	224.131	9.2215	8.98162	9.56375	41	18	23	653794	3.81811e+06	7.08693e+06	2.08089e+06	5.70183e+06	121866	110525	230999	98583.4	172095	82502.8	207784	44122.4	167894	237945	2.57597e+07	348661	4.26742e+06	1.14609e+06	91679	117123	98657	3.99042e+06	247598	505415	178105	2.23335e+07	7.31557e+06	192834	2.48477e+06	1.24682e+07	81357.3	227669
513	M691T20	1.39806	0.483426	1.22224	0.224801	0.364148	UP	690.82	690.813	690.825	20.495	20.2832	20.9105	54	20	34	19200	36792.7	47673.4	51990.4	72119.1	0	14703.6	49593.2	4971.58	45266.2	12907.7	27680.5	6711.9	0	21360.6	12591.3	6247.72	245068	4116.4	77160.2	4550.3	34252.8	3724.03	28192.2	38267	19847.7	39576.7	38093.5	43896.9	56369.6	0	5204.99	3921.64
514	M142T5	1.58546	-0.664897	-1.23062	0.225761	0.364732	DOWN	142.087	142.08	142.09	4.64492	4.08177	4.93902	45	19	24	393980	1.27027e+06	2.17139e+06	801203	783109	895304	1.27721e+07	400483	541332	1.92795e+06	220988	2.75236e+06	1.42433e+06	2.5746e+06	121543	1.07288e+06	202119	2.05372e+06	714586	110304	228879	1.86774e+06	120583	3.32851e+06	248043	427630	1.28605e+06	399105	1.55491e+06	844611	682019	692280	1.44429e+06
515	M223T36	1.51514	0.59945	1.21906	0.226162	0.364975	UP	223.136	223.134	223.143	35.5925	35.471	35.6742	43	14	29	199465	268924	470825	407178	615337	51318.8	43610.7	168426	50951.3	80708.3	41091.3	30905.2	60575	30224.4	1.82294e+06	46494.5	590719	43101	17298.7	635229	19435.3	40557.1	252850	29582.5	153252	58286.9	53331.6	294700	66856.6	69433.9	245392	142190	67733.6
516	M341T24	1.3848	0.469681	1.21339	0.228331	0.366281	UP	341.175	341.168	341.18	24.2308	23.87	24.8452	51	21	29	522316	808111	755120	1.11908e+06	1.69245e+06	714408	594142	751970	624904	673251	878294	436104	196306	222446	213048	373127	214704	2.75851e+06	110258	1.79901e+06	945764	3.21157e+06	331271	535970	218782	930024	423977	464343	1.24435e+06	785187	385984	350134	1.29917e+06
517	M196T7	1.74245	0.801121	1.21504	0.229059	0.366716	UP	196.073	196.067	196.077	6.71713	6.15612	7.00978	46	17	29	1.76938e+06	1.60873e+06	1.02977e+06	2.80314e+06	7.36813e+06	901754	1.98416e+06	1.43351e+06	1.47772e+06	1.20307e+06	314459	2.10219e+06	3.81388e+06	1.02651e+06	1.16502e+06	1.66938e+06	2.17342e+06	3.911e+06	4.36815e+06	499400	233525	1.32537e+06	1.14281e+06	1.04968e+06	1.32971e+06	2.36739e+06	3.04187e+06	752293	1.07002e+06	1.05995e+06	635656	1.82098e+06	1.68502e+06
518	M202T22	1.26344	0.337355	1.21178	0.229242	0.366825	UP	202.049	202.046	202.059	21.9005	21.2392	22.4277	83	28	51	2.41446e+06	8.19736e+06	7.95401e+06	1.0357e+07	8.90964e+06	2.40064e+07	4.6211e+06	7.54097e+06	684319	1.31913e+07	246153	0	2.9464e+06	6.1828e+06	1.95618e+07	5.96667e+06	1.17873e+07	4.14413e+06	1.55521e+06	2.08344e+07	2.06037e+06	5.19884e+06	239696	8.0206e+06	7.79572e+06	8.78045e+06	7.45144e+06	1.23489e+07	3.06052e+06	1.11416e+07	1.99401e+06	6.06288e+06	2.84717e+06
519	M597T21	1.3084	0.387808	1.20967	0.230372	0.367496	UP	596.769	596.762	596.774	21.0071	20.7278	21.5603	58	16	42	10892.2	34764.8	39788.6	45067.2	39793.3	17075.3	11720.3	35075.6	5600.39	25170.7	22291.1	17552.9	7407.18	17464.9	5360.67	8557.37	10499.3	168130	5906.44	21896.5	36575	21090	21749.3	37067.3	27550.6	29545.5	26911.3	29163.3	42714.7	59354.7	42122.6	20894.1	10879.9
520	M220T17	1.2583	-0.331471	-1.20713	0.231681	0.368267	DOWN	220.119	220.117	220.121	17.4554	17.1995	18.0003	90	33	57	572170	6.90514e+06	5.68687e+06	5.48769e+06	5.13597e+06	2.52946e+06	6.48789e+06	3.64163e+06	1.65836e+06	1.12765e+07	4.03024e+06	2.10454e+07	7.86744e+06	9.81256e+06	1.53248e+06	5.61996e+06	3.71397e+06	1.75041e+07	2.73918e+06	3.23361e+06	6.32099e+06	4.43652e+06	3.24279e+06	2.51817e+07	1.69055e+06	7.11651e+06	3.75945e+06	6.9087e+06	1.93423e+07	7.40706e+06	2.08856e+06	5.9639e+06	8.48731e+06
521	M316T23	1.41139	-0.497115	-1.21122	0.232365	0.368669	DOWN	316.179	316.174	316.185	22.6883	22.2712	23.2548	78	28	43	706081	2.31096e+06	3.08683e+06	1.63737e+06	1.46561e+06	1.63549e+07	283530	8.77694e+06	185337	3.33296e+06	947966	1.7517e+06	2.09933e+06	1.04781e+06	206076	2.85551e+06	1.12667e+06	1.78187e+06	930957	863096	318227	3.5463e+06	556440	2.03262e+06	915116	5.09724e+06	6.45418e+06	2.47901e+06	4.89725e+06	712098	504524	1.37805e+06	1.72925e+06
522	M271T28	1.23827	0.308321	1.20152	0.232681	0.368853	UP	271.168	271.165	271.17	28.3233	27.9358	28.5828	85	34	51	1311985	4.52548e+06	3.38195e+06	5.60375e+06	5.26852e+06	3.89303e+06	3.77018e+06	8.02365e+06	2.93619e+06	2.69516e+06	2.03837e+06	3.4414e+06	3.00974e+06	8.51054e+06	5.05239e+06	5.34849e+06	929855	1.65886e+07	7.24098e+06	2.08125e+06	959555	5.44847e+06	2.3119e+06	4.21716e+06	2.73369e+06	4.89313e+06	5.2448e+06	784103	3.61862e+06	4.13917e+06	3.4621e+06	3.4409e+06	4.6622e+06
523	M269T11	1.24623	-0.317568	-1.19739	0.235909	0.370723	DOWN	269.11	269.1	269.122	10.7789	10.3	11.1866	35	18	16	106147	826486	687616	663190	543309	201113	296046	294612	730621	2.5131e+06	132520	140335	556270	648477	502524	2.0912e+06	372577	1.05854e+06	131632	401879	977323	619561	371436	1.31296e+06	802146	1.15786e+06	199576	851436	2.67643e+06	829275	481804	598977	1.04814e+06
524	M623T32	1.15869	0.212493	1.19365	0.23603	0.370793	UP	623.44	623.426	623.45	32.4293	32.1812	32.5292	41	20	21	44812.1	193793	110159	224406	134314	379273	266546	177036	159791	327259	580577	233177	139292	119560	122333	195541	67943.7	321129	190397	52424.7	86866.7	46706.5	100900	133092	145063	116575	150758	301693	64650.7	120344	109782	212493	156731
525	M986T36	1.14399	0.194077	1.19234	0.23623	0.370907	UP	985.563	985.55	985.57	36.2818	36.1445	36.4132	71	27	44	28231.2	193045	82463.7	220842	142315	179901	232279	129047	161930	231829	414947	167483	300629	170908	79901.4	153147	126211	238109	183906	111345	167633	118363	269537	190975	149356	66582.2	292144	129345	361648	272913	250100	78851.1	172300
526	M564T23	1.29401	0.371853	1.1885	0.238484	0.372192	UP	563.767	563.761	563.774	22.7772	22.462	23.4945	78	26	52	15426.3	63425.6	72704	82073.7	74292.4	36577.8	26349.5	63439.7	29416.5	58715.3	69049	27800.8	10764.3	23638.4	14143.6	16508.7	35011.8	309171	2261.94	61869.9	30794.3	33112.8	28885.7	64085.9	27990.5	74418.9	52368.3	49792.5	54853.3	28236.7	94351.9	41457.9	27622.9
527	M938T34	1.16593	0.221481	1.18234	0.240151	0.373132	UP	937.636	937.625	937.647	34.002	33.8565	34.1917	63	23	40	21196.7	59788.9	29547.7	69569.9	50224.3	113370	88858.3	37957.1	50927.3	40837.3	30471.9	40840.1	76320.3	46185	56896.7	84274.2	61591.3	68978.9	57692.5	45661.4	12980.9	78145.4	16433	61936.2	56097.1	37670.7	85476.5	63255.3	29989.2	55389.4	46263.7	69051	57863.1
528	M332T32	1.22167	0.288858	1.17908	0.241565	0.373922	UP	332.194	332.191	332.199	31.78	31.5517	31.9813	86	33	53	844918	1.97596e+06	1.50914e+06	2.41397e+06	2.05672e+06	1.2887e+06	1.20977e+06	3.26805e+06	1.21188e+06	5.50762e+06	1.68163e+06	3.44336e+06	1.51249e+06	895178	838973	3.51884e+06	447749	4.48899e+06	4.75367e+06	311280	459943	689292	671127	1.33532e+06	4.90542e+06	1.56218e+06	4.26187e+06	1.75561e+06	703165	591570	772584	1.85927e+06	1.22157e+06
529	M303T24	1.21317	0.278786	1.17835	0.241795	0.37405	UP	303.201	303.194	303.204	23.6462	23.1653	24.3218	66	25	39	244012	936077	667363	1.13562e+06	961903	1.59934e+06	935377	765956	580403	1.85468e+06	461231	2.27073e+06	1.05912e+06	948771	1.08458e+06	1.35283e+06	313468	2.93162e+06	60133.3	505110	117275	635983	1.23889e+06	795705	1.09264e+06	572274	750552	839723	1.39483e+06	247813	884733	234688	713179
530	M651T35	1.22733	0.295518	1.17883	0.242586	0.37449	UP	651.381	651.373	651.386	34.5558	34.1373	34.6715	68	22	46	113274	464219	429104	569748	399591	2.16768e+06	1.72131e+06	376877	1.14332e+06	279702	220139	523270	787584	221574	600900	231952	494919	320271	400702	143582	85548	519654	112556	199635	624670	303490	674585	183064	388117	369633	261263	375954	440344
531	M987T36	1.1536	0.20614	1.17106	0.24463	0.375616	UP	986.567	986.553	986.573	36.2807	36.1445	36.4115	58	22	36	17012.8	112900	53551.2	130242	89252.3	102161	139897	74476.2	104535	121619	151285	150921	130434	148055	46845.5	88748.8	72295.1	126727	118809	61671.9	108302	84994.1	141571	165408	88764.6	37231.8	176215	68530.1	132280	289934	133673	41267.5	59626.4
532	M466T33	1.32358	0.404449	1.16807	0.245943	0.376333	UP	466.323	466.317	466.326	32.7013	32.5307	33.05	48	20	28	437747	1.13177e+06	1.26766e+06	1.49799e+06	1.74309e+06	4.66828e+06	589670	866903	335733	381479	308343	147108	1.22043e+06	878468	549962	644954	1.41327e+06	293973	1.39772e+06	388089	501820	1.42715e+06	1.01865e+06	955078	1.02368e+06	202793	690609	378654	602852	3.8518e+06	482302	3.54418e+06	897058
533	M283T6	1.15575	0.208833	1.16443	0.247638	0.377252	UP	283.125	283.123	283.132	5.84543	5.40848	6.00413	77	31	46	337848	3.75115e+06	2.17487e+06	4.3354e+06	2.60064e+06	3.66071e+06	4.96432e+06	4.59452e+06	653678	6.4294e+06	330447	4.063e+06	4.64712e+06	3.89389e+06	3.79691e+06	7.57704e+06	3.60651e+06	4.35518e+06	411851	774490	141319	4.87983e+06	365930	4.93092e+06	6.96428e+06	5.40658e+06	6.45838e+06	2.85548e+06	6.40513e+06	4.16313e+06	4.57699e+06	2.99767e+06	6.42206e+06
534	M292T33	1.20943	0.274323	1.1627	0.247998	0.377446	UP	292.197	292.192	292.199	32.7208	32.5307	32.8113	50	19	31	150510	310694	195738	375761	343733	306983	454303	531237	155563	602293	244506	437564	221336	218305	385031	412430	171013	1.16153e+06	425548	130492	118781	114641	97102.6	241575	175548	295168	318367	245521	176712	194617	160145	183519	287342
535	M292T30_2	1.23544	0.30502	1.16159	0.248486	0.377709	UP	292.197	292.186	292.199	29.9435	29.5973	30.085	63	22	40	324525	582274	391964	719362	743802	320946	1.12357e+06	896566	1.98813e+06	1.1998e+06	690840	1.08478e+06	310915	256844	345827	750811	139426	615163	961523	246299	207259	201986	212442	373185	836657	793168	646118	610138	303006	228968	276535	237440	626658
536	M174T25_2	1.24263	0.313398	1.16053	0.24911	0.378043	UP	174.113	174.106	174.115	25.0703	24.7223	25.2917	62	20	41	272448	607465	536604	754855	677019	514992	226876	1.73653e+06	390266	839680	233790	427246	536452	521034	746455	193781	547997	205271	276315	273886	397875	361199	276961	555489	99777.4	229835	512653	388971	323412	315228	2.38848e+06	301867	1.93201e+06
537	M846T22	1.29249	0.370157	1.16017	0.250371	0.378717	UP	846.262	846.253	846.27	22.3382	21.8637	22.8337	50	13	37	22687.7	91880.2	114567	118774	97038.4	316651	79123.2	40768.4	0	37269.1	544936	47953.2	36213.1	55018.3	35405.1	23199	28903.5	40172.1	14463.3	61040.3	352473	42921	61297	56990.9	48061.7	27487.5	26697.5	153589	105278	125723	24847.1	18523.4	36515.4
538	M926T34	1.13264	0.179685	1.15596	0.250871	0.378982	UP	925.528	925.515	925.537	33.9961	33.8677	34.2072	64	26	38	20631.7	150350	70777.4	170292	94656.9	156969	183721	106051	125272	146800	277217	199874	205151	107314	71576.9	113229	111241	216520	78402.6	124789	144546	132463	158162	149423	88815.4	46318.3	133739	149748	156649	237058	150281	82660.3	66619.7
539	M312T21	1.10949	0.149895	1.15842	0.250876	0.378985	UP	312.133	312.13	312.136	20.6315	20.4105	21.4715	92	35	57	4783764	3.46456e+07	1.58857e+07	3.84389e+07	1.42732e+07	5.30709e+07	3.49388e+07	4.99208e+07	9.17485e+06	5.87509e+07	484477	4.32401e+07	1.96391e+07	2.9511e+07	2.57625e+07	3.61055e+07	4.41269e+07	3.90578e+07	1.2995e+07	2.56579e+07	1.87332e+07	3.65667e+07	7.7043e+06	3.60844e+07	4.7758e+07	5.37003e+07	6.19251e+07	3.34965e+07	4.48968e+07	3.88098e+07	3.91021e+07	1.00978e+07	4.6801e+07
540	M610T21_2	1.28004	0.35619	1.15717	0.250897	0.378996	UP	610.28	610.262	610.285	21.1517	20.6703	22.0007	56	19	36	51262.8	207062	229242	264908	240525	94387.9	112534	157045	33996.2	199365	113249	117208	41607.8	110536	48004.8	114916	172050	1.13148e+06	23090.9	114646	63269.5	120540	54680.9	257596	274078	355241	154046	160896	238219	261779	237054	56033.3	162138
541	M202T5	1.22835	0.296724	1.15308	0.251932	0.379544	UP	201.992	201.99	201.997	4.93442	4.50727	5.11393	53	19	34	15809.3	73577.3	56661.8	90523.5	84893.5	34508.9	47819.1	27610.7	54288.5	107965	61272.2	53384.6	171446	41843.5	47685.1	115064	54172.5	51691.9	12378.6	0	46591.6	67343.6	145898	27725.9	60971.6	33780.6	301543	36352.6	98401	107327	163543	68514.7	75313.9
542	M184T31	1.28085	-0.357096	-1.15643	0.2534	0.380315	DOWN	184.135	184.131	184.141	30.8771	30.5732	31.3067	72	31	41	58836.5	194508	200667	151859	110266	170335	24515.8	64539.6	49576.6	264780	74414.3	214809	63445.4	58823.7	206346	495373	59799.4	267163	150271	85663.7	142445	119507	164256	111250	24524.1	97657.3	46406.7	283454	111505	872517	59960.2	98266.3	380414
543	M313T21	1.11102	0.151888	1.15131	0.253677	0.38046	UP	313.136	313.134	313.15	20.6315	20.4105	21.4715	92	34	56	732735	5.08877e+06	2.35937e+06	5.65374e+06	2.17761e+06	7.90968e+06	5.1499e+06	7.38048e+06	1.43855e+06	8.724e+06	87956.4	6.38008e+06	2.77956e+06	4.26522e+06	3.74465e+06	5.15231e+06	6.45604e+06	5.77294e+06	1.876e+06	3.73772e+06	2.69939e+06	5.38335e+06	1.11083e+06	5.15409e+06	7.11193e+06	7.9605e+06	9.22964e+06	4.91982e+06	6.6631e+06	5.75379e+06	5.83884e+06	1.4632e+06	6.83591e+06
544	M595T30	2.13565	1.09467	1.15011	0.253907	0.380581	UP	595.356	595.341	595.361	29.5263	29.1803	29.6813	76	29	47	7085552	2.72126e+06	5.61952e+06	5.81279e+06	1.91507e+07	1.1628e+07	1.15667e+07	0	1.40488e+06	700125	341785	0	1.10443e+07	867011	1.75215e+06	16196.9	139518	0	2.25529e+06	1.52324e+06	1.48199e+06	1.8443e+06	158660	236544	1.19117e+06	4068.96	2.9635e+07	0	2.62292e+06	2.0153e+06	124658	387666	97561.9
545	M653T32	1.32647	0.407593	1.1456	0.255127	0.381216	UP	653.406	653.396	653.412	32.3053	32.2108	32.4032	56	13	43	164932	161950	139066	214682	301397	97432.5	109464	94389	136639	118293	60917.2	165507	69459.9	158394	219834	693868	87470.5	458870	106072	36678.4	74367.9	391933	95298.6	110625	212589	67430.3	104217	83959.7	192497	117479	171232	218477	454325
546	M259T35	1.25096	0.323034	1.14498	0.255229	0.381269	UP	259.177	259.175	259.192	34.8058	34.735	35.007	48	20	28	110398	192581	147371	240911	259518	156398	268183	292268	55777.6	510306	109530	209188	157641	99045.6	170335	376263	75066.3	665241	318681	98343.1	33309	95296.3	97939.2	126461	89729.1	148780	178740	172695	109447	124508	205027	144925	169755
547	M296T21	1.24211	0.312789	1.14542	0.255394	0.381355	UP	296.151	296.138	296.157	21.0278	20.668	21.7483	100	35	56	1.12721e+06	3.15487e+06	2.90052e+06	3.91854e+06	3.44095e+06	4.1181e+06	1.86568e+06	3.12657e+06	668284	9.01414e+06	1.47333e+06	2.98397e+06	1.19586e+06	6.97542e+06	1.26675e+06	4.34387e+06	2.897e+06	2.71263e+06	365979	600252	1.05188e+06	8.44535e+06	2.34053e+06	4.44235e+06	1.72688e+06	1.38107e+07	1.1259e+06	6.138e+06	7.17592e+06	2.04665e+06	683083	1.92232e+06	2.89323e+06
548	M304T25	1.19369	0.255428	1.14412	0.255713	0.38152	UP	304.133	304.13	304.135	24.5167	24.2383	24.9032	92	34	58	3.37945e+06	1.62121e+07	1.12257e+07	1.93522e+07	1.51018e+07	2.47401e+07	3.15476e+07	1.14009e+07	1.12889e+07	1.4646e+07	6.45804e+06	8.47324e+06	8.02882e+06	4.20866e+07	1.66895e+07	1.32386e+07	1.73214e+07	1.79262e+07	116431	5.10834e+06	1.41355e+07	3.41891e+07	1.46241e+07	4.37052e+07	6.47509e+06	3.77512e+07	8.20864e+06	1.00382e+07	3.77749e+07	1.95134e+07	1.19332e+07	1.33579e+07	6.82659e+06
549	M104T1	1.10777	0.147655	1.14178	0.256746	0.382053	UP	103.955	103.954	103.957	1.14943	0.868267	1.6268	55	20	33	5976.09	82875.6	32727.1	91806.9	42118.3	116695	83387.9	151900	66582.9	67693.2	87303.5	75200.7	73756.5	74322.6	60697.1	68839.9	192524	63926.6	72054.2	145936	67958.5	94149	69421.4	54064.2	89710.1	55489.1	80342.6	69209.2	113102	131193	50778.6	60748.5	49212.8
550	M306T31	1.14334	0.193253	1.14207	0.257151	0.382261	UP	306.143	306.14	306.156	31.2374	30.9227	31.6252	70	23	47	161239	784221	455740	896615	466424	870017	1.10407e+06	1.08261e+06	402850	2.02305e+06	469234	1.30533e+06	347560	700788	463684	1.27809e+06	489480	1.01229e+06	966221	190944	258442	744704	582969	982888	515331	1.37997e+06	1.22378e+06	932771	159919	763402	574038	585755	1.00322e+06
551	M268T5	1.12301	-0.167368	-1.13731	0.258768	0.383089	DOWN	268.065	268.063	268.086	4.8594	4.50727	5.13995	77	31	45	62637.5	719394	302616	640595	355903	1.40169e+06	1.04029e+06	638639	671184	880256	815021	909446	1.17963e+06	682931	345820	636546	844128	961276	120708	1.44648e+06	622807	826289	638784	968580	360877	514415	608789	1.09471e+06	883546	960273	385991	663870	640586
552	M253T6	1.22033	0.287272	1.13662	0.258937	0.383175	UP	252.973	252.972	252.976	6.10643	5.80033	6.36273	50	22	28	43996.9	269305	222773	328924	278090	271357	208461	75066.9	110873	436322	1.21238e+06	175280	113453	239597	387983	121857	293559	349104	30929.2	360691	0	213861	123152	183336	137624	70134.9	50322.3	643059	437358	231584	271120	251512	145288
553	M309T36	1.12461	0.169424	1.13344	0.260113	0.383772	UP	309.21	309.206	309.215	35.8118	35.5937	35.9932	36	19	17	35220.1	185594	82386.3	208721	113574	305107	179779	259506	186091	318251	269438	175295	231862	110440	190471	73511.5	213690	120807	125869	139093	136765	215374	232180	113205	236146	477207	202479	267689	133667	200718	146535	82336.3	152798
554	M358T35	1.15773	0.211293	1.1345	0.260242	0.383837	UP	358.282	358.279	358.285	34.9357	34.738	35.2668	57	22	35	1448583	2.63309e+07	1.6844e+07	3.0484e+07	1.75234e+07	2.65776e+07	3.19519e+07	1.80836e+07	2.71766e+07	1.97497e+07	1.87435e+07	4.06625e+07	1.57741e+07	2.22341e+07	3.06962e+07	1.53595e+07	1.6815e+07	1.73454e+07	1.88316e+07	2.52913e+07	1.15743e+08	2.23811e+07	3.20894e+07	1.83755e+07	1.48528e+07	2.67091e+07	1.78862e+07	3.22216e+07	3.3415e+07	2.45393e+07	3.43915e+07	3.02119e+07	1.98041e+07
555	M407T25	1.30015	-0.378678	-1.13395	0.260701	0.384069	DOWN	407.225	407.212	407.228	25.1885	24.9425	25.8822	47	21	22	162874	614908	593009	472951	571158	169308	827744	640172	168099	2.55512e+06	373667	810742	169842	525247	101447	1.55962e+06	64603	1.40692e+06	476631	382644	105920	199965	122467	654626	1.07085e+06	630522	659375	1.29252e+06	280191	282605	86143.3	416226	104367
556	M267T22	1.09974	0.137164	1.13222	0.261083	0.384262	UP	267.127	267.113	267.13	22.267	21.577	22.8863	57	23	34	173185	2.42818e+06	967847	2.67037e+06	1.04957e+06	3.24469e+06	1.77179e+06	1.43177e+06	2.63463e+06	1.64394e+06	3.21469e+06	1.87375e+06	2.92725e+06	3.30055e+06	2.26223e+06	1.86466e+06	1.98889e+06	1.55879e+06	1.61927e+06	1.16373e+06	4.80516e+06	1.76906e+06	3.83555e+06	2.11715e+06	2.92511e+06	1.34808e+06	2.91419e+06	112183	2.43678e+06	3.57799e+06	1.84529e+06	1.66183e+06	2.59671e+06
557	M414T20	1.15603	0.209183	1.13163	0.261126	0.384283	UP	414.131	414.113	414.137	19.9509	19.7823	20.9888	80	27	52	350682	1.49031e+06	895762	1.72285e+06	1.05804e+06	1.39484e+06	1.34449e+06	2.27794e+06	462174	1.70681e+06	289917	2.56253e+06	273234	1.98217e+06	1.63678e+06	2.02785e+06	378012	1.73435e+06	404875	2.06249e+06	339592	1.97114e+06	271365	854384	590962	1.86401e+06	1.17975e+06	3.94426e+06	2.5228e+06	2.12645e+06	615614	836692	1.72518e+06
558	M334T26	1.30318	0.382035	1.12887	0.262477	0.384961	UP	334.098	334.093	334.105	25.535	25.3012	25.7977	54	17	35	152281	637472	777426	831689	845716	3.20655e+06	1.13411e+06	430320	673322	0	956558	94146.7	1.5448e+06	312353	0	29584.4	1.11548e+06	293435	0	0	448277	3.37681e+06	339371	450958	380120	601468	282296	990442	165729	808700	682496	538650	123344
559	M218T20	1.31141	0.391116	1.12633	0.263053	0.385249	UP	218.044	218.043	218.05	20.2854	19.8057	20.6518	66	26	37	280426	1.05394e+06	1.14962e+06	1.38203e+06	1.65265e+06	488031	535288	832328	9759.99	718231	539093	252632	0	802850	1.42434e+06	428319	1.79909e+06	232983	126623	2.4823e+06	1.21075e+06	905148	8916.25	349426	1.02045e+06	81868.7	1.56646e+06	3.97992e+06	38427.1	1.02229e+06	3.88338e+06	230617	1.59124e+06
560	M146T29	1.71136	0.775143	1.12836	0.263653	0.385548	UP	146.061	146.06	146.065	28.7875	28.3495	28.8627	70	27	43	786373	305076	185166	522095	1.44522e+06	470291	214377	937088	262269	294985	781788	297281	154583	308532	286339	255117	344765	131085	487128	463844	289194	262849	507284	348066	187772	117924	128362	236652	167914	253805	177138	161726	126728
561	M793T34	1.13982	0.188808	1.12344	0.264356	0.385897	UP	793.448	793.438	793.459	33.9916	33.8565	34.2133	80	31	49	34401.6	184526	94370.6	210327	125830	168377	184333	104797	203480	177044	510525	255859	182572	145990	89910	117185	115404	262115	119203	143752	225036	130046	206304	190489	101428	83260.7	151359	189573	179180	330750	168755	107760	124272
562	M326T22	1.21705	0.283384	1.12265	0.264549	0.385993	UP	326.162	326.154	326.166	21.8225	21.5867	22.2945	67	25	42	243161	501679	361779	610290	570933	713491	254936	1.12048e+06	89961.5	1.13183e+06	565268	300619	341844	423953	145414	928414	1.09868e+06	399943	44607.5	381281	146424	230254	328850	1.07868e+06	364050	697768	316426	934359	653991	335897	0	486694	288250
563	M160T31	1.2887	-0.365916	-1.12437	0.266355	0.386883	DOWN	160.134	160.133	160.136	30.8882	30.5732	30.967	68	27	41	344617	1.12138e+06	1.19947e+06	870167	714998	906224	88923.8	376157	281049	1.6821e+06	307120	1.26704e+06	273554	301353	1.30652e+06	3.0064e+06	279592	1.60065e+06	832211	528865	643652	574001	945355	632003	126568	618034	187894	1.51706e+06	637776	5.30443e+06	333587	668046	2.30939e+06
564	M232T27	1.16295	0.217786	1.11813	0.266742	0.387072	UP	232.192	232.183	232.194	27.4812	27.1548	27.861	46	17	29	67708.9	313885	196131	365032	240032	342849	103115	844175	110960	226255	262550	207931	163267	88314.6	195583	230422	276808	395595	129265	272869	143498	291554	224177	573362	745883	630204	188388	199057	505560	460992	77651	593304	179659
565	M112T5	1.82215	-0.865639	-1.12881	0.266744	0.387073	DOWN	112.051	112.046	112.052	5.3562	5.03398	5.73423	85	33	51	672876	1.8658e+06	4.3928e+06	1.02396e+06	530317	1.72713e+06	1.44651e+06	2.17093e+06	2.19347e+06	2.70464e+06	452004	1.71348e+06	1.23169e+06	585732	680230	641746	1.00658e+06	2.28143e+06	2.68276e+07	1.37811e+06	833491	1.27347e+06	387850	857208	1.95412e+06	2.32775e+06	1.33989e+06	381188	406344	601639	710974	469351	983103
566	M596T30	2.13264	1.09264	1.11714	0.26768	0.38753	UP	596.359	596.35	596.365	29.5263	29.1803	29.6813	58	25	33	2.71801e+06	1.00918e+06	2.09544e+06	2.15245e+06	7.31216e+06	4.12253e+06	4.50869e+06	2894.76	455256	260590	129187	6654.48	4.02355e+06	322350	644707	0	47804.8	0	870576	548771	562336	697356	79472.3	79294.7	457850	0	1.10792e+07	1586.08	989423	747127	34980.4	146031	7090.51
567	M176T4	1.36165	0.445352	1.11596	0.267782	0.38758	UP	176.012	176.01	176.017	3.76332	3.47305	4.23247	67	24	43	396710	577750	486935	786551	1.27966e+06	357957	310360	587716	290144	336125	545663	87537.4	706764	559846	876845	101741	1.083e+06	425847	267975	449654	223660	231125	1.752e+06	879574	192598	204831	311894	136420	153402	1.00602e+06	640938	363344	308865
568	M210T22	1.27167	0.346728	1.11462	0.267955	0.387664	UP	210.114	210.112	210.117	21.7614	21.4933	22.3452	48	17	31	153109	383943	348202	488251	554086	946339	219429	223247	816402	216479	181795	276081	386760	653675	238398	191326	228415	744250	114951	61180.5	1.33588e+06	591586	546983	200561	1.37671e+06	161418	243344	81194.2	281160	203467	134174	90026.8	871522
569	M630T34	1.1603	0.214503	1.11506	0.268413	0.387887	UP	630.401	630.394	630.405	34.1292	33.9958	34.2133	69	27	42	35298.7	152545	100665	176998	105365	443597	405405	170605	242444	111493	76733.3	84212.9	243915	90429.4	179275	113386	92650.6	217326	335917	42136.2	31397.2	178363	29626.8	72069.1	213993	168016	322232	73767.2	135046	108547	107722	126500	120694
570	M682T33	1.32134	-0.402004	-1.12071	0.268881	0.388114	DOWN	682.392	682.382	682.398	32.9574	32.8102	33.2825	44	18	26	89106.3	249398	304396	188746	127796	137711	60199.7	209699	102060	357028	81410.6	119872	229648	76962.4	82829.4	366636	58825.9	224314	1.75832e+06	379795	62686.8	132528	42350.5	120400	284797	152585	433218	210309	890124	194052	108175	199224	301600
571	M404T34	1.10712	0.146816	1.1145	0.268884	0.388115	UP	404.327	404.314	404.331	34.0045	33.721	34.128	57	24	33	36990.5	248795	113144	275446	109333	442003	337107	253768	223187	203519	182996	356752	397100	184225	202725	217642	212976	203838	306937	73879.4	135542	360309	103478	182883	184001	215375	706916	112852	249751	218127	259298	285677	276753
572	M175T3	1.1793	-0.237934	-1.10966	0.270728	0.389005	DOWN	175.142	175.134	175.145	3.45822	3.02077	3.94682	57	23	31	98641.8	455976	287183	386649	299528	258846	512036	684113	1.13052e+06	737529	96671.3	523044	1.08457e+06	812201	748054	431026	77647.1	416206	518389	123017	273234	723448	506962	569637	309861	351987	1.05521e+06	168910	571876	247948	506532	432881	527652
573	M245T25	1.23437	0.303778	1.10878	0.271082	0.389174	UP	245.152	245.148	245.155	24.6218	23.9688	25.0768	99	35	57	2.83529e+06	1.09219e+07	1.05767e+07	1.34817e+07	1.11245e+07	5.64755e+06	1.10523e+06	1.99406e+07	1.73328e+06	2.61326e+07	4.25938e+06	1.31664e+07	2.73607e+07	3.22032e+06	7.50263e+06	1.8168e+07	4.05831e+06	8.20203e+06	524272	5.38624e+06	1.36674e+06	1.348e+07	4.25847e+06	5.2352e+06	2.40906e+07	9.02858e+06	4.83798e+07	1.04767e+07	3.63893e+06	5.10022e+06	7.02784e+06	5.0978e+06	1.7684e+07
574	M1182T21	1.34832	0.431165	1.10664	0.271709	0.389475	UP	1181.53	1181.51	1181.54	20.7007	20.4747	21.3892	59	19	40	19631.6	45989.5	62474.5	61901.7	74321.2	1189.48	17607.2	47252.9	0	46677.5	14371.3	33813.7	5062.39	5652.38	7688.68	16367.6	14404.3	312880	5179.51	25284.6	12685.4	32243.3	1468.42	57457.1	53576.6	48211.1	52134.6	39978.6	58289.9	68887	56232	6752.26	21913
575	M229T6	1.15491	-0.207777	-1.10781	0.271941	0.389585	DOWN	229.156	229.154	229.157	6.21548	5.8072	7.04747	81	33	45	3.50305e+06	9.25835e+07	5.42131e+07	8.01652e+07	4.91693e+07	9.31951e+07	9.89727e+07	1.65335e+08	2.62334e+07	1.84865e+08	1.62409e+07	8.90206e+07	1.0463e+08	6.25199e+07	9.60535e+07	1.66897e+08	1.06817e+08	9.77343e+07	1.74628e+08	5.22511e+07	3.26237e+07	5.99036e+07	6.63617e+07	1.14827e+08	9.23272e+07	1.85366e+08	1.87077e+08	1.96368e+07	6.32874e+07	1.74679e+07	1.14747e+08	6.32377e+07	1.57627e+08
576	M228T25_1	1.23046	0.299195	1.10639	0.27223	0.389723	UP	228.129	228.126	228.149	24.6177	24.3785	25.0768	48	17	31	96218.2	331885	321641	408230	323627	77907.1	66811.3	421988	141664	835757	255477	396298	824277	145283	241445	605522	160881	154776	7009.06	48447.3	130285	355942	216347	214376	659155	290596	1.46327e+06	330619	97904	181486	197774	199924	649170
577	M970T34	1.14233	-0.191981	-1.1045	0.272544	0.389872	DOWN	969.559	969.55	969.57	33.9807	33.812	34.0773	73	31	42	17126	128292	62676	112028	77890.3	62316.2	132115	84860.3	116181	127562	279343	162493	168055	123514	60116.7	91992.7	90440.2	171328	85630.8	133941	121076	84320.9	150130	155044	57223.9	67217.3	120201	121840	132308	235333	154529	64723.9	97799.3
578	M342T34_2	1.2462	0.317536	1.1033	0.272833	0.39001	UP	342.266	342.258	342.269	33.6853	33.5082	33.9592	43	20	23	147268	387400	330897	482639	500735	293391	146750	477905	127744	934476	172755	168688	333343	143873	312712	717474	185587	406563	427183	126631	75293.8	713005	193400	210939	1.08737e+06	255208	148979	1.54507e+06	279863	138051	905471	639783	361526
579	M597T34	1.50055	0.585493	1.10162	0.273604	0.390376	UP	597.373	597.365	597.381	34.0008	33.7362	34.1408	81	30	51	678308	791393	1.42644e+06	1.18753e+06	2.03173e+06	1.35669e+06	667591	681846	359700	631516	135795	204980	1.63823e+06	385993	583872	447693	386776	431080	483964	284065	73383.7	659981	60700.8	287425	311404	493387	8.61741e+06	185680	1.16065e+06	921615	437670	443658	767991
580	M199T3	1.13953	0.188443	1.09871	0.274805	0.390942	UP	198.866	198.862	198.875	3.43522	3.23795	4.02223	46	20	26	37619.3	52257.9	22990.4	59549.6	40972	86712	53625.2	33003.8	30892.5	37650.2	146144	58014.8	55184	53946.1	19270.9	53581.9	57582.5	63238	53732.4	49271.9	32140	61205.1	22916.2	52202.6	40305.6	41607.2	32158.6	91006.3	80605.1	54969.5	50878.4	56052.1	52668
581	M214T36	1.10658	0.146114	1.0958	0.27606	0.391531	UP	214.255	214.253	214.257	35.8092	35.6677	35.9435	90	35	55	50128.8	256184	92016.8	283490	148262	592187	490525	215148	311080	291315	387553	232450	181264	245364	139498	232214	248068	203470	226619	218568	242343	266234	133967	268662	169164	318119	184911	277793	188350	276517	252835	218400	265855
582	M598T34	1.47895	0.564573	1.09456	0.276666	0.391814	UP	598.375	598.364	598.387	33.9888	33.4485	34.1277	66	25	40	240836	294680	509690	435678	729344	511428	387675	256645	126314	199227	60924.1	76030.7	412530	142859	162930	193126	144435	197057	196787	133668	32496	340900	30662.3	135695	171186	162386	3.10025e+06	75301.3	413747	220024	173481	205638	302569
583	M299T19	1.12847	0.174366	1.09489	0.276916	0.391931	UP	299.12	299.117	299.136	18.8702	18.6102	19.3675	83	30	52	316852	2.10729e+06	1.10185e+06	2.37801e+06	1.23855e+06	2.70496e+06	2.4064e+06	1.20398e+06	1.16005e+06	3.8077e+06	160500	1.56936e+06	2.58718e+06	2.23208e+06	1.61084e+06	2.55531e+06	2.01796e+06	2.77162e+06	306221	1.08676e+06	577552	2.51609e+06	970892	2.35774e+06	4.57627e+06	3.88907e+06	3.8374e+06	2.14015e+06	3.29417e+06	2.062e+06	2.40719e+06	1.31527e+06	2.58129e+06
584	M156T31	1.2785	-0.354451	-1.09786	0.277819	0.392351	DOWN	156.139	156.138	156.141	30.8861	30.5732	31.3067	84	32	52	216320	673327	723588	526654	409370	559587	42734.9	214873	152371	963615	199343	759385	182170	171580	763616	1.71549e+06	151955	1.00127e+06	505143	336917	429283	327969	582266	385371	67113.3	334434	116662	925772	408065	3.08763e+06	174213	401844	1.37242e+06
585	M160T4	1.21974	-0.286575	-1.09339	0.277903	0.392389	DOWN	160.037	160.036	160.038	3.7941	3.55952	4.09348	86	34	52	231751	872222	673699	715087	667661	710363	504349	1.11512e+06	457409	572384	435283	206138	1.23675e+06	956614	1.56907e+06	194876	1.97958e+06	885174	389990	691579	252315	447282	1.93735e+06	1.67297e+06	312372	351372	465813	284936	189280	2.04756e+06	973266	636963	405418
586	M439T10	1.20277	-0.266356	-1.09199	0.278787	0.392798	DOWN	439.216	439.205	439.221	10.0905	9.86795	10.2765	31	18	13	17278.3	108407	81558	89992	73974.8	117286	91087.5	252964	51600	223138	18584.3	93780.9	154415	108940	53570.8	194601	78348	187980	45627.7	43805	21632.9	67861.4	21099.4	61767.7	168560	65905.8	308231	38816	89212.3	117940	61453.1	39415.7	175830
587	M478T25	1.40692	-0.492545	-1.09799	0.278818	0.392812	DOWN	478.213	478.208	478.22	24.7975	24.5157	25.2503	67	25	42	304370	574266	859886	408171	319250	416576	2.29927e+06	348748	489083	684314	821063	75751.3	458101	404430	585223	415273	305392	133930	43128.4	212692	30985.5	447814	32333.5	865237	1.01828e+06	400610	53359.9	216845	354470	366890	516797	4.82156e+06	723375
588	M263T4	1.1609	-0.215239	-1.08947	0.279694	0.393216	DOWN	263.075	263.069	263.086	3.67437	3.49887	4.14068	38	19	19	23040.2	109158	66331.8	93889.1	64036.6	112211	81580.7	174611	95387.5	158048	60087.3	148586	167749	86792.6	180813	119826	101645	115435	209863	113835	72844.9	382114	86711.2	6737.63	108762	77912.1	152350	78442.9	77586	137464	85507.3	68428.6	93120.7
589	M877T18	1.65775	0.729226	1.09034	0.279937	0.393328	UP	877.322	877.312	877.329	17.753	17.1583	18.2025	64	28	35	99394.3	79306.5	44278.5	131470	359867	949.836	65584.9	76296.2	30001.1	135184	24372.7	16595.5	86435.5	107091	100915	109565	64498.1	81280.9	95777.6	54772.7	17786.1	85241.7	45444	54772.8	58468	154474	182227	60861.7	73411.2	120564	79416.3	91633	153763
590	M119T3	1.12934	0.175474	1.08361	0.281792	0.394175	UP	118.943	118.941	118.945	2.71985	2.20935	3.00715	90	33	54	6595.75	155882	81849.8	176043	94738.3	152663	42538	273110	347928	255631	115934	173570	54921.7	108964	131169	214940	321111	121878	217265	123061	184757	227194	52079.4	98969.1	314381	48282.5	155170	75622.5	53688.2	123539	208499	124601	137314
591	M561T34	1.1601	0.214247	1.08309	0.282244	0.394381	UP	561.35	561.343	561.355	34.0036	33.8565	34.1365	78	28	50	61406.4	298930	202223	346789	213249	539729	254723	317706	212146	335320	101767	126159	505791	247727	200757	397973	295491	232479	360176	151505	56299.4	500286	50341.8	223660	268531	277152	1.20849e+06	124502	312786	280257	270338	375496	435339
592	M285T35	1.62953	-0.704455	-1.08937	0.282708	0.394592	DOWN	285.262	285.255	285.268	34.8682	34.7327	34.9368	53	23	30	258947	542782	1.10096e+06	333091	374611	693802	107160	331178	102933	800130	2.93437e+06	137572	361786	198767	84117.9	292596	370444	92204.1	228358	6.21474e+06	68329.8	380809	52995.7	417993	367430	329808	614488	173176	485133	717659	200349	334547	226321
593	M299T5	1.18324	-0.242738	-1.08061	0.283008	0.394727	DOWN	299.077	299.072	299.083	4.92997	4.50727	5.13403	54	25	29	66033	437718	269092	369933	328979	193084	271860	146614	292469	489648	238940	399235	810635	463950	378342	739672	294011	329496	134130	83512.1	300428	734137	482869	245930	286350	372584	1.41209e+06	258807	702752	553596	805646	684589	450129
594	M190T23	1.1335	0.180783	1.08124	0.283296	0.394857	UP	190.108	190.1	190.113	23.0289	22.386	23.4945	56	20	36	30930.3	208056	121375	235831	117732	183736	221559	168589	512682	145956	146341	275020	182770	298218	89955.6	217903	366543	114805	42828.2	154232	157221	65330.6	269575	352847	112237	192248	68667.4	297266	257859	112043	400467	191167	161620
595	M298T19	1.13209	0.17899	1.0802	0.283313	0.394865	UP	298.117	298.115	298.12	18.8702	18.6102	19.3675	91	35	56	2.3091e+06	1.5381e+07	8.30204e+06	1.74127e+07	9.5374e+06	2.00042e+07	1.79653e+07	8.93343e+06	7.36177e+06	2.77087e+07	1.17887e+06	6.3819e+06	1.87309e+07	1.72259e+07	1.14831e+07	1.94613e+07	1.47719e+07	2.16783e+07	2.40439e+06	7.73834e+06	4.66185e+06	1.86644e+07	6.41794e+06	1.78831e+07	3.36016e+07	2.89141e+07	2.8009e+07	1.54639e+07	2.44659e+07	1.47715e+07	1.73294e+07	1.00759e+07	1.9479e+07
596	M549T20	1.24241	0.31314	1.07803	0.284487	0.395394	UP	549.249	549.238	549.254	19.6063	19.2142	20.2958	73	25	46	105730	392360	403987	487472	425467	197547	260504	417048	28835.3	446978	281591	283392	123266	77606.1	102385	197912	138835	1.90892e+06	55095	738802	30856.2	297075	112557	366208	378745	544489	316688	498875	399440	680846	159570	202892	176968
597	M132T4	1.36845	-0.452538	-1.07959	0.284702	0.39549	DOWN	132.078	132.076	132.096	3.83967	3.65947	4.3726	55	20	35	280645	1.14504e+06	1.44206e+06	836607	1.13492e+06	653772	703181	3.73309e+06	176186	1.62094e+06	632889	2.3138e+06	346951	1.29086e+06	27629.2	1.03229e+06	226456	1.07865e+06	1.2829e+06	297485	2.03373e+06	967229	193327	1.23001e+06	678920	1.35043e+06	746953	260118	813375	258368	155283	1.53724e+06	4.58893e+06
598	M330T21	1.23029	0.298997	1.07633	0.285248	0.395735	UP	330.169	330.162	330.186	21.2235	20.8633	22.0007	87	30	53	426488	1.62386e+06	1.59303e+06	1.99782e+06	1.67208e+06	899966	896856	507963	599957	1.8153e+06	272886	919944	752103	1.3773e+06	797452	963336	971514	7.26887e+06	524522	156080	210311	1.30787e+06	47682.1	2.05759e+06	1.60316e+06	1.70036e+06	1.70361e+06	1.33615e+06	1.92043e+06	2.60336e+06	2.44563e+06	1.39811e+06	1.55066e+06
599	M153T11	1.22431	-0.291964	-1.07959	0.285471	0.395835	DOWN	153.066	153.055	153.068	10.7113	10.12	11.0359	89	34	54	3377593	3.4927e+07	3.15311e+07	2.8528e+07	1.97515e+07	2.84192e+07	2.60926e+07	3.28474e+07	3.21886e+06	8.25147e+07	286366	3.60511e+07	2.61947e+07	2.43835e+07	2.68224e+07	3.69303e+07	3.88815e+07	4.88005e+07	6.36383e+06	4.64739e+07	271509	1.93893e+07	1.29087e+07	2.43675e+07	1.74475e+08	3.57177e+07	9.96788e+07	3.39981e+07	3.79112e+07	1.03016e+07	1.7695e+07	4.19973e+07	2.73175e+07
600	M1014T34	1.11081	0.151618	1.07103	0.287057	0.396541	UP	1013.58	1013.57	1013.59	33.9848	33.8565	34.2072	70	27	43	13209	110313	45244.5	122538	64524.2	124436	177675	72445.4	91383	86805.5	218265	128351	130332	79380.7	57121.4	79346.3	105120	169128	88533.4	87159	114079	88004.7	122505	109130	65039	43738.1	101728	102171	153717	189122	103637	50058.4	66701.1
601	M318T32	1.3592	0.442761	1.06895	0.287994	0.396956	UP	318.214	318.211	318.217	31.937	31.6917	32.1117	85	32	53	1.61714e+06	2.62788e+06	3.51813e+06	3.57183e+06	4.97158e+06	2.98145e+06	8.85777e+06	2.56518e+06	6.85578e+06	3.31697e+06	1.57396e+06	1.98591e+07	912956	825650	2.46633e+06	2.86482e+06	393245	5.10518e+06	4.79094e+06	250182	844437	507752	1.10709e+06	2.48582e+06	2.26876e+06	632366	1.66479e+06	2.2997e+06	809727	683295	977272	1.14992e+06	1.33456e+06
602	M1102T34	1.09708	0.133666	1.06466	0.29005	0.39786	UP	1101.63	1101.62	1101.64	33.9363	33.8565	34.0703	56	22	34	8575.02	68235.1	26110.8	74859.3	33398.5	96097.4	104813	47181.4	42013.3	52458.2	65841.5	97212.2	73866.3	52218.9	49163	60173.7	51155.3	81432.5	60481.5	37598.8	55594.5	58229.6	92418	56988.4	44878.4	34702.9	88478.9	53816.8	84487.6	81637.9	112678	35318.2	46607.4
603	M705T34	1.15971	0.213759	1.06333	0.290477	0.398047	UP	705.392	705.383	705.4	33.9975	33.8763	34.2072	49	24	25	30714.8	154731	89413.7	179443	134450	150606	174714	92745.4	222593	154098	467162	157337	141132	110653	70701.7	80039.7	91713.5	192203	77260.2	111206	199659	112869	141311	161214	120619	52055.3	164402	144880	139702	338973	124326	82857.5	86368
604	M868T20	1.40845	0.494106	1.0638	0.290541	0.398074	UP	867.895	867.888	867.905	20.3242	20.1072	20.7367	46	17	29	15087.5	31965.4	52089.4	44789.1	62704.4	1178.73	10843	28492.2	0	29762	15505.6	20430	2675.32	2065.15	16208.5	10012.1	3208.29	278808	0	28145.7	0	23523.1	1078.21	33143.2	21642.5	25486.5	20001.5	44683.8	43663.6	64888.7	0	4486.22	7276.49
605	M553T22	1.18514	0.24506	1.06512	0.290891	0.398227	UP	553.221	553.212	553.234	22.2929	21.7958	22.7713	78	31	47	126267	790526	678456	936886	576512	2.1292e+06	810750	539120	212124	437042	2.61441e+06	400706	460996	378914	917074	188746	392945	703126	466419	784933	2.54069e+06	111329	535927	564056	622768	385320	338664	1.4448e+06	787597	658582	343992	263482	389440
606	M208T5	1.35169	-0.434761	-1.07157	0.29099	0.39827	DOWN	208.072	208.064	208.074	5.35765	5.10462	5.74533	57	24	33	212610	689828	974817	510346	228957	989911	596190	947937	327568	1.25021e+06	552501	686533	518222	286877	325548	268344	495459	1.0188e+06	6.06874e+06	674235	401930	646324	238210	544225	947552	968324	562083	225366	596730	281989	366797	194864	388101
607	M316T18	1.13908	0.187867	1.06017	0.292545	0.398945	UP	316.219	316.2	316.224	18.4055	17.878	18.7842	46	18	23	46838	415152	251178	472751	258168	288389	503782	1.14295e+06	14509	712125	131975	348934	214812	240548	478261	529452	781778	818571	84454.7	532532	264638	541852	331053	636331	350447	279966	186548	203182	430959	281577	162061	330054	188249
608	M554T34	1.25856	0.331777	1.0588	0.292602	0.39897	UP	554.306	554.299	554.31	33.6047	33.4383	33.694	78	28	50	694726	2.05272e+06	2.03183e+06	2.58348e+06	2.78085e+06	380358	4.93903e+06	1.49372e+06	827201	3.83948e+06	1.1901e+06	2.10815e+06	79142.7	1.72702e+06	62770.7	2.54813e+06	63665.2	1.09432e+06	2.90737e+06	649157	105965	549263	558944	2.98993e+06	6.10727e+06	5.42876e+06	93657.8	5.80513e+06	5.68449e+06	512590	97986.8	5.86588e+06	90950.4
609	M332T28	1.27009	0.344936	1.05688	0.293453	0.399337	UP	332.246	332.234	332.249	27.5233	27.236	27.8485	47	17	29	895172	1.99675e+06	2.04628e+06	2.53606e+06	2.85726e+06	902767	1.12123e+06	6.30326e+06	533915	7.3854e+06	1.30225e+06	2.35372e+06	758173	1.01397e+06	1.48453e+06	4.80986e+06	720672	1.65012e+06	447855	820125	401652	1.58238e+06	1.0849e+06	1.6582e+06	1.79747e+06	814358	4.45128e+06	2.26668e+06	2.45102e+06	1.01124e+06	148207	1.09219e+06	1.5518e+06
610	M135T20	1.17831	0.236717	1.05661	0.293527	0.399369	UP	135.056	135.054	135.069	20.2723	19.2613	21.0315	93	33	56	792413	1.87015e+06	1.04853e+06	2.20361e+06	1.98871e+06	1.72451e+06	2.61223e+06	2.36013e+06	910007	4.276e+06	554987	1.97396e+06	1.32642e+06	2.32026e+06	1.95325e+06	3.56375e+06	1.45924e+06	1.76535e+06	709950	1.58784e+06	866047	1.66496e+06	152540	3.13741e+06	1.62627e+06	4.85322e+06	2.61504e+06	1.31308e+06	2.30327e+06	1.72731e+06	1.22582e+06	1.27328e+06	1.86188e+06
611	M116T27	1.13284	0.17994	1.05681	0.293629	0.399413	UP	116.071	116.069	116.072	26.5017	26.0268	26.7467	61	22	39	40603	272896	145413	309147	182221	608376	262370	606749	218343	455808	96358.6	232577	353968	256572	167096	221646	202081	347232	177082	146575	85338.7	497819	214886	222033	240596	604603	467829	169301	410926	197167	224876	282068	206479
612	M503T8	1.23498	-0.304482	-1.05923	0.294266	0.399686	DOWN	503.154	503.149	503.158	7.80565	7.60908	8.15512	67	25	42	72104.9	454698	426775	368184	291705	1.21985e+06	1.83804e+06	267916	1.08911e+06	477408	2595.92	1.4602e+06	248351	348573	91554.5	197053	253176	984827	144183	202247	12209	989359	42079	592695	484091	355927	314785	579932	493723	502189	314729	648883	325537
613	M233T4	1.98429	-0.98862	-1.06009	0.296215	0.400519	DOWN	233.062	233.055	233.07	3.66513	3.43328	4.12153	52	18	34	195232	309042	844753	155745	174137	78604.6	87291.2	90624.5	148171	137524	40342.8	128956	131692	136794	131351	5.03416e+06	105553	302983	327704	115851	38083.4	146682	71076.6	548324	201900	190252	177205	104711	124907	111520	1.14729e+06	133788	100416
614	M513T10	1.23863	-0.308741	-1.05296	0.296609	0.400686	DOWN	513.221	513.203	513.224	9.82955	9.48415	10.0141	51	19	32	40546.9	278629	256732	224950	203742	249573	321850	480463	76218.1	841016	45798.3	340161	120474	336005	155092	260185	206991	360322	12662.1	53399.9	58977.7	335844	58652.7	160591	343507	553495	1.26153e+06	66821.7	365695	186615	261818	103208	599770
615	M244T4	1.14834	-0.199552	-1.05112	0.296854	0.40079	DOWN	244.08	244.076	244.086	3.72352	3.4849	4.09287	73	27	46	45462.5	228923	133562	199351	127854	385683	235708	95423.1	269641	355571	107667	190426	484558	247860	220946	258185	151467	292400	206220	15571.3	36102.2	381687	24150.4	217503	404481	192307	630376	225685	108524	323286	213114	246266	266547
616	M1127T23	1.30438	0.383369	1.04922	0.297596	0.401104	UP	1126.53	1126.51	1126.54	22.7167	22.37	23.4343	72	26	46	22535	70897.3	96129.5	92477.4	96032	5734.13	22337.2	88882.5	12798.7	58317.3	29894.2	29210.8	24600.4	35015.3	19665.9	28569.7	35038.4	474134	18222.4	27846.5	23582.8	49572.2	37468.2	69302.9	38617.1	117596	86344.1	58266.3	71251.3	50914.7	50183.1	49439.5	53023.9
617	M553T34	1.2548	0.327462	1.04785	0.297612	0.40111	UP	553.303	553.296	553.307	33.6052	33.3197	33.694	83	29	54	2.13059e+06	6.55081e+06	6.51114e+06	8.21998e+06	8.77046e+06	1.03569e+06	1.58269e+07	5.01489e+06	2.53819e+06	1.23456e+07	3.76512e+06	6.7955e+06	186080	5.58355e+06	161371	8.1734e+06	152834	3.57987e+06	9.23787e+06	1.9204e+06	287410	1.78877e+06	1.73586e+06	9.53707e+06	1.93289e+07	1.72606e+07	244381	1.85406e+07	1.82232e+07	1.55857e+06	226625	1.88232e+07	223821
618	M565T32	1.17802	0.236366	1.0449	0.299155	0.40176	UP	565.27	565.263	565.282	31.5846	31.4602	31.6847	66	26	40	85307.5	360938	266739	425192	318465	1.36808e+06	211423	336060	162795	508234	364515	174515	316234	326001	218148	260109	637217	227472	50131	360476	363429	315704	282595	128770	176215	256957	165865	944452	247505	677368	306950	493045	291706
619	M413T20	1.14028	0.189383	1.04461	0.299351	0.401842	UP	413.127	413.123	413.131	19.9403	19.7823	20.6883	92	35	57	1.82785e+06	8.22696e+06	4.86062e+06	9.38086e+06	5.62323e+06	7.64085e+06	8.46019e+06	1.27267e+07	2.29395e+06	9.22531e+06	1.11127e+06	1.40443e+07	1.55921e+06	1.05254e+07	9.0155e+06	1.20168e+07	2.81509e+06	9.40513e+06	2.51819e+06	1.12127e+07	1.97974e+06	1.09097e+07	1.42225e+06	4.4289e+06	3.36997e+06	1.00344e+07	6.67462e+06	2.1115e+07	1.36631e+07	1.19329e+07	3.13638e+06	4.47075e+06	9.98236e+06
620	M783T17	1.20258	-0.266133	-1.04411	0.300276	0.402229	DOWN	783.339	783.33	783.347	17.345	16.928	17.666	59	24	34	11616.7	86142.2	67602	71631.1	60247.1	6577.89	59132.4	110656	23915.2	174081	27407.2	242548	313401	61771.4	27548.1	104043	174538	65971.9	37165.5	59955.8	11493.6	120223	61588.7	53512.5	55338	149601	135388	40252.9	147698	109874	59897.2	43960.9	42160.1
621	M180T21	1.12278	0.167071	1.04133	0.301242	0.402631	UP	180.09	180.088	180.105	20.6315	19.7413	21.4715	113	35	57	2.30257e+06	1.39673e+07	7.72294e+06	1.56821e+07	7.64537e+06	2.309e+07	1.55541e+07	2.33156e+07	4.04742e+06	2.58235e+07	592058	1.7236e+07	8.0573e+06	361024	1.03871e+07	1.52961e+07	1.72373e+07	1.57133e+07	5.68379e+06	8.5085e+06	6.33235e+06	1.40444e+07	2.83244e+06	1.32726e+07	1.98791e+07	2.34567e+07	3.07349e+07	1.14151e+07	1.72562e+07	1.52658e+07	1.75699e+07	3.81786e+06	2.06179e+07
622	M882T34	1.1122	0.153418	1.03893	0.30161	0.402784	UP	881.501	881.488	881.51	33.9973	33.8565	34.2072	81	33	48	27183.2	179248	73860.5	199360	112671	244425	203454	111088	155684	159445	369075	208122	163837	124661	93161	127637	126165	239766	126786	144123	195815	150213	239378	169795	112133	76364.3	155081	178520	221595	279279	203644	88931.2	112397
623	M459T25	1.10629	0.145728	1.03855	0.301933	0.402918	UP	459.135	459.13	459.139	25.4704	25.2423	25.772	44	20	24	265269	1.34254e+06	571539	1.48535e+06	745269	2.13708e+06	1.56788e+06	2.1528e+06	1.02603e+06	2.21759e+06	644388	1.20658e+06	659061	906217	833776	1.13394e+06	1.06627e+06	1.83743e+06	0	1.79498e+06	958880	1.06282e+06	583221	1.3982e+06	1.23971e+06	2.36615e+06	2.61135e+06	838888	1.19808e+06	1.32866e+06	916109	1.31865e+06	1.1995e+06
624	M692T33_2	1.2179	0.284399	1.03722	0.302534	0.403166	UP	692.412	692.401	692.419	33.4087	33.269	33.5002	53	20	33	36818.1	86282.9	74814	105084	98905.2	145396	44585.7	86909	17946.3	153410	29918.1	32340.5	35157.1	49928	75788	262015	96082.6	338111	222468	14723	22801.1	47583.6	33389.2	72681.2	43136.5	98248.1	45840.7	19035.2	54214.3	125547	54638.2	39137.2	162302
625	M327T31	1.14051	-0.189682	-1.04081	0.302647	0.403213	DOWN	327.021	327.017	327.025	31.097	30.8527	31.1762	37	18	19	11706.7	58356.6	36072.6	51167	24722.1	144706	76662.4	28382.5	42313.3	39832.4	89513	159490	42504.8	103839	35639.3	16098.9	59978.3	27288.5	40928.2	24526.4	109241	30949.3	68806.5	86606.3	10313.3	62106.4	39703.7	110757	24371.8	36540.8	32189.2	29352.3	60301.3
626	M721T22	1.25778	0.330878	1.02889	0.306712	0.405536	UP	720.845	720.838	720.851	21.7378	21.4933	22.308	44	12	32	6571.88	21859.5	23326.6	27226.7	26011.5	16702.8	23742	23988.6	4718.02	35971.1	22534	12992.9	6137.51	2033.3	25447.6	11280.7	3271.36	59935.6	7446.48	130178	2179.94	30301.2	3273.2	9805.1	22523.4	21449.7	8093.59	41236.2	31909.5	15743	0	6957.35	6883.91
627	M926T23	1.31607	0.396237	1.02809	0.306883	0.405633	UP	926.455	926.441	926.461	23.066	22.7262	23.7925	51	18	33	17508.5	40153.2	52708.3	52844.5	65073.7	23080.6	15702.6	50812.1	10331.3	39188.1	14955.3	23757.5	15498	9510.87	14715.8	13500.1	16605	286213	771.164	12154	9632.41	25900.7	14494.1	37277.9	29441.1	53955.1	52408.8	35373.2	44200.1	53024.3	22029.9	22628.8	27325.2
628	M898T36	1.13282	0.179924	1.02547	0.307867	0.40619	UP	897.51	897.5	897.516	36.3825	36.2675	36.5353	75	32	43	41457.8	241152	116699	273183	184442	197107	270628	271223	262441	533511	376878	207991	254119	200691	90130.5	206261	195605	316414	373071	122225	193292	168126	183320	252559	105345	102243	559522	145697	285413	435077	267267	100841	122171
629	M130T25	1.14979	0.20137	1.023	0.309616	0.407174	UP	130.055	130.051	130.065	24.5618	24.0725	25.091	82	33	46	646278	3.37864e+06	2.26932e+06	3.88473e+06	2.3792e+06	1.76272e+06	3.42178e+06	5.90921e+06	1.04724e+06	5.55507e+06	994587	2.84581e+06	7.04555e+06	5.58379e+06	2.45194e+06	4.78091e+06	1.99447e+06	3.0483e+06	1.77457e+06	1.33641e+06	1.31282e+06	4.96702e+06	2.29621e+06	4.86948e+06	5.19261e+06	3.97198e+06	1.09736e+07	2.3619e+06	4.55003e+06	2.40367e+06	1.53258e+06	1.83591e+06	4.4776e+06
630	M281T19	1.19419	0.256038	1.02039	0.310316	0.407567	UP	281.115	281.113	281.136	18.9461	18.1398	19.5915	98	35	53	1.66693e+06	7.50744e+06	5.67783e+06	8.96534e+06	8.06083e+06	8.80792e+06	6.67112e+06	3.04455e+06	5.09089e+06	5.00037e+06	3.6964e+06	6.2585e+06	5.87637e+06	2.18376e+07	2.88938e+06	2.33162e+06	1.0066e+07	392569	7.1645e+06	2.62215e+06	9.11778e+06	1.64495e+07	1.60532e+07	1.27495e+07	3.83989e+06	2.08005e+07	2.8838e+06	5.97578e+06	1.7137e+07	1.74885e+07	7.20662e+06	7.81374e+06	3.6398e+06
631	M253T4	1.33859	-0.420718	-1.02399	0.311475	0.408214	DOWN	252.973	252.971	252.977	4.00875	3.6705	4.47235	71	29	42	101086	422609	577356	315884	278656	824240	321830	255636	377050	727285	3.49703e+06	344236	340242	610788	0	210177	275698	409246	117327	686582	9210.91	370685	60734.4	404723	387325	186779	104620	562736	381124	585941	189257	719165	423760
632	M204T4	1.33132	0.412859	1.01756	0.312326	0.408687	UP	204.148	204.14	204.154	4.41438	4.02592	4.85247	51	18	30	2.88642e+06	2.15473e+06	1.43592e+06	2.86864e+06	5.01322e+06	2.73975e+06	2.77851e+06	1.92695e+06	2.44951e+06	6.41878e+06	1.11003e+06	2.15518e+06	1.68785e+06	1.65287e+06	999755	1.55993e+06	1.21151e+06	3.44622e+06	1.71413e+06	2.95792e+06	1.14539e+06	2.86399e+06	956118	2.1934e+06	970569	1.8537e+06	2.30398e+06	7.49425e+06	4.13124e+06	1.84423e+06	2.09493e+06	925160	1.58788e+06
633	M1252T34	1.175	0.232663	1.01468	0.313308	0.409232	UP	1251.74	1251.73	1251.75	33.9668	33.8565	34.0827	45	19	26	19119.4	45179.3	34777.1	53218.1	40449.9	80023.4	62998.8	58921.3	27471.3	38992.1	5968.28	8473.78	112884	24086.8	54191	57945.3	54274.8	53282.5	45859.7	19539.4	886.274	64238.6	0	22227.3	53411.9	27729.3	168448	13834.5	46520.6	36394	26918.5	61316.4	83734.9
634	M327T19	1.20174	-0.265127	-1.01364	0.31419	0.409719	DOWN	327.151	327.147	327.154	19.4592	19.2712	19.7238	63	26	37	220052	1.16024e+06	906887	964370	896037	0	1.3491e+06	2.20846e+06	14432.3	2.46244e+06	0	1.65713e+06	1.35128e+06	8501.8	831546	1.4716e+06	18409.4	1.96189e+06	93936.2	662020	49707.9	1.36976e+06	354555	1.28017e+06	2.04096e+06	2.86309e+06	3.01198e+06	1.28478e+06	1.61179e+06	1.51626e+06	7828.32	798616	0
635	M294T28	1.19512	0.257158	1.01203	0.315264	0.410311	UP	294.14	294.135	294.149	27.7933	27.374	27.8768	40	11	29	87076.8	356641	338208	426915	300176	262348	214277	281143	236071	316492	146322	292755	218313	188974	0	0	1.1674e+06	723287	879948	172992	155884	316920	288504	502797	0	178284	1.02296e+06	90069.9	131884	324818	658822	207675	885431
636	M365T29	1.14253	0.192231	1.01182	0.315303	0.410332	UP	365.199	365.195	365.202	29.4453	29.3792	29.5188	46	17	29	83437.9	427948	291681	488943	264168	221558	272513	113722	172631	447710	141020	204180	431730	547679	228722	631288	73978	483363	246300	269865	200119	356896	191507	544029	221929	1.25468e+06	816100	491940	421067	349424	815261	237236	794779
637	M232T32	1.19971	0.262685	1.00945	0.315665	0.410531	UP	232.149	232.145	232.162	32.4422	32.1812	32.5572	57	20	37	110482	415612	350790	499028	438339	5394.18	585504	828844	251291	1.31507e+06	0	525908	406024	292540	119363	778652	1414.93	929597	790743	24469.9	12022.5	10875.2	17979.2	306977	632793	620310	780052	394542	185091	0	281471	411850	676277
638	M136T9	1.3099	-0.389457	-1.01146	0.316882	0.411198	DOWN	136.041	136.04	136.048	9.27676	9.07235	9.51865	78	30	48	1.02994e+06	6.44615e+06	8.14072e+06	4.92099e+06	4.69604e+06	3.35773e+06	6.84156e+06	4.04921e+06	0	1.88093e+07	919849	5.12212e+06	6.08207e+06	2.43045e+06	5.20673e+06	7.24791e+06	6.315e+06	8.50883e+06	919062	5.56129e+06	920975	2.20824e+06	1.74851e+06	3.02508e+06	4.31178e+07	7.88765e+06	2.65601e+07	4.69743e+06	3.09295e+06	1.01557e+06	1.36158e+06	7.99265e+06	5.87836e+06
639	M300T23	1.17861	0.237081	1.00754	0.317089	0.411311	UP	300.183	300.163	300.186	22.5801	22.1628	23.601	96	31	57	332481	2.13924e+06	1.78027e+06	2.52159e+06	1.76089e+06	3.04145e+06	1.40636e+06	2.54235e+06	362579	5.98807e+06	735037	3.47221e+06	1.52539e+06	1.17904e+06	1.9186e+06	3.4189e+06	933618	1.28573e+06	0	2.53894e+06	249659	3.28512e+06	1.33607e+06	2.29091e+06	2.7248e+06	1.85809e+06	2.77735e+06	1.73699e+06	9.07765e+06	448586	1.91746e+06	1.88681e+06	1.2604e+06
640	M583T19	1.30937	0.388877	1.00543	0.317359	0.411458	UP	583.213	583.201	583.224	19.2053	18.932	19.6628	52	18	32	137447	254820	278641	333655	477411	113184	240348	29859.3	7393.28	413029	54693.8	206264	146393	291099	94011.9	193589	86187.6	153903	38442.8	43763.3	350423	941053	234827	494398	166540	911818	336750	160469	819744	1.04337e+06	142397	132314	240887
641	M158T31	1.16986	0.226339	1.00511	0.318154	0.411891	UP	158.155	158.153	158.156	31.3478	31.0623	31.5028	82	29	53	34189.7	167418	130903	195856	134292	380523	154167	89457.9	206687	96441.3	457975	167350	100370	142369	79141.4	76882.8	146059	102614	76172.6	138746	456380	115952	143429	168530	84527.7	72142.5	66057.5	208838	85140.8	170375	89331	120245	77042.3
642	M134T27	1.25493	0.327612	1.00525	0.318364	0.412005	UP	134.097	134.095	134.098	26.9167	26.6767	27.1225	63	23	40	136235	367648	447702	461374	414784	276685	211524	65698	128638	331293	200487	53304.5	286056	364281	449086	280501	338645	151202	450397	90678	157652	620630	225146	161565	193552	294687	1.10701e+06	294152	136187	273252	2.62334e+06	298667	904818
643	M183T10	1.15814	-0.211812	-1.00257	0.319625	0.412689	DOWN	183.113	183.107	183.117	10.2436	9.94848	10.4876	76	30	46	209288	3.19575e+06	2.08475e+06	2.75938e+06	1.94568e+06	6.4216e+06	2.41429e+06	7.83056e+06	1.79345e+06	4.74206e+06	678134	4.13436e+06	3.0892e+06	3.19862e+06	1.08141e+06	4.7874e+06	3.77374e+06	3.59583e+06	4.02515e+06	2.87231e+06	398962	824555	1.11862e+06	1.13802e+06	4.04514e+06	2.57542e+06	7.2083e+06	1.0706e+06	2.16074e+06	4.69627e+06	3.77203e+06	2.24894e+06	3.78424e+06
644	M1151T34	1.16398	-0.219069	-0.996782	0.321988	0.413961	DOWN	1150.67	1150.66	1150.68	34.116	34.0082	34.2593	32	18	14	6831.25	24466.1	16826.9	20739.8	18475.1	18701.7	19480.1	42934	4345.02	38800.4	8855.92	11530	61424	12723.3	13900.1	31235.5	35274.9	12623.5	7204.8	41554	1004.78	32418.6	876.924	8910.01	23016.2	37890.6	40692.8	14168.7	20641.4	21675.3	42492.9	29741.7	15311.4
645	M334T25	1.20591	0.270121	0.995311	0.322557	0.414266	UP	334.1	334.093	334.111	25.0068	24.7377	25.2153	45	16	29	122014	539183	486208	649926	571213	1.34878e+06	1.3091e+06	303562	647857	215222	730773	263218	1.27626e+06	240236	19844.2	146308	444177	393914	210717	87327	314373	2.32092e+06	263702	534790	424331	470499	290583	862428	231924	624344	620415	546614	172305
646	M260T4_2	1.15688	-0.210243	-0.996036	0.323581	0.414813	DOWN	260.196	260.188	260.203	4.30312	3.67767	5.04528	65	19	33	30994.9	161204	113450	139344	81299.7	85476.2	295066	345152	105418	163509	6287.93	139984	235111	50695.4	78094.7	153655	183087	112267	320678	125539	189765	126939	71718.1	87757.8	91227.3	298844	420484	120485	41943.9	163118	115178	108233	378870
647	M278T5	1.24524	-0.316425	-0.993996	0.324422	0.415261	DOWN	278.096	278.088	278.109	5.05524	4.62303	5.32435	42	18	24	87304.2	342704	347144	275211	260210	91747.7	182330	165796	318081	345882	235615	263237	236382	265674	77809.7	459348	134183	118177	523482	42845.6	529951	272057	195891	350654	139085	520869	2.01781e+06	96869.4	483752	829047	365063	174739	546663
648	M198T18	1.12487	-0.169763	-0.98856	0.325515	0.415841	DOWN	198.064	198.061	198.074	17.7433	17.2733	18.2125	70	30	38	70602.7	681601	289908	605936	447794	579913	809434	1.30468e+06	263821	1.13328e+06	714088	980855	661029	484950	349363	347839	572559	790557	757147	596358	331150	666858	238189	376882	276709	686492	1.08216e+06	620627	313000	1.01149e+06	806737	757745	1.07181e+06
649	M186T33	1.15507	0.20798	0.989148	0.325918	0.416054	UP	186.223	186.222	186.226	32.9593	32.8053	33.1043	75	27	48	10951.8	60612.5	44431.8	70011.7	44334.3	141291	89761.9	20607.6	62919	40173.7	131247	50652.4	43504.3	39098.2	38134.1	25196.5	47736.6	51035.6	39573.9	77979.1	146820	41364.3	66515.2	83742.1	27605.5	25598.9	23920.5	63832.6	33892.5	48399.3	35595.8	53486.2	36472.2
650	M244T36	1.12818	-0.173994	-0.991528	0.326839	0.41654	DOWN	244.228	244.214	244.231	35.9385	35.8653	36.0595	53	13	40	39142.8	307134	194496	272239	95648.2	378635	222231	261247	863138	325402	831247	210964	169317	328359	136748	149743	242807	177554	657010	186380	525137	243002	245125	397221	141907	174262	164991	188287	332847	408809	279755	219382	168214
651	M488T23	4.26752	-2.0934	-0.994221	0.327133	0.416695	DOWN	488.168	488.163	488.173	22.5132	22.1837	23.1925	60	21	39	2450911	1.09532e+06	4.98933e+06	256664	131412	399477	452019	310612	101696	182363	203492	126774	329420	80003.1	173626	142859	237580	147345	369456	305191	9673.83	414677	27549.6	84333.5	373166	275481	409760	299905	199174	2.9761e+07	403880	172951	313135
652	M230T6	1.15235	-0.204584	-0.984594	0.328178	0.417244	DOWN	230.164	230.157	230.175	6.20065	5.78092	6.77043	66	24	39	1.15476e+06	1.14672e+07	7.24317e+06	9.95107e+06	7.11192e+06	1.02233e+07	1.11292e+07	1.713e+07	1.17632e+07	2.0588e+07	4.07194e+06	1.06694e+07	7.24092e+06	1.55744e+07	2.82364e+06	2.58382e+07	9.1691e+06	1.06544e+07	1.55315e+07	1.90608e+06	4.05929e+06	1.49699e+07	5.20387e+06	1.31185e+07	8.84208e+06	1.55905e+07	3.4609e+07	6.35309e+06	1.40675e+07	7.30048e+06	1.99465e+07	4.48972e+06	1.57164e+07
653	M312T31	1.20124	0.264524	0.980471	0.329476	0.417923	UP	312.221	312.218	312.223	31.3272	31.0623	31.439	55	23	32	396385	1.67129e+06	1.31292e+06	2.00762e+06	1.99206e+06	905291	426534	2.37249e+06	358390	3.04126e+06	327012	686573	1.36183e+06	2.2352e+06	1.67559e+06	4.83611e+06	287116	4.41419e+06	1.39216e+06	924091	152347	1.57339e+06	1.65741e+06	1.05289e+06	820495	1.25848e+06	1.56337e+06	1.62533e+06	1.00991e+06	1.06459e+06	1.76259e+06	1.50491e+06	1.90413e+06
654	M1250T36	1.09108	0.125762	0.980117	0.329635	0.418007	UP	1249.73	1249.71	1249.74	36.0226	35.9337	36.1457	36	18	18	4657.07	27543.7	9589.77	30052.5	15087.1	31423.8	32560.7	22959	20179.6	28358.4	33845.1	29367.4	30858.4	37611.4	15551.9	19191.8	24414.7	37239.1	36954.9	20689.3	24300.8	36322.2	50669.5	22365.1	14300.5	11505.3	47255.7	23686.3	34264.1	25385.7	40030	9859.5	14950
655	M596T19	1.21712	0.283471	0.978486	0.330724	0.418574	UP	596.229	596.219	596.233	18.8583	18.611	19.3265	73	28	45	180029	422302	406298	513992	485521	328555	468352	115685	54646.3	1.22237e+06	8782.1	88002.2	558725	194416	311331	790646	116688	790883	30633.6	88353.6	40718.9	439256	51826.6	355012	1.43421e+06	626873	1.21205e+06	266816	671076	221314	409965	175490	645960
656	M187T19	1.11124	-0.152165	-0.977971	0.331604	0.41903	DOWN	187.134	187.132	187.14	18.8085	18.6067	19.2683	73	26	47	51958.3	495851	244431	446216	224485	73335.1	565717	764801	456953	855765	253816	564072	592370	543154	477356	642033	388102	598906	287273	309202	266143	695550	224819	342748	302811	329680	1.16676e+06	269260	399412	587841	363120	291185	572405
657	M335T4	1.12144	-0.165348	-0.976948	0.331711	0.419086	DOWN	335.095	335.076	335.099	3.76131	3.4849	4.22992	64	29	35	21960.7	131238	66212.3	117027	70768	194310	172293	50015.3	85257.8	127488	41323.4	132912	248486	147301	100309	161771	157577	140972	216591	112430	7197.3	188747	51746.9	112194	129617	141350	323187	130288	16122.2	167649	102497	97682.7	137126
658	M556T34	1.23006	0.298733	0.976551	0.331938	0.419203	UP	556.321	556.315	556.326	34.4765	34.3335	34.6043	78	29	49	560231	1.74899e+06	1.88574e+06	2.15137e+06	1.98853e+06	185452	2.41676e+06	2.56485e+06	809526	3.92614e+06	545465	2.13497e+06	160330	2.03698e+06	49769.5	3.93695e+06	72094.1	2.00438e+06	1.88616e+06	338207	149003	1.57778e+06	785575	1.79592e+06	3.19288e+06	9.38361e+06	155073	3.38224e+06	1.42943e+06	803545	108348	2.44655e+06	164125
659	M244T33	1.20135	-0.26466	-0.981133	0.332095	0.419284	DOWN	244.195	244.192	244.21	32.9074	32.8053	33.0185	66	19	47	254247	816583	779310	679719	349561	1.28396e+06	579688	646414	637530	410439	1.2865e+06	574665	612716	205705	402307	408936	1.04502e+06	634501	330715	844419	1.66502e+06	1.25661e+06	902374	564029	493289	155180	151784	1.32355e+06	201674	625784	1.17313e+06	187146	269974
660	M381T20	1.20308	0.266734	0.974117	0.333829	0.420179	UP	381.138	381.125	381.149	20.4175	19.8468	21.1532	70	24	44	149625	669861	698629	806315	573814	1.35755e+06	467379	210485	157958	389811	2.88216e+06	357278	125711	394782	745605	236377	564286	226785	95570.5	1.743e+06	1.64669e+06	512951	170401	467016	415974	0	242416	1.4978e+06	365830	843059	263787	139078	314137
661	M545T22	1.17295	0.230145	0.972404	0.334111	0.420324	UP	545.23	545.213	545.234	22.1427	21.6332	22.8863	73	28	45	89310.8	364298	302637	427304	302861	101027	436294	217518	92548.5	423911	215168	185340	129492	389664	276165	1.11803e+06	165630	414747	257702	81418.1	246631	260053	148835	303978	173512	677587	258840	304181	725094	1.36115e+06	456078	178433	1.1043e+06
662	M555T34_2	1.22796	0.296265	0.967391	0.33644	0.421514	UP	555.319	555.3	555.323	34.4781	34.3335	34.6043	88	33	55	1.70896e+06	5.65857e+06	6.07626e+06	6.94851e+06	6.47618e+06	623732	7.4105e+06	8.34275e+06	2.34912e+06	1.32276e+07	1.62185e+06	6.81943e+06	479659	6.51133e+06	119024	1.26221e+07	281758	7.29862e+06	6.03095e+06	1.03015e+06	441487	4.91215e+06	2.48744e+06	5.87294e+06	1.03374e+07	2.98141e+07	496438	1.14483e+07	4.73603e+06	2.6708e+06	329637	7.93129e+06	443763
663	M1150T34	1.17463	-0.232202	-0.965979	0.337153	0.421877	DOWN	1149.67	1149.66	1149.68	34.131	34.0082	34.2083	35	19	16	10181.6	36882.6	27359.5	31095	29010.2	6374.04	27412.1	63355.9	3005.78	60954.4	24167.2	11218.4	89243.2	19370.6	19908.1	48338.6	59362.2	18463	9127.03	64883.7	0	42481.9	3618.31	9819.05	41877.6	47376.3	73864.5	22488.9	30476.4	27781.7	55460.7	41925.7	24004.5
664	M176T29	1.17777	0.236056	0.963621	0.338082	0.422348	UP	176.072	176.071	176.074	28.8993	28.406	28.9968	91	33	57	544412	2.03031e+06	1.62458e+06	2.39124e+06	1.93988e+06	5.47144e+06	1.66563e+06	394902	1.91744e+06	573308	3.47453e+06	491954	2.12887e+06	3.26665e+06	4.89876e+06	364430	2.66499e+06	444495	1.23666e+06	528552	2.36972e+06	4.46935e+06	5.00719e+06	888748	482834	1.23973e+06	772479	1.25112e+06	454946	3.02317e+06	2.28952e+06	922466	264156
665	M303T28	1.13237	0.17934	0.9671	0.338122	0.422369	UP	303.142	303.137	303.149	28.2573	28.185	28.3898	56	22	34	127603	630408	460541	714115	288167	1.61613e+06	360963	858685	902767	1.05042e+06	255135	1.00081e+06	609603	787494	517634	691173	721817	401269	0	345633	212350	602221	499280	521729	664701	908917	2.57515e+06	124614	441723	230923	741671	191210	594397
666	M190T22	1.15433	0.207058	0.963081	0.338231	0.422424	UP	190.094	190.075	190.099	21.9704	21.2943	22.7237	74	24	44	86286.3	352404	236108	406792	304281	466824	500038	678631	276910	896516	61724.6	709621	55523.9	42313.5	367651	107136	201117	443663	194305	282653	134506	672655	84890.1	662597	514979	447616	254968	360879	661047	142857	74752.3	351967	428149
667	M692T33_1	1.16988	-0.22636	-0.963997	0.338625	0.422623	DOWN	692.348	692.341	692.36	32.6905	32.5307	32.7727	40	18	22	25392	103774	76275.7	88705.2	67317.3	70212.1	119160	245609	34894.2	371693	25379.6	113454	53378.6	54515	77518.5	190388	35098.2	97011	141872	36646.5	24386.6	48442.8	20879.5	107760	74275	205086	188754	116414	91208.9	54119	124448	134025	208562
668	M629T34	1.14627	0.196942	0.960074	0.340148	0.42339	UP	629.398	629.388	629.403	34.1358	33.9958	34.6075	89	32	54	92706.6	378050	265284	433346	275275	1.12925e+06	1.05947e+06	430890	577741	233088	174187	295694	631381	204324	481978	275410	243206	503276	906644	92901.7	66038	519029	70218	185479	523577	421767	814637	165988	347916	272939	183575	322537	245776
669	M267T10	1.29098	0.368465	0.95919	0.340177	0.423405	UP	267.169	267.155	267.172	10.3832	9.93692	11.0431	47	19	25	210779	459339	408930	592577	917613	538547	295887	1.15944e+06	6515.66	543258	248017	930383	1.23604e+06	369507	167177	168274	148574	899151	119542	273955	256961	993235	84644.7	574434	1.87534e+06	399608	357678	52122	604079	280784	120339	218792	546752
670	M385T34	1.13212	0.179027	0.957505	0.341445	0.424091	UP	385.315	385.308	385.318	33.991	33.8565	34.1365	65	24	41	102717	477961	304349	541109	314284	892482	472675	570216	365790	519043	173881	159730	808982	426778	354758	555089	473552	401049	630474	282498	37610.8	699339	86065.7	330741	457204	505587	1.76473e+06	178988	574842	439601	425669	531853	725158
671	M260T4_1	1.11508	0.157144	0.953306	0.343281	0.425077	UP	260.054	260.052	260.072	3.66122	3.36143	3.96867	51	13	38	23974.2	137988	72824.8	153867	85463.1	138274	118618	123635	120727	208327	117693	118117	239269	144250	127517	113056	109391	177306	176605	14192.4	38687.7	163207	14920.5	111211	253561	102662	277639	110771	111339	184587	99040.4	114335	167061
672	M925T23	1.31647	0.39667	0.946438	0.34667	0.426884	UP	925.456	925.444	925.462	23.0484	22.7262	23.4868	68	26	42	40032.8	81445.4	114111	106687	140269	42708.7	25269.4	93618.8	13936.8	90127.3	6724.45	41534.4	18152.4	31002.5	16872.3	30662.4	31392.4	619329	0	31001.3	9278.82	60394.2	30481.3	86162.3	60317.1	117147	113748	54973.2	98142.6	104695	43945	50803.5	66898
673	M159T22	1.18832	0.248926	0.945552	0.347092	0.427107	UP	159.092	159.09	159.094	21.9564	21.6202	22.5863	86	34	52	217930	1.04127e+06	879811	1.23737e+06	1.10081e+06	2.41171e+06	4.0069e+06	1.02884e+06	629463	2.2802e+06	140991	1.72225e+06	266732	466671	709567	405108	931349	1.87955e+06	452200	1.25127e+06	99115.4	2.75455e+06	23791.3	1.54792e+06	948996	1.05113e+06	495095	1.62649e+06	1.45631e+06	209870	455433	1.08608e+06	428294
674	M190T31	1.38114	0.465862	0.945145	0.347183	0.427156	UP	190.088	190.086	190.092	30.5875	30.2942	30.6608	49	17	32	236077	290874	474683	401738	651636	73506.4	52188.9	538753	113280	26864.8	65227.9	27559	92597.4	52782.3	735921	27839.6	705549	36204.6	47159.9	668847	483871	81415.2	2.27253e+06	42200.2	47727.2	92402.2	30641.4	119576	15697.9	56500.8	121485	51479.6	37360.3
675	M1128T23	1.27216	0.347284	0.946118	0.347331	0.427234	UP	1127.53	1127.52	1127.54	22.7275	22.4113	23.4343	61	18	43	13727	44476.1	59689.8	56441.1	58068.3	5229.35	12483.8	53199.6	11174.2	47357.2	16133.2	24195.2	12880.6	19770.8	13529.2	22349.7	20461.4	268809	4820.1	18601.1	18843.7	14513.8	24691.9	38554.9	23755.2	74961.1	55172.8	31409.8	43030	28072.4	33890.5	34149.9	40024.4
676	M595T19	1.22352	0.291042	0.94379	0.348055	0.427617	UP	595.227	595.22	595.232	18.8597	18.611	19.3265	77	28	49	678521	1.4936e+06	1.53153e+06	1.82746e+06	1.83593e+06	1.17284e+06	1.67375e+06	390144	118887	4.62589e+06	14722.7	206615	1.90475e+06	662646	1.10975e+06	2.80802e+06	518354	2.82206e+06	30412.9	255878	76788.5	1.56155e+06	137233	1.21998e+06	5.32329e+06	2.20406e+06	4.50768e+06	944202	2.38359e+06	735122	1.45657e+06	602805	2.25486e+06
677	M177T4	1.20037	0.263476	0.942424	0.348506	0.427854	UP	177.018	177.013	177.033	3.87228	3.5412	4.19118	41	12	29	30614.1	84194.9	69497.5	101065	102865	47056	43801.3	102496	50474.5	57604.5	65398.1	22625.1	97891.8	66420.6	151545	23731.6	156899	48769.2	80457	35472.8	10213.9	55876.8	255825	81290.3	49417.5	33317.2	234451	25350.6	26733	116101	131341	49095.1	53872.7
678	M475T34	1.14833	0.199536	0.934082	0.352796	0.430099	UP	474.786	474.776	474.797	33.9975	33.8105	34.1475	59	22	37	6683.7	34396.1	21693.5	39498	30829.5	28790.8	30356.2	14242.3	42847.9	25849.5	91400	46082.7	30074.7	27234.7	10908.3	22758.9	21130.4	36414.4	34017.5	31443	41908.1	26821.4	43620.6	37443.3	10160.8	13482.8	31714.7	32207.6	35398.3	63235.6	31036.1	12769.6	18655.3
679	M515T9	1.21488	0.280815	0.933898	0.352999	0.430204	UP	515.213	515.204	515.216	8.52816	7.9744	8.85937	72	25	47	258676	1.07693e+06	1.03765e+06	1.30834e+06	1.33302e+06	772907	1.1603e+06	57590.3	149260	3.79151e+06	216088	3.07684e+06	496363	509304	1.84826e+06	644425	1.82539e+06	1.37404e+06	15358.1	16730.2	961812	1.16962e+06	77967.2	608507	1.65944e+06	2.24732e+06	3.50099e+06	1.35278e+06	1.11806e+06	351580	615483	391396	399066
680	M227T33	1.1115	0.152509	0.932301	0.35465	0.431059	UP	227.18	227.178	227.183	32.8928	32.7403	33.0185	61	21	40	51108.3	267183	156186	296975	137110	550739	271750	312050	289742	215295	506355	151286	148407	117949	211265	157116	441904	140646	215328	341734	322766	283334	399029	172910	237276	106901	89544.9	193834	113345	305077	247514	109660	230542
681	M225T4	1.1201	0.163628	0.925997	0.357215	0.432379	UP	225.129	225.125	225.134	4.33007	3.68792	4.6502	64	25	31	123025	474643	269708	531647	315050	245861	338299	917637	233305	443752	83080.8	194484	473990	451906	883708	287862	466601	271109	520553	587025	385666	483571	657658	196404	592672	300325	910296	246568	244149	292709	694795	308045	794183
682	M733T14	1.25362	-0.326099	-0.926935	0.35867	0.433122	DOWN	733.297	733.288	733.301	13.536	12.8866	13.9319	62	25	37	48718.7	555629	657725	443125	370838	167925	588197	2.03717e+06	1011.17	2.89022e+06	41083	646050	43869.8	207786	715920	447755	573349	1.47121e+06	0	299229	31115.3	628898	33732	209554	598523	1.03645e+06	1.91993e+06	91692.1	851101	174793	125957	930.959	652757
683	M1074T24_2	1.17666	-0.234702	-0.923232	0.358725	0.43315	DOWN	1074.47	1074.46	1074.48	24.1027	23.7087	24.6712	69	31	38	18421	67109.6	47755.6	57230.6	53495.3	23209.1	78737.6	68961.3	86335.4	102218	46666	99487.5	43381.4	24424.5	27198.7	80568.1	31608.3	41836.9	56055.5	202651	0	43262.4	28699.1	79037.1	129978	37661.1	102386	115635	105031	68895.3	20972.2	26834.8	30541.8
684	M579T34	1.14616	0.196804	0.920047	0.360771	0.434189	UP	579.361	579.351	579.365	34.004	33.8565	34.128	69	26	43	45658.7	258218	194893	295818	184194	441064	225689	397612	142354	319492	92640.2	81094.7	452149	178516	156366	361027	306833	200774	251736	154226	37930.9	448512	37013.6	168460	300563	278233	1.16616e+06	97771.2	280094	195335	218263	313311	349489
685	M328T33	1.34128	0.423607	0.915406	0.36245	0.435037	UP	328.253	328.243	328.255	33.0753	32.795	33.275	87	33	54	2.16281e+06	2.82516e+06	3.42381e+06	3.78905e+06	6.69925e+06	1.36674e+06	768981	1.67007e+06	269008	1.48009e+07	464489	1.31408e+06	1.06066e+06	692652	2.77106e+06	6.92184e+06	357520	2.05069e+06	1.63239e+06	1.29634e+06	47644	6.72903e+06	870546	987193	2.39518e+06	1.50929e+06	2.06233e+06	1.42934e+07	5.75605e+06	851241	5.03452e+06	2.30784e+06	2.43045e+06
686	M563T34	1.1691	0.225397	0.915602	0.362774	0.4352	UP	562.837	562.825	562.849	33.9448	33.7868	34.1365	40	20	20	5341.78	26983.5	22627.3	31546.4	24330.8	35817.7	21790.4	13790.6	24016.7	9286.86	81868.3	32058.4	16320.3	21363.4	8681.61	14750.6	18369.2	24714.3	17735	21396.4	39068.4	16886.7	20754.5	38894.9	7752.85	7266.12	27448	22266.8	24023.9	39138.9	26397.2	14358.8	12504.2
687	M289T5	1.24033	0.310722	0.914892	0.362814	0.43522	UP	289.045	289.042	289.061	4.78753	4.20645	5.0268	49	22	26	73744.6	260602	200035	322005	441532	313769	0	233249	28284.3	207891	14661.8	366297	381366	145985	411257	210931	436331	323444	157665	864751	0	244103	414261	161754	149516	166309	321816	629050	0	194874	285281	317462	0
688	M790T19_1	1.18521	0.245145	0.9112	0.364601	0.436116	UP	789.849	789.843	789.854	19.0065	18.7423	19.4662	74	32	42	21646.7	66176.4	46414.8	78148.6	80265.7	0	62768.5	63403.1	3860.43	109534	29971	91233.8	40503.7	36428.4	26917.2	105878	44101.6	42655.6	52702.4	138408	10952.3	32258.9	83108.9	111328	173306	37921.2	64883.6	135043	190007	65228.1	46765.5	36415.9	30522.4
689	M327T20	1.15945	0.213437	0.910378	0.365239	0.436436	UP	327.156	327.149	327.16	20.0712	19.7467	20.841	77	26	37	204746	759387	565669	880437	703693	1.17761e+06	516570	1.73057e+06	268050	948101	182842	707630	373865	1.57227e+06	166366	1.34715e+06	1.18503e+06	597009	750691	360505	0	1.13845e+06	23537.9	821437	943606	590950	1.19658e+06	872321	1.75175e+06	190592	2.05956e+06	306545	1.57727e+06
690	M160T22	1.16428	0.219433	0.909573	0.365568	0.4366	UP	160.091	160.088	160.093	21.904	21.6847	22.4263	49	19	30	30212.4	163926	121472	190855	162440	199768	565371	170875	182573	357152	136132	294866	40263.4	81177.5	63315.2	62761.5	157523	289915	91991.5	219974	61032.5	414560	27810	228710	163373	173556	71375.7	258677	228752	38579	30936	164835	58742
691	M137T4	1.69658	-0.76263	-0.916012	0.365814	0.436722	DOWN	137.069	137.05	137.072	4.23139	3.89365	4.6078	60	18	39	4374156	4.04505e+06	1.05984e+07	2.38424e+06	2.12645e+06	1.01288e+06	601646	2.26664e+06	805358	3.25124e+06	178595	1.42264e+06	4.68387e+06	1.07317e+06	3.56872e+06	1.91778e+06	3.00132e+06	782568	1.27614e+06	7.17772e+06	638977	981508	8.72411e+06	3.51929e+06	6.37982e+07	1.42177e+06	5.4229e+06	534345	824209	1.13506e+06	3.11454e+06	1.62439e+06	1.20839e+06
692	M248T21	1.14909	-0.200486	-0.908117	0.367071	0.437347	DOWN	248.148	248.142	248.151	21.4462	21.2392	21.9657	46	16	30	431968	2.10076e+06	1.4459e+06	1.8282e+06	1.32674e+06	1.35539e+06	382697	966666	454337	2.59472e+06	724467	2.04369e+06	1.36773e+06	2.73733e+06	3.12917e+06	4.57477e+06	1.43295e+06	1.06393e+06	2.5665e+06	1.85062e+06	470696	2.09928e+06	1.21921e+06	1.20668e+06	843051	6.13394e+06	3.04392e+06	3.34125e+06	3.08269e+06	1.64629e+06	3.25357e+06	747678	3.49019e+06
693	M716T35	1.30446	0.383452	0.906416	0.367117	0.43737	UP	715.558	715.549	715.562	34.9989	34.531	35.4102	88	30	53	540210	3.66592e+06	4.28596e+06	4.78205e+06	7.58296e+06	1.15189e+06	3.09518e+06	853634	1.34327e+06	2.91275e+06	2.4739e+06	1.05536e+07	694893	2.92594e+06	2.45626e+06	843679	3.75763e+06	2.7332e+06	2.16587e+06	4.60053e+06	1.04493e+07	1.03149e+06	1.1583e+06	4.09501e+06	8.84034e+06	3.295e+06	2.80925e+06	1.15666e+06	3.72663e+06	3.34252e+06	681898	2.48806e+06	4.29152e+06
694	M283T25	2.44373	-1.28908	-0.91022	0.369077	0.43834	DOWN	283.131	283.115	283.137	25.3985	25.0505	25.9015	74	31	43	3.82574e+06	2.80604e+06	1.07592e+07	1.14826e+06	748690	702879	521885	745460	511730	1.42827e+06	859109	641149	540986	868071	656994	1.15263e+06	1.21136e+06	2.15088e+06	6.45799e+07	944967	238313	847829	529938	1.58921e+06	805521	939486	784536	757476	730454	964433	708684	609709	1.36181e+06
695	M394T22	1.16646	0.222132	0.897749	0.372131	0.439838	UP	394.229	394.225	394.235	21.7467	21.104	22.5753	61	23	38	74897.7	521001	436437	607725	474972	1.59747e+06	155891	1.68173e+06	222258	1.15982e+06	85818.1	422452	531047	276598	500484	1.59336e+06	595028	556357	43657.7	119287	170944	586296	177875	420680	292079	648066	793824	362042	828638	537900	141857	298717	291650
696	M226T33	1.11848	0.161546	0.897625	0.372754	0.440142	UP	226.183	226.181	226.185	32.8941	32.7403	33.0185	92	35	57	259475	1.18309e+06	766607	1.32327e+06	663784	2.69406e+06	1.29379e+06	1.49035e+06	1.36218e+06	929693	2.21345e+06	578647	565377	424888	767929	634468	1.88781e+06	662069	762153	1.69724e+06	1.43176e+06	1.37275e+06	1.7057e+06	699471	1.1297e+06	364192	368455	820284	507932	1.37043e+06	1.10567e+06	429149	850101
697	M186T19	1.10608	-0.14545	-0.897145	0.37291	0.440218	DOWN	186.132	186.131	186.134	18.8012	18.6067	19.2683	86	34	52	587560	5.57656e+06	2.89242e+06	5.04175e+06	2.59753e+06	122305	6.69055e+06	9.18357e+06	4.30227e+06	1.00356e+07	2.21157e+06	5.96169e+06	5.80752e+06	5.94021e+06	4.73346e+06	5.89149e+06	5.3816e+06	7.6712e+06	2.56466e+06	3.71963e+06	2.71276e+06	6.13138e+06	2.39899e+06	4.0501e+06	3.36544e+06	3.9039e+06	1.31748e+07	2.72496e+06	4.35024e+06	6.80771e+06	6.74717e+06	3.41468e+06	6.58865e+06
698	M230T5	1.10304	-0.141487	-0.895437	0.373208	0.440363	DOWN	230.158	230.153	230.162	5.185	4.71562	5.57277	50	17	31	371249	2.99573e+06	1.36347e+06	2.71588e+06	1.6076e+06	4.69801e+06	5.7909e+06	3.88325e+06	1.44537e+06	5.17669e+06	828852	2.57892e+06	2.45597e+06	3.61062e+06	2.45884e+06	4.56065e+06	2.78388e+06	3.58818e+06	5.60288e+06	1.27757e+06	1.05775e+06	3.34623e+06	1.63138e+06	3.72156e+06	2.70917e+06	4.35082e+06	3.47598e+06	1.65331e+06	4.35084e+06	1.97804e+06	3.47055e+06	2.19454e+06	3.81801e+06
699	M479T34	1.29007	0.367444	0.895117	0.374208	0.440849	UP	479.282	479.273	479.286	34.4635	34.3383	34.6043	49	14	35	288111	502164	809917	647824	669946	4.38409e+06	433538	41761.1	1.72742e+06	798642	66367.8	93961	701522	275600	502457	279387	1.34893e+06	197388	129185	54087.9	44518.7	296119	68620.7	649935	391491	146090	145282	908926	132842	484129	565294	118290	113842
700	M284T19	1.26191	-0.335608	-0.895724	0.374653	0.441065	DOWN	284.067	284.062	284.079	19.4799	19.1368	19.8588	36	19	17	140476	412722	508312	327062	319797	107404	152047	316582	234235	818489	415106	240994	110145	317102	104832	379481	147739	393546	234911	175067	722021	182456	390057	200947	580317	1.05774e+06	110859	120178	2.77606e+06	189853	1.17275e+06	331163	155831
701	M146T5_1	1.18705	-0.247384	-0.892292	0.374781	0.441127	DOWN	146.093	146.082	146.099	4.64512	3.99407	5.14502	66	23	30	2.09207e+06	5.38336e+06	4.02331e+06	4.53506e+06	5.05936e+06	4.83584e+06	8.46462e+06	1.32762e+07	3.07687e+06	7.13942e+06	1.15616e+06	9.85612e+06	837652	5.19059e+06	4.23688e+06	9.52104e+06	1.39711e+06	1.34395e+07	3.98333e+06	1.78858e+06	802924	4.33949e+06	3.03003e+06	1.33252e+07	1.35968e+06	9.90983e+06	5.81933e+06	1.19728e+06	9.05741e+06	2.79498e+06	943691	1.45048e+06	3.30614e+06
702	M415T24	1.08196	0.113642	0.888347	0.376743	0.442074	UP	415.152	415.148	415.157	23.6033	23.3172	24.1463	66	24	42	91234.4	520500	188899	563159	273148	315622	653822	850448	425006	732351	440540	709019	506629	385728	314573	369983	364843	714025	80786.4	715578	472940	250332	278546	467038	643283	580381	674268	469748	697183	521222	222590	249658	561665
703	M338T24	1.49733	-0.582396	-0.888087	0.377614	0.442493	DOWN	338.091	338.088	338.094	24.0473	23.6438	24.555	38	18	20	1.79767e+06	3.37993e+06	6.04284e+06	2.25751e+06	5.66865e+06	6.6483e+06	74253.1	0	13283.4	999419	670483	132057	9.58189e+06	3.20411e+07	3.11185e+06	0	4.33036e+06	16353.5	7.78721e+06	48409.2	0	211662	56061.1	9.23564e+06	1.39158e+06	0	3.73463e+06	42468.5	0	4.11633e+06	1.28014e+07	3.62887e+06	120457
704	M257T33	1.15442	0.207162	0.885556	0.378192	0.44277	UP	257.162	257.159	257.166	33.4635	33.3353	33.8865	81	31	50	248431	722557	448457	834131	766442	478124	753390	1.02305e+06	543416	1.77773e+06	405024	1.01758e+06	483191	337001	558500	1.61629e+06	92867.3	1.34505e+06	1.13502e+06	353560	479593	271378	225964	611510	581280	1.50691e+06	913552	624645	158182	365461	714110	443481	694843
705	M152T4	1.28042	0.356615	0.885726	0.378385	0.442862	UP	152.022	152.021	152.024	4.30598	3.99407	4.57715	82	28	54	3.04273e+06	7.69093e+06	1.06127e+07	9.8476e+06	1.25392e+07	1.17063e+06	1.05061e+06	8.45438e+06	7.26453e+06	2.7971e+06	1.55158e+06	1.29002e+06	1.25808e+07	2.64694e+06	3.19786e+07	2.62744e+06	1.14725e+07	751742	6.35197e+06	5.51473e+06	3.4803e+06	3.21025e+06	2.81518e+07	482166	6.46229e+06	1.81615e+06	4.53214e+06	1.49094e+06	2.95278e+06	1.60696e+06	7.98914e+06	3.18866e+06	2.50795e+06
706	M188T22	1.18382	0.243453	0.875754	0.383699	0.445386	UP	188.072	188.07	188.074	21.896	21.2588	22.5863	116	35	58	4.30238e+06	2.03224e+07	1.83076e+07	2.40581e+07	2.23599e+07	5.08877e+07	7.84096e+07	2.04413e+07	1.15104e+07	4.64697e+07	2.11473e+06	3.45481e+07	3.8512e+06	4.90781e+06	1.13297e+07	9.72892e+06	1.79808e+07	3.69829e+07	7.4268e+06	2.78152e+07	1.29018e+06	5.36472e+07	2.0302e+06	3.10007e+07	1.81693e+07	1.91802e+07	7.89067e+06	3.71488e+07	2.80326e+07	1.76177e+06	5.5259e+06	2.17593e+07	2.02963e+06
707	M519T34	1.13963	0.188565	0.874289	0.384406	0.445719	UP	518.813	518.8	518.824	33.9608	33.8003	34.1365	55	20	35	7097.77	38482.2	25573.9	43855.4	33270.5	41686.6	36767.9	13552.1	37937.3	28504.2	98697.8	50832.9	41152	35501.6	17092.9	19662.4	31537.1	47234.2	28491.3	27982	50679.6	24971.8	48735.4	33683.5	14021.9	16444.9	27892.2	38115.5	41094.2	52687.2	30920.1	18027.2	20636.5
708	M240T7	1.13192	0.178772	0.872401	0.385328	0.446152	UP	240.11	240.1	240.112	7.49075	6.9931	7.75877	57	22	35	337725	2.08685e+06	1.2372e+06	2.36215e+06	1.79974e+06	709564	2.92635e+06	535328	1.26323e+06	4.59123e+06	113167	1.53373e+06	1.83626e+06	1.847e+06	1.99471e+06	3.91707e+06	1.35111e+06	2.40825e+06	5.10131e+06	335632	662007	1.49568e+06	924113	1.94295e+06	2.75833e+06	2.67082e+06	3.1698e+06	1.57837e+06	2.76081e+06	1.35176e+06	3.20737e+06	4.32986e+06	3.56004e+06
709	M487T19	1.1526	0.204886	0.872244	0.38568	0.446317	UP	487.219	487.201	487.224	18.8103	18.478	19.3932	60	22	38	50613.7	247855	190495	285677	221171	87354.3	211791	304598	60589.8	244115	71865.6	277064	275960	384442	87934.7	205620	168367	119623	196989	118678	197405	532522	493498	268675	90513	894202	126938	165590	322762	822264	100729	219286	246333
710	M304T21_1	1.19828	-0.26097	-0.872113	0.386377	0.446643	DOWN	304.178	304.175	304.181	21.2498	20.9767	21.6758	67	22	41	750324	3.60238e+06	3.34183e+06	3.00628e+06	2.93087e+06	1.07371e+07	2.44166e+06	3.25897e+06	1.73358e+06	6.21383e+06	910986	3.69903e+06	1.46537e+06	7.15584e+06	481930	1.02958e+07	1.95845e+06	7.06473e+06	3.16573e+06	803863	892979	2.63037e+06	533306	4.04307e+06	1.64703e+06	1.40696e+07	2.48245e+06	1.77405e+06	9.97113e+06	2.9772e+06	2.89005e+06	1.0451e+06	4.86891e+06
711	M240T5	1.81167	0.857319	0.869417	0.388064	0.447429	UP	240.132	240.113	240.136	5.4822	5.01673	6.07597	39	20	15	1.20395e+06	464256	435435	841078	3.25288e+06	103617	189364	712399	67855.3	303735	385421	1.91913e+06	857569	252062	1.54149e+06	165374	905286	78268.3	206354	69259.1	392168	1.46266e+06	382633	134303	616813	374759	427326	161069	181382	82061.5	305291	657494	710306
712	M189T22	1.18246	0.241788	0.867622	0.388085	0.447438	UP	189.075	189.074	189.078	21.8998	21.2588	22.5863	88	29	47	534333	2.41967e+06	2.16571e+06	2.86115e+06	2.69167e+06	5.96761e+06	9.35219e+06	2.42334e+06	1.42663e+06	5.54326e+06	269616	4.15256e+06	483415	618111	2.13675e+06	489749	2.13481e+06	4.35375e+06	957723	3.28796e+06	179817	6.33673e+06	93027.1	3.62819e+06	2.20787e+06	2.27039e+06	950010	4.47587e+06	3.40545e+06	175981	688562	2.58826e+06	778841
713	M175T23	1.16543	-0.220858	-0.866804	0.388435	0.447601	DOWN	175.08	175.077	175.087	23.2843	22.6743	23.8137	86	34	49	1.39624e+06	4.86764e+06	3.25995e+06	4.1767e+06	4.3865e+06	5.33526e+06	2.96184e+06	8.87136e+06	2.60177e+06	1.17306e+07	2.80827e+06	7.53198e+06	3.71407e+06	2.16622e+06	4.82279e+06	7.50743e+06	1.03178e+06	8.21242e+06	3.38948e+06	2.93359e+06	1.25419e+06	4.233e+06	1.72094e+06	4.37884e+06	8.37353e+06	4.40838e+06	1.61208e+07	4.6218e+06	5.3235e+06	2.6697e+06	86536.5	3.00117e+06	6.01935e+06
714	M196T20_1	1.20217	-0.265637	-0.869404	0.388553	0.447656	DOWN	196.063	196.061	196.069	20.3369	19.8057	20.6145	58	24	32	746008	2.9041e+06	2.94284e+06	2.41572e+06	1.98762e+06	1.14129e+06	716838	1.86081e+06	2.66927e+06	1.51801e+06	996078	1.15434e+06	2.08961e+06	2.51883e+06	1.30533e+06	1.95108e+06	2.82252e+06	1.16121e+06	2.19493e+06	3.33802e+06	2.87123e+06	2.45574e+06	575601	1.33745e+06	3.80838e+06	630650	1.18096e+07	7.9876e+06	939767	1.50254e+06	3.75495e+06	2.92669e+06	6.42429e+06
715	M199T21	1.13879	-0.187505	-0.866905	0.388885	0.44781	DOWN	199.144	199.141	199.152	21.0325	20.5613	21.3252	43	19	23	128717	470019	308908	412734	308423	232346	811495	264217	115631	455924	173520	610247	904582	731004	870134	537126	368976	233399	487553	241199	214280	269611	304930	228552	450529	453786	1.24567e+06	256345	267812	659326	74652.5	245494	413422
716	M789T19	1.16758	0.223518	0.864513	0.389581	0.448132	UP	789.346	789.339	789.352	19.0057	18.7423	19.4662	62	25	37	28025.8	89682.1	65022.4	104981	105631	0	92032	83011.4	5051.54	158910	41096.7	136343	57778.7	49250.1	23546.9	148604	62051.4	51630.9	56951.2	215756	13432	74573.7	114427	148438	232714	57091.1	13636.2	173636	250874	83001.2	63141.6	49139.2	50816.3
717	M134T26	1.28706	0.364082	0.865532	0.390148	0.448394	UP	134.097	134.08	134.098	26.4274	26.301	26.6528	46	15	31	139258	300303	498005	386509	405422	130504	198006	104235	129050	185133	81088.6	212419	52619.3	289446	292736	169449	292122	111711	797978	77078.1	187751	312093	155087	87229.4	198571	62623.5	737710	52177.7	333373	61965	2.86273e+06	100921	1.06689e+06
718	M746T32	1.20239	0.265908	0.863804	0.390566	0.448587	UP	746.43	746.425	746.447	32.4225	32.1812	32.5048	47	19	28	78479.9	186688	208698	225307	209183	194873	127701	362792	46347	813727	80780.2	0	165017	234829	281944	365601	22543.4	30877.8	261333	12272.9	24654.8	70394	76650.1	98264.4	211368	404626	127775	12972	2756.6	211654	382956	221157	0
719	M288T22	1.15445	0.207207	0.863299	0.391264	0.448908	UP	288.107	288.104	288.113	22.1972	21.768	23.0217	81	28	50	175193	1.04253e+06	922305	1.20354e+06	779789	1.41405e+06	1.30831e+06	492191	299615	603352	3.03912e+06	536309	567206	414222	753504	473201	766553	558381	326746	1.87379e+06	1.80918e+06	701942	538486	1.06647e+06	508372	697094	628461	1.25803e+06	642445	1.4487e+06	539245	694843	314493
720	M469T20	1.3213	0.401957	0.861356	0.391307	0.448928	UP	468.733	468.728	468.737	19.7932	19.5412	20.45	57	20	37	26714	37712.7	51039.8	49716.5	83350	53601.5	24336.4	13012.5	0	26988.2	48201.9	16513.2	1076.95	796.665	26812.9	7384.48	2742.21	235941	3040.98	32476.8	5614.96	85975.4	6838.59	46804.7	21168.3	209356	15174.6	38992	31699.4	21570.2	57638.9	4255.89	9741.85
721	M1134T36	1.17982	-0.238567	-0.861706	0.39158	0.449054	DOWN	1133.65	1133.64	1133.66	35.5405	35.3998	35.675	43	18	25	12075.4	56715	50591.4	47149.3	53906.6	3912.39	12573.1	117043	124611	0	3644.89	5630.62	4621.98	144964	74470.6	65561.3	11942.7	79633.8	7034.83	63915.1	43503.9	18079.5	32334.7	44325.8	6968.2	42476.5	7140.56	41923.9	11807.4	135124	121194	83222.8	77049.3
722	M151T18	1.10908	0.149369	0.862075	0.391635	0.449079	UP	151.062	151.061	151.063	18.1045	17.7448	18.4032	91	34	57	2.87435e+06	3.05774e+07	1.84166e+07	3.39129e+07	1.74995e+07	4.02958e+07	3.68669e+07	1.62789e+07	2.62298e+07	5.70387e+07	292115	8.03173e+06	4.04525e+07	4.13114e+07	2.06032e+07	3.48627e+07	3.9644e+07	3.57469e+07	4.38088e+06	6.8635e+06	5.66433e+06	3.91345e+07	9.35162e+06	2.97549e+07	4.63692e+07	5.50736e+07	7.78062e+07	2.14097e+07	4.31057e+07	3.61956e+07	3.35849e+07	1.854e+07	3.98236e+07
723	M185T19	1.10003	-0.137546	-0.860726	0.392457	0.449457	DOWN	185.129	185.128	185.131	18.8048	18.6067	19.2683	86	34	52	5331641	5.35951e+07	2.72749e+07	4.87214e+07	2.50361e+07	864328	6.67346e+07	8.80705e+07	4.46106e+07	1.01435e+08	2.18616e+07	5.75405e+07	5.56204e+07	5.77107e+07	4.56975e+07	5.60892e+07	5.17517e+07	7.34907e+07	2.48293e+07	3.63316e+07	2.65515e+07	5.87485e+07	2.30383e+07	3.86791e+07	3.25412e+07	3.73967e+07	1.23448e+08	2.65925e+07	4.15972e+07	6.06669e+07	6.56844e+07	3.32987e+07	6.29166e+07
724	M334T20	1.28536	-0.362173	-0.860485	0.392896	0.449657	DOWN	334.188	334.175	334.194	20.3667	19.2783	21.1975	95	30	44	719377	2.36095e+06	3.04406e+06	1.8368e+06	2.48292e+06	8.90095e+06	642565	1.28448e+06	806495	1.12404e+07	1.80786e+06	1.22852e+07	821444	2.19429e+06	296480	4.41911e+06	896110	1.2925e+06	624684	853282	613958	2.30362e+06	274729	5.53218e+06	2.81121e+06	4.36716e+06	3.50759e+06	1.90508e+06	5.7264e+06	831458	361559	311047	1.72874e+06
725	M114T31	1.21345	-0.279117	-0.861353	0.393186	0.44979	DOWN	114.129	114.126	114.129	30.8888	30.5732	31.0623	81	30	50	302691	966169	1.054e+06	796215	645826	854699	94203.4	344752	246795	1.49936e+06	245911	1.12011e+06	246021	258188	1.1207e+06	2.57314e+06	240453	1.41922e+06	19927.1	463199	564767	516988	786550	550873	102221	539263	197343	1.31287e+06	576473	4.58752e+06	274601	577420	2.0921e+06
726	M139T4_2	1.19118	-0.252397	-0.8595	0.39327	0.449829	DOWN	139.058	139.057	139.068	3.94082	3.74187	4.43803	59	19	39	65070	343989	315070	288779	273520	268809	348239	697179	84441.7	484966	389032	201080	182185	614672	43909.4	250242	186254	915496	220594	118932	475245	312591	145387	1.74129e+06	412290	499492	193154	41092.8	178812	518386	136606	225143	500227
727	M784T17	1.15331	-0.205779	-0.859078	0.393665	0.450009	DOWN	783.843	783.834	783.848	17.3897	16.879	18.2022	61	26	35	8417.74	60876.2	47070.9	52784	38402.1	66468.7	45064.1	75722.3	45473.9	93995.5	21589.8	174383	231807	68685	13730.6	70992.4	118473	40149.8	18842.8	36681.5	4297.28	87593.6	47355.4	43179.5	36010.6	91100.7	96068.4	30349.3	108766	54669.2	12107.6	25172.8	47459.9
728	M121T9	1.25179	-0.323992	-0.856665	0.394451	0.450368	DOWN	121.065	121.056	121.066	9.08821	8.56333	9.55183	52	19	32	209306	971031	1.06152e+06	775434	1.07532e+06	170264	443845	217856	1.94605e+06	384259	103915	417132	1.51394e+06	1.36498e+06	584896	2.8137e+06	377321	489087	177203	249292	4.15573e+06	554429	1.45673e+06	829772	242816	599099	3.78711e+06	566713	388672	221531	1.17259e+06	570843	2.19885e+06
729	M203T4_2	1.08843	0.122244	0.854757	0.394973	0.450606	UP	203.148	203.142	203.152	4.43541	3.8808	4.85073	100	35	57	1.54707e+06	1.67427e+07	6.80147e+06	1.82232e+07	9.86642e+06	2.69058e+07	2.68084e+07	1.99625e+07	2.27203e+07	2.16529e+07	8.15469e+06	1.69508e+07	1.57027e+07	1.46815e+07	7.74934e+06	2.29431e+07	1.28296e+07	3.19723e+07	1.69734e+07	1.87612e+07	1.03368e+07	1.62424e+07	8.27837e+06	1.59822e+07	2.62421e+07	2.93072e+07	2.20094e+07	1.09258e+07	6.20373e+06	1.80128e+07	1.27181e+07	1.2246e+07	1.15845e+07
730	M386T33	1.16163	0.216148	0.854634	0.395651	0.450914	UP	386.207	386.202	386.211	33.4198	33.286	33.514	48	14	34	95614.4	493954	439630	573651	429059	54350.2	537473	1.03939e+06	259097	799042	260942	946939	29973.8	673159	45287.5	994691	36053.2	508275	471018	230036	157850	505087	482637	682149	279951	1.25806e+06	9406.02	922447	342415	179499	34388.9	484982	23899.9
731	M754T32	1.16661	0.222321	0.853158	0.395986	0.451066	UP	754.451	754.438	754.457	32.4203	32.1812	32.5205	62	23	39	52781.7	138451	114064	161518	144356	87562.7	247495	270561	42323.5	398182	24426.8	42206.6	126878	137639	148031	387778	69429.1	213184	377895	27904.5	17093.3	97564.8	15228.4	74063.2	175650	59815.5	215362	23501.6	82853	34002	153462	60217.5	242861
732	M180T18	1.20008	0.263133	0.850886	0.397068	0.451711	UP	180.065	180.063	180.08	17.6517	17.2262	17.9335	39	18	21	241730	1.54488e+06	1.33778e+06	1.85399e+06	2.16526e+06	485447	830921	778531	2.26602e+06	1.16225e+06	2.97112e+06	2.89385e+06	2.95841e+06	1.63274e+06	2.61762e+06	1.3109e+06	319498	578920	1.29469e+06	1.28776e+06	5.62799e+06	758050	947346	5.24662e+06	522126	1.563e+06	624288	1.36767e+06	284369	2.57926e+06	1.21895e+06	545831	1.94143e+06
733	M188T4_1	1.09873	-0.135842	-0.849202	0.398451	0.452572	DOWN	188.061	188.057	188.065	3.74528	3.40492	4.01105	42	22	20	6084.73	38892.9	18738.9	35398	20012.9	88921.4	37591.1	22397.7	35688.1	29508.4	18363.8	26697.7	45184	39259.1	37023.4	21774.5	60574	26449.2	51087.9	43107.3	39273.8	61985.4	34452.5	23946.7	58747.6	19492.6	53712.2	21748.7	65491.3	30188	35401.7	13384.7	21608
734	M119T26	1.54945	0.631755	0.847755	0.399184	0.453027	UP	119.05	119.049	119.053	26.0931	25.8613	26.3118	48	19	29	1.46004e+06	1.07686e+06	1.71275e+06	1.66853e+06	4.83645e+06	613977	625129	266649	1.85081e+06	1.00382e+06	75532.7	1.99205e+06	3.36506e+06	1.39273e+06	810596	8.05908e+06	6.21015e+06	230540	61664	251321	54710	590377	78241	521482	2.98189e+06	319455	442958	934146	629441	375371	1.05404e+06	338404	604087
735	M175T33	1.11609	0.158449	0.847356	0.399582	0.453274	UP	174.994	174.992	174.996	32.6638	32.541	32.8208	81	29	52	9780.13	50988.8	32471	56907.9	32908	121080	42136.8	23266.9	59779.6	34455.2	125896	50870.1	29874.9	36930.5	25779.1	20128.1	38045.5	28518.8	18900.5	49967.3	117192	43353.1	53528.2	57523.5	23176.3	35505.6	17073.9	64239.1	41216.5	68087.3	60782.5	44225.1	31405.9
736	M183T20	1.146	0.196607	0.835072	0.406928	0.457792	UP	183.12	183.105	183.121	20.4281	19.8598	21.0913	68	19	46	230842	995279	868407	1.14059e+06	711693	1.88022e+06	849643	454565	1.23865e+06	706400	3.14186e+06	678075	607658	1.02876e+06	228809	388436	926774	475933	273190	1.76023e+06	4.03151e+06	713578	577576	929936	395709	465826	231964	1.14622e+06	952725	1.18403e+06	909512	618372	611542
737	M550T20	1.18453	0.244314	0.833965	0.407069	0.457879	UP	549.751	549.746	549.758	19.6045	19.2142	20.3035	87	34	52	56661.8	217932	225433	258147	225056	114583	120707	267841	26851.4	220835	147958	134573	58705.7	67869.3	101959	98634.1	68478	1.03084e+06	19801.9	391471	4852.04	154457	49919.4	167006	247954	258201	227789	268411	214450	364514	87705.4	56994.3	108465
738	M124T20	1.13134	0.178028	0.832445	0.407339	0.458043	UP	124.041	124.039	124.046	20.2546	19.398	20.7645	80	30	48	122427	329670	184593	372967	316926	385840	434733	564668	134678	696047	130490	315186	225425	413052	349518	561468	300942	269753	119986	284143	159115	353634	15291.1	541462	205857	770350	711883	238242	375466	224342	175719	173902	307727
739	M883T34	1.0824	0.114232	0.832489	0.407435	0.458102	UP	882.507	882.5	882.525	33.9915	33.8865	34.1062	43	18	25	13618.5	92945.1	38040.7	100604	50106	85115	141094	62162.4	91200.9	89700.2	181906	131737	96421.5	65104.2	46876.5	80498	63095.8	133962	50336	67999.7	81603.6	71977.3	122244	128512	54715	49820.5	88702.4	83902.1	88717.8	169373	84002.7	47952	45507.4
740	M306T30	1.14162	0.191078	0.830913	0.408306	0.458632	UP	306.179	306.175	306.184	30.2496	29.7192	30.5952	66	25	41	242778	580632	406389	662859	542510	356349	322761	953798	1.83624e+06	1.40127e+06	460288	618098	426738	345037	326206	917310	128600	770651	343678	262639	117267	256984	200449	400355	914121	974246	1.28081e+06	707815	284469	323608	400513	357913	497865
741	M534T28	1.29177	-0.369346	-0.831445	0.409005	0.459056	DOWN	534.25	534.243	534.255	27.5868	27.4407	27.7495	43	23	20	199175	722654	984892	559431	792341	1.72852e+06	3.52012e+06	104950	891611	397814	178895	2.43133e+06	361137	475226	2.04764e+06	771953	405542	68346.2	34043	68149.1	320798	875842	181535	452034	413695	2.94281e+06	25510	974961	3.48849e+06	73320.6	86283.5	286612	184534
742	M1074T24_1	1.15893	-0.212789	-0.826539	0.410946	0.460233	DOWN	1073.97	1073.96	1073.98	24.1027	23.7087	24.6712	71	30	41	18915.7	63818	46126.9	55126.6	53735.3	22961.3	71174.1	66487.1	78956	98663.3	41039.1	94356.4	41173	20984.1	22859.1	76274.4	22702.5	37275.8	47769.7	175048	0	41784.6	32168.6	73547	134889	38599.3	92673.8	121589	110214	67319.3	22304.2	26363.9	30613.9
743	M926T26	1.08337	0.11553	0.821793	0.413783	0.461942	UP	926.386	926.375	926.394	26.1595	25.7937	26.4842	69	23	46	8907.35	62383.7	28830.9	67584.8	30753.8	75083.2	64589.7	108022	40233.2	78435.3	23453.4	73283.9	68479.9	35730.6	52681.1	58940.2	56728.4	94328.3	58855.1	65155.4	25290.2	67787.5	19751.2	43281.7	52382.8	89859.6	148297	23902.2	74991.3	44853.3	46754.2	39548.2	86519.5
744	M381T22	1.20062	0.263784	0.816708	0.416559	0.463604	UP	381.11	381.105	381.115	21.8983	21.0552	22.5753	64	22	41	554194	1.53182e+06	1.6716e+06	1.839e+06	1.89065e+06	3.57479e+06	741554	1.06985e+06	129087	2.16635e+06	272720	91725.3	498828	1.01414e+06	3.1605e+06	1.00497e+06	1.93531e+06	739862	81623.2	4.24972e+06	240864	824367	54948.3	1.3983e+06	1.34946e+06	1.36311e+06	1.13649e+06	2.40448e+06	628979	1.89784e+06	522416	1.16312e+06	458367
745	M262T24	1.10961	-0.150053	-0.816272	0.417023	0.463881	DOWN	262.121	262.113	262.134	23.9457	23.4228	24.7703	61	22	30	60149.6	326562	183947	294303	185773	380962	292863	406368	224774	811012	368340	712637	416306	193244	133527	386442	83036.8	460935	457371	181111	192756	191403	229336	585776	607615	394436	510579	125103	573767	199295	251315	91733.5	453408
746	M569T19	1.33455	-0.416349	-0.817594	0.417024	0.463882	DOWN	569.165	569.158	569.171	18.5461	18.2193	18.805	56	18	38	336597	577167	908611	432342	672134	530522	540576	1.51292e+06	910819	1.57357e+06	23056.3	5.11428e+06	273397	408436	68393.9	681643	53116.1	216048	110578	44511.6	316732	446001	88951.4	626414	164379	1.25667e+06	770118	221063	1.53872e+06	329985	71053.5	528358	448533
747	M153T32	1.1161	0.158469	0.813123	0.418303	0.464643	UP	153.128	153.124	153.13	32.442	32.251	32.764	66	26	40	83957.6	382220	212781	426596	312606	344597	445319	630839	200304	901882	244694	398788	297707	241027	358220	644930	119765	744398	657239	100378	107545	138899	194159	291773	488703	510914	610303	370005	161364	212476	279413	305675	497214
748	M443T29	1.12211	0.166219	0.813389	0.418583	0.46481	UP	443.163	443.158	443.168	28.8717	28.6657	29.2575	48	15	33	100135	500966	344711	562141	362172	1.12104e+06	322181	603479	228428	316691	1.05544e+06	258607	421493	322651	176632	292760	855198	193238	111345	411683	372174	537248	173740	412410	378246	564912	535891	1.71735e+06	433746	457455	1.14072e+06	587350	373750
749	M172T5	1.12222	-0.166358	-0.813054	0.418638	0.464842	DOWN	172.043	172.04	172.062	4.9212	4.56523	5.21075	79	32	47	109092	853635	508572	760592	575272	1.07723e+06	534102	454015	252395	1.14201e+06	156418	1.42079e+06	1.12101e+06	463729	965241	483518	1.83556e+06	1.02766e+06	990367	572004	153830	559185	1.78826e+06	1.45341e+06	1.27731e+06	718643	603876	726332	409416	934610	849968	945608	1.53809e+06
750	M150T35	1.08477	-0.117387	-0.811213	0.419364	0.465274	DOWN	150.029	150.028	150.03	35.0405	34.9345	35.3212	44	22	22	7013.08	40144.1	14185.3	36867.3	24756.5	65857.4	32758	21559.4	32575.8	52333.5	46440.3	28405	32516	45149.6	38008.2	35834.9	39706.9	19245.8	51161.8	35106.2	57244	41966.7	23238.8	50384.1	26542.4	55767.3	55894.2	36371.2	26928.7	61830.3	43714.5	40221.5	46904.8
751	M580T34	1.10199	0.140105	0.805499	0.423118	0.467491	UP	580.362	580.351	580.368	34.0038	33.9262	34.1277	45	15	30	17508.2	101763	60036.8	112256	62214.8	145282	142231	147668	69727.7	127406	21063.7	40611.4	179158	72651.2	83771.1	113910	88058.2	103443	174376	42086.9	0	177068	13710.9	60477.2	107832	129542	298754	52049.6	142360	107222	98953.3	90988.3	168356
752	M272T32	1.11217	0.153381	0.802519	0.424345	0.468212	UP	272.174	272.17	272.18	32.2912	32.0413	32.4142	47	19	28	91055.8	242675	124364	269897	202740	258251	246097	287524	149027	441256	289604	276709	129580	211058	151322	239079	103828	424446	301071	101597	122625	86063.8	125579	222411	220392	249847	313459	192609	205744	108135	163697	684246	200176
753	M215T4	1.09611	-0.132386	-0.802623	0.42453	0.468321	DOWN	215.139	215.136	215.14	4.08777	3.87157	4.58282	48	20	28	31396.6	256267	121682	233798	144631	516367	339031	343387	150509	419701	94883.7	297083	275142	322011	82810.4	415442	166938	371118	383114	205429	326929	338704	75458.5	373369	158517	272808	285885	337616	111254	264467	152558	278197	462573
754	M1159T22	1.30786	0.387213	0.80159	0.424977	0.468583	UP	1158.55	1158.54	1158.56	21.8222	21.4933	22.4193	55	22	33	21489.7	46049.1	73373.5	60412.4	98493.1	0	23404.4	12898.4	1283.88	29265.3	13905.3	15056.5	8841.94	12538.9	33213.3	12691.5	17333.1	355576	14990.8	22374.8	0	54811.5	11302.2	60907.5	7646.16	58941.4	115909	53439.5	37074.6	47079.3	43646.3	17287.5	14050.5
755	M288T20	1.24315	0.314005	0.800751	0.425362	0.468808	UP	288.182	288.166	288.184	20.3008	19.8798	20.609	51	23	28	636571	1.31713e+06	1.43055e+06	1.63726e+06	2.4246e+06	394199	1.41345e+06	878439	188557	1.6804e+06	1.36825e+06	6.73116e+06	598726	962774	4.66411e+06	1.33801e+06	466845	1.10227e+06	134600	865915	283599	4.29438e+06	824511	1.30486e+06	1.60414e+06	526017	551401	1.87105e+06	2.68712e+06	270713	418437	718539	513203
756	M138T4	1.18158	-0.240723	-0.801693	0.425565	0.468927	DOWN	138.055	138.054	138.074	3.94857	3.67068	4.39213	85	31	51	866616	4.48956e+06	4.14647e+06	3.7996e+06	3.80352e+06	3.36054e+06	4.87419e+06	9.08278e+06	1.36571e+06	6.22133e+06	5.24812e+06	2.95112e+06	3.1142e+06	8.07294e+06	628580	3.27084e+06	3.20113e+06	1.18575e+07	2.86847e+06	1.04878e+06	6.59557e+06	3.41867e+06	2.56037e+06	2.28014e+07	2.32708e+06	7.26018e+06	1.74376e+06	1.08382e+06	3.15179e+06	7.70857e+06	1.199e+06	2.49862e+06	5.80225e+06
757	M185T12	1.10821	-0.148231	-0.800242	0.426264	0.469336	DOWN	185.066	185.064	185.081	11.9319	11.0483	12.3225	54	22	30	90549.4	877170	504832	791520	492022	775487	1.32636e+06	655896	310551	1.14765e+06	285854	1.391e+06	696341	839551	270779	1.5599e+06	1.18566e+06	1.05503e+06	518492	484000	377222	1.5798e+06	1.23711e+06	112647	2.34543e+06	1.38172e+06	954688	456583	235617	803583	1.36325e+06	501296	1.04405e+06
758	M314T32	1.17486	0.232494	0.79611	0.42804	0.470372	UP	314.237	314.232	314.239	31.9952	31.7613	32.575	75	28	46	1.26072e+06	3.90241e+06	3.08857e+06	4.5848e+06	5.17741e+06	1.35764e+06	1.35906e+06	5.78369e+06	406352	8.60999e+06	706278	1.9134e+06	1.6053e+06	4.96768e+06	3.86258e+06	1.13985e+07	577113	9.82434e+06	4.55903e+06	894723	261922	4.47179e+06	3.63963e+06	1.89389e+06	1.49751e+06	1.88989e+06	5.73283e+06	3.81305e+06	5.9349e+06	1.23287e+06	3.31577e+06	4.44374e+06	6.90321e+06
759	M1193T21	1.27198	0.347071	0.796798	0.428109	0.470412	UP	1192.53	1192.51	1192.54	21.0255	20.7278	21.6422	47	12	35	14370.3	31797	49156.6	40320.4	51307.2	0	9299.07	31710.8	875.498	39477.7	10652.8	19778.7	5494.36	15499.6	5376.6	12173.8	7551.62	255875	3773.2	13131	10410.5	28258.7	3795.78	38823.4	32873.6	53140.6	28354.9	21850.6	44695.7	24764.3	4364.94	5685.45	16158.7
760	M210T35	1.12223	0.166372	0.795486	0.428824	0.470827	UP	210.125	210.122	210.135	34.8464	34.735	34.9358	50	15	35	20716.7	78775.2	55122.9	88404.1	58844.6	79114.8	45572.6	151699	58820.9	89754.7	98231.5	24701.1	37892.3	43592	272481	37456.1	115459	27487.2	69648.5	99490.1	34269.6	45635.7	69469.1	38348.7	30153.4	51669.7	124763	98237.1	56496.5	26881.9	128596	116865	39757.4
761	M148T12	1.13496	-0.182641	-0.794332	0.430197	0.471624	DOWN	148.041	148.039	148.049	11.9409	11.6421	12.4419	46	20	26	60877.6	505015	382559	444963	298284	287273	524326	427036	209230	925034	168710	67495.9	376056	339291	228903	533054	458291	578545	189300	270519	204536	528827	586628	714857	2.11227e+06	1.27425e+06	356306	311901	615148	451669	572810	348949	572781
762	M324T17	1.17932	-0.237959	-0.792247	0.430732	0.471934	DOWN	324.111	324.103	324.123	17.1697	16.4095	17.933	53	18	28	46846.8	357228	315826	302686	331056	244888	464364	479890	50699.6	311223	80381.6	439524	30521.5	0	120041	782804	214778	867325	235964	190539	164163	559894	118181	319982	1.25299e+06	408699	197498	185930	868509	242186	17386.4	311705	157302
763	M231T32	1.12127	0.16513	0.789584	0.431892	0.472604	UP	231.145	231.142	231.147	32.465	32.1812	32.764	90	33	57	844832	3.54693e+06	2.19094e+06	3.97705e+06	3.04253e+06	3.26871e+06	4.14456e+06	5.92589e+06	1.74415e+06	9.64756e+06	2.23076e+06	4.01616e+06	2.72606e+06	2.09282e+06	3.0146e+06	6.57834e+06	720958	6.69269e+06	5.73094e+06	1.20839e+06	464474	985025	1.15985e+06	2.49857e+06	4.64028e+06	4.77894e+06	5.7956e+06	3.36618e+06	1.49174e+06	1.96564e+06	2.33016e+06	3.02057e+06	4.78835e+06
764	M124T4	1.14066	-0.189869	-0.792335	0.432026	0.472682	DOWN	124.087	124.085	124.087	4.13407	3.87172	4.64433	51	19	31	40238.6	139108	116463	121954	68624.3	251995	67751.3	258242	91355.7	224053	48783.5	81980.5	170979	151928	94948	101862	156538	58833.4	155422	135141	48186.6	713949	92239.6	57392.4	160400	102399	210622	86358.8	28709.5	125772	162590	143729	125988
765	M302T28	1.10283	0.141214	0.788585	0.433022	0.473255	UP	302.145	302.136	302.149	28.2572	27.9775	28.5925	68	23	45	123962	701597	432862	773745	418310	1.07721e+06	412984	1.4714e+06	464163	1.2478e+06	810486	1.58348e+06	229572	350203	488228	787298	323936	1.07264e+06	432989	468978	217477	396194	271195	609577	984024	1.38004e+06	1.71203e+06	358102	255404	230220	393175	569584	579871
766	M287T22	1.14098	0.190278	0.78851	0.433241	0.473381	UP	287.104	287.101	287.108	22.2215	21.7283	22.7713	93	34	56	1.23131e+06	7.27839e+06	6.32579e+06	8.30452e+06	5.64915e+06	1.02472e+07	8.58078e+06	3.2866e+06	4.40602e+06	3.94418e+06	1.98687e+07	2.11901e+06	3.82073e+06	2.82747e+06	3.85189e+06	4.20881e+06	2.63001e+06	3.76795e+06	3.95279e+06	1.31278e+07	1.19761e+07	5.86778e+06	1.6222e+06	6.74675e+06	3.15607e+06	4.49329e+06	6.35601e+06	8.67464e+06	3.45872e+06	9.79809e+06	3.67536e+06	3.88973e+06	4.63374e+06
767	M619T20_1	1.32805	0.409307	0.787222	0.43336	0.47345	UP	618.788	618.783	618.797	20.158	19.919	21.0325	57	23	32	70151.1	98398.3	175040	131013	220868	71249.3	61229	29013.5	0	107105	39363.7	35959.7	1903.98	8478.86	61063.4	20396.2	1969.66	787326	10267.1	57407.3	2347.91	187111	0	120908	30069.6	746522	34633.1	88422.7	110455	69000.3	108783	15138.6	49822.3
768	M469T22	1.15942	-0.213403	-0.780049	0.438155	0.476194	DOWN	469.213	469.209	469.217	22.1853	21.9028	22.948	91	34	57	2912991	1.81857e+07	1.555e+07	1.56851e+07	1.39749e+07	4.3847e+06	8.97651e+06	1.06527e+07	1.58931e+06	1.88837e+07	259428	3.00204e+06	2.31459e+07	4.65972e+07	5.03077e+07	3.55207e+07	1.52157e+07	6.49795e+06	4.36345e+07	1.44248e+06	212876	2.08452e+07	2.25922e+06	1.15349e+07	1.40746e+07	3.87332e+07	4.81454e+07	4.76327e+06	2.09847e+07	2.63786e+07	2.65505e+07	1.2497e+07	3.54751e+07
769	M298T3	1.10787	-0.147795	-0.779146	0.4386	0.476447	DOWN	298.188	298.186	298.189	3.02781	2.94842	3.38055	32	18	14	27425	130676	79096.4	117813	73772.6	164530	126228	206643	48826.7	188698	30498.9	129304	236434	100415	20870.8	128855	139413	152409	216681	67619.7	14819.1	215276	39682.3	47654.8	233917	222187	315723	79101.4	202284	68790	60721.1	106270	185671
770	M322T30	1.11963	0.163024	0.772659	0.441871	0.478301	UP	322.203	322.188	322.207	29.5314	29.0513	29.9692	46	21	23	126880	415360	270070	465050	344979	489181	875617	655641	1.30166e+06	530839	500737	379503	451270	569486	646326	234634	232246	200698	175635	310677	204984	877245	322186	476930	435227	223154	393623	130799	450106	267208	214566	76611.2	338166
771	M232T10	1.163	0.217845	0.769965	0.443319	0.479117	UP	232.131	232.127	232.136	10.2079	9.86	10.6082	60	23	37	218762	945946	702155	1.10013e+06	1.22832e+06	585273	952872	684797	667344	634537	527353	2.22493e+06	709418	701137	285159	1.07957e+06	386238	2.44444e+06	2.59844e+06	386812	120975	954303	674738	661673	257032	1.08613e+06	248666	1.36409e+06	968343	2.54535e+06	251939	1.37709e+06	1.14527e+06
772	M285T5	1.21621	0.28239	0.767286	0.44498	0.480051	UP	285.229	285.225	285.232	4.70682	4.33095	4.93318	75	29	46	182042	414862	475278	504558	646752	175174	1.74188e+06	239973	44398.9	441033	19495.1	161953	237195	228868	76280.7	1.08448e+06	739952	360979	478657	1.29739e+06	157463	149024	296400	237802	329457	551853	163807	198003	16883.4	362903	337285	113181	857762
773	M112T9	1.71565	-0.778758	-0.771737	0.445491	0.480337	DOWN	112.051	112.043	112.057	8.50778	7.74088	9.10798	76	26	48	2.77586e+06	6.31272e+06	2.00802e+07	3.67948e+06	2.65961e+06	2.64222e+06	3.08436e+06	426770	848423	6.68746e+06	1.34668e+06	8.20849e+06	1.82595e+06	2.43591e+06	3.87572e+06	3.0005e+06	5.15097e+06	1.87082e+06	1.21148e+08	192750	2.80083e+06	3.38663e+06	699856	1.95715e+06	4.95469e+06	2.12125e+06	7.72411e+06	2.18502e+06	3.28569e+06	1.12276e+06	2.19798e+06	1.55629e+06	2.21889e+06
774	M650T20	1.18351	0.243077	0.76603	0.445863	0.480546	UP	649.8	649.792	649.805	19.5554	19.349	19.9948	56	20	36	10343.9	40870.3	40000.7	47946	47926.7	0	45993.6	59379.7	3872.21	76345.9	11911.3	39269.5	20003.1	3471.34	36387.7	19629.1	29351.5	125986	3959.8	163598	1742.69	28241.7	8895.05	21477.1	62760.9	37389.1	54179.6	56747.8	45929.1	68394.8	1632.43	15714.3	6780.83
775	M839T26	1.11402	0.155773	0.763973	0.447534	0.481479	UP	839.441	839.427	839.449	25.5727	25.2223	26.0442	64	25	39	12145.3	71530.9	52792.9	79944.7	49155.4	36155.4	42245.6	53039.3	19069.6	152935	11344	60647.8	55488.1	59780	66098.8	102088	17426.6	124756	93148.2	96160.2	0	53648.3	14373.9	72110.1	59960.8	169222	218296	26146.1	84520.6	59009.2	113678	36896.9	123784
776	M251T33_1	1.11119	0.152108	0.761339	0.44892	0.482252	UP	251.004	251.001	251.006	32.6609	32.4608	32.8208	88	35	53	18732.7	105562	71647.6	117300	72658	233426	100932	50671.9	99739.5	63515.2	304378	74787	80150.1	78303.3	57714.3	62376.4	81796	77400.6	41711.5	92548.3	215671	98356	103073	134274	43215.9	62839.8	34445.9	109712	65640.6	151213	109640	92731.7	58836.5
777	M704T30	1.14163	-0.191091	-0.755643	0.45298	0.4845	DOWN	704.341	704.33	704.347	29.721	29.4937	30.0462	57	23	34	30529.3	112270	94320	98342.2	70442.8	78721.7	271506	222459	36081.9	449606	103761	86347.4	83338	82550	167577	192129	54394.9	96582	11874.9	43657.1	29084.7	43081.1	10691.5	96882.6	55152.8	135321	105519	253283	28776.5	91890.5	88080.1	43826.4	136806
778	M152T27	1.34987	-0.432824	-0.75416	0.454197	0.48517	DOWN	152.018	152.017	152.019	26.8698	26.4323	27.0123	48	19	29	165225	278962	507867	206519	328269	475074	30582.7	79170.4	123361	93890.3	162010	65410.6	352275	161370	156315	30395.1	71344.9	12038.8	946109	94638.3	404229	106377	408498	12363.8	132200	23532.7	83080.3	85939.2	7517.53	91337	186219	155579	10663.4
779	M176T23	1.12828	-0.174124	-0.74952	0.455586	0.485932	DOWN	176.083	176.081	176.087	23.3007	22.7278	23.8137	69	30	39	128491	485561	304506	430355	401240	305373	198114	904533	391638	1.08123e+06	330302	746203	362553	197834	489810	716072	112714	790435	485300	270669	105486	488736	294659	423719	856228	389997	1.48254e+06	498593	515248	253908	31232.2	292009	664668
780	M119T2	1.0911	-0.125786	-0.750016	0.455859	0.486082	DOWN	118.943	118.941	118.945	1.64032	1.22478	2.17813	64	20	37	6575.08	96959.7	51905.7	88864.1	47884.9	197250	60886.2	62834.8	89447.4	65492.2	72909.1	243775	84171.9	158684	96363.6	66191.8	224277	59778.3	46688.6	54536.1	59779.9	133730	116636	123377	75234.4	116941	81794.4	38105.9	91394.2	57483.1	186628	109312	55929.1
781	M253T33	1.10808	0.148056	0.748185	0.456773	0.486582	UP	253.001	252.998	253.007	32.6638	32.4608	32.8208	81	33	48	12299.7	70542.4	47427	78166.3	47904.7	132866	58051.7	29512.5	67862	54924	205393	56017.6	48017.6	48365.2	43274.2	38400.4	74170.2	48415.5	30263.6	66856.1	140324	52810.4	77675.8	93118.7	43962.1	37556.4	25509.6	69928.2	46678.8	74014	69729.8	53203.9	42775
782	M167T11	1.10879	0.14899	0.745628	0.457921	0.487209	UP	167.09	167.075	167.092	10.6466	10.2304	11.0531	68	21	46	179364	2.95304e+06	1.78041e+06	3.27431e+06	2.34837e+06	2.91341e+06	3.38957e+06	2.97212e+06	824596	6.24401e+06	378174	2.10982e+06	1.09642e+06	4.41528e+06	4.43864e+06	3.16249e+06	4.20048e+06	4.71292e+06	1.65278e+06	1.75977e+06	700662	6.7409e+06	452513	3.60268e+06	4.49266e+06	3.96564e+06	7.05319e+06	2.28489e+06	3.82028e+06	2.81614e+06	4.58801e+06	1.57674e+06	4.51253e+06
783	M744T34	1.10231	0.140536	0.744821	0.458301	0.487417	UP	744.467	744.455	744.473	34.0036	33.8763	34.2027	48	18	30	16125.8	68167.6	34509.9	75117.9	55470.4	86988.3	56075.1	39494.9	132379	91382.2	170223	54831.3	58193.3	70126.3	29503.7	46373	56040.6	61761.8	53882.8	41974.9	122735	48212.6	66476.3	100868	29768.6	33195.9	84256.4	39406	82606.2	112943	64508.2	24956.2	53182
784	M700T33	1.8631	-0.897709	-0.746642	0.459862	0.488267	DOWN	700.399	700.387	700.405	33.0822	32.9498	33.1965	43	20	23	359934	287690	1.02584e+06	154414	322705	84046.8	43869.6	151183	42686.2	246000	802178	26202.2	46619.8	91860.7	52684.5	96583.5	106809	64714.9	140532	6.13239e+06	37440.7	72001.1	53472.1	118517	307195	163976	38053.6	44091	142728	99632.1	99551.9	177691	62466.4
785	M152T24	1.11098	0.151838	0.742631	0.460145	0.48842	UP	152.072	152.07	152.075	24.3785	23.9172	24.7833	45	18	26	62131.8	266131	186469	295667	184736	926680	198316	142730	396548	371136	116266	190118	219711	451299	355699	291425	195066	158135	8474.41	131981	76106.9	167112	900612	214375	259503	243707	298766	227281	183773	164219	203441	288377	326431
786	M122T20	1.10561	0.144838	0.739786	0.461346	0.489072	UP	122.032	122.026	122.033	20.3259	19.8057	20.7073	60	24	35	115803	859316	466049	950065	716131	1.17212e+06	363123	683275	791891	793064	361251	1.00587e+06	572680	994726	433161	750506	858357	503858	566035	1.14428e+06	573803	896786	164872	583269	1.43145e+06	353040	1.70934e+06	1.71523e+06	1.02275e+06	811042	1.47512e+06	544972	2.17615e+06
787	M209T35	1.12234	0.166513	0.733323	0.465577	0.491353	UP	209.12	209.118	209.122	34.866	34.735	34.9357	44	11	33	153183	550051	411309	617206	453929	479601	282458	1.00468e+06	337770	726984	587979	169467	254512	264156	2.0486e+06	269909	815317	179993	484577	704561	257606	291933	454050	267488	141820	439052	880474	687516	409528	161963	877081	842324	303847
788	M155T19	1.0981	0.135005	0.732455	0.46626	0.491719	UP	155.065	155.06	155.072	19.3493	19.0105	19.9948	67	26	40	107503	797019	497266	875204	501094	1.01169e+06	1.05838e+06	103293	227134	1.71695e+06	248686	480338	1.16078e+06	1.18329e+06	358728	1.20638e+06	744585	1.10715e+06	159288	127745	571102	1.03382e+06	199750	1.05337e+06	1.09333e+06	1.28378e+06	1.7081e+06	777038	1.40323e+06	1.22494e+06	1.0965e+06	709611	1.2234e+06
789	M258T34	1.10772	-0.147598	-0.731204	0.466836	0.492028	DOWN	258.231	258.221	258.234	34.1913	34.0738	34.2775	52	22	30	47943.1	188663	111865	170316	125615	221071	84666.6	283010	88743.5	359698	215593	118190	329575	190164	76517.7	212467	275486	75087.5	52844.2	248244	132166	215726	86184	63607.5	91155.1	309427	219122	123715	168886	131713	471344	112630	92953.6
790	M230T24	1.10961	0.150056	0.72429	0.471208	0.494358	UP	229.673	229.671	229.676	23.9033	23.6072	24.7292	48	16	32	5362.63	27266.9	18716.4	30188.1	19051.6	39931.5	15635.8	74941.9	22680.8	50227.2	8345.81	50616	14315.7	1520.23	27932	28071.3	7640.65	40641	0	47966.3	13357.7	31145.9	13441	26878.8	23915.5	10215.1	28724.5	18149.8	38623.3	34235	0	9013.8	0
791	M230T4_1	1.12465	-0.169472	-0.723161	0.471677	0.494606	DOWN	230.03	230.028	230.032	3.67456	3.21298	3.97818	48	20	25	19658.3	85405.9	57338.6	75940.1	67000.1	55975.8	56790.7	38086.4	132353	80609.2	45189.6	26652	137423	54641.7	172899	36847.1	119404	23836.2	44991.2	82498.7	85411.4	139189	128425	71579.8	70923.6	52875.4	71519.3	65687.7	55452.3	42122.7	102058	67575.9	38382.9
792	M327T30	1.22938	0.297927	0.720149	0.473439	0.495539	UP	327.204	327.192	327.207	30.0001	29.667	30.1982	60	21	39	496134	1.1291e+06	1.52883e+06	1.38809e+06	1.9048e+06	219734	334697	1.12112e+06	192108	494870	186717	300605	690402	1.86334e+06	381582	817633	506404	1.22829e+06	1.30658e+06	293529	219159	446890	521860	692259	306760	2.51135e+06	2.88242e+06	2.02418e+06	710087	1.14373e+06	2.14755e+06	358775	1.03443e+06
793	M470T22	1.1451	-0.195469	-0.719561	0.47433	0.496009	DOWN	470.217	470.203	470.22	22.1853	21.7488	22.948	89	33	55	840018	5.01357e+06	4.27592e+06	4.37829e+06	3.86129e+06	1.30206e+06	1.9399e+06	3.08133e+06	478668	5.50436e+06	99601.7	1.06441e+06	6.29373e+06	1.27857e+07	1.39747e+07	9.81144e+06	4.10607e+06	1.7929e+06	1.1553e+07	428659	94014.1	5.73782e+06	647564	3.16435e+06	3.93837e+06	1.07386e+07	1.33431e+07	1.34909e+06	5.99034e+06	7.32236e+06	7.15444e+06	3.41138e+06	9.78577e+06
794	M219T3	1.14476	0.195044	0.717881	0.474758	0.496234	UP	219.028	219.025	219.045	3.44323	2.99875	4.02322	59	20	32	94244.8	240194	198492	274965	266032	121390	83116	184917	109998	862743	115607	107087	529339	561806	118376	182417	105692	257703	202973	76575.3	105022	443232	420607	71993.6	641435	224026	331622	255045	167327	160825	78756.6	185077	193723
795	M109T22	1.16666	0.22238	0.716754	0.47551	0.49663	UP	109.03	109.029	109.032	21.5233	20.8922	21.9657	54	18	36	40313.2	146357	143162	170608	180101	12673.8	27294.1	113694	589914	43712	202642	456658	463757	121052	258982	204731	137687	37178.6	11186	67866.5	93614.6	205472	99105	108487	329897	31584.3	7295.64	6240.31	237907	92526.8	258044	60698.7	277309
796	M636T21	1.20087	0.264076	0.716046	0.475951	0.496862	UP	635.795	635.785	635.799	20.8308	20.6315	21.1707	41	18	23	6938.69	22507.7	20993.3	26050.6	26260.1	788.867	38988.6	17521	4445.79	35378	14631.6	34170.5	8044.78	903.297	21573.9	9217.64	8227.6	45878.1	6428.22	103255	2466.79	22097.2	1004.27	17496.5	53613.9	8189.66	13911.8	38300.6	29577	25335.6	844.07	8111.92	2933.51
797	M217T5	1.11104	-0.15191	-0.717054	0.476074	0.496926	DOWN	217.132	217.126	217.148	4.91848	4.3789	5.63507	92	31	54	542245	5.48636e+06	3.81746e+06	4.93804e+06	3.12492e+06	4.01101e+06	9.63744e+06	3.90541e+06	7.32245e+06	5.4292e+06	807533	7.12976e+06	3.20973e+06	3.68072e+06	1.41088e+06	7.10341e+06	3.20241e+06	8.2432e+06	5.91338e+06	7.41227e+06	190445	8.73593e+06	2.00919e+06	9.38905e+06	2.92131e+06	5.63481e+06	2.86833e+06	2.05402e+07	6.93998e+06	7.30713e+06	1.0165e+06	1.04352e+07	4.07957e+06
798	M203T3	1.19547	-0.257581	-0.715801	0.476296	0.497043	DOWN	203.053	203.052	203.054	3.23108	3.08823	3.44012	51	22	29	447554	755856	781314	632265	847041	436652	751731	318959	33454.9	4.14214e+06	133347	969699	1.64285e+06	1.74786e+06	245971	813275	549521	166661	735427	168555	14607.6	930995	1.13229e+06	1.78978e+06	1.49176e+06	1.21467e+06	593528	530519	67344.2	242423	494884	864371	439609
799	M278T27	1.11287	0.154283	0.715084	0.47652	0.49716	UP	278.144	278.131	278.147	27.0078	26.5438	27.3323	82	30	52	402169	1.15255e+06	763682	1.28263e+06	976210	997667	638456	1.81145e+06	724664	2.91961e+06	838804	2.49073e+06	772762	411909	1.30305e+06	2.46877e+06	376432	1.17768e+06	457271	487042	219540	806120	1.11687e+06	774508	1.83642e+06	2.85639e+06	2.42151e+06	803835	1.15264e+06	800036	303066	902272	634279
800	M288T29	1.12419	0.168885	0.713981	0.477118	0.497473	UP	288.22	288.217	288.223	28.8386	28.72	29.0355	62	25	37	514853	1.95868e+06	1.3591e+06	2.20192e+06	1.91601e+06	1.60268e+06	1.3992e+06	2.71005e+06	375862	5.20514e+06	1.24673e+06	2.76451e+06	1.64557e+06	2.55784e+06	678904	3.87794e+06	1.12907e+06	723398	537463	1.04936e+06	433257	3.13611e+06	462485	1.55592e+06	2.84843e+06	2.4177e+06	974773	4.92476e+06	2.31232e+06	543792	3.08287e+06	1.03945e+06	1.12961e+06
801	M655T19	1.161	0.215369	0.71402	0.477381	0.497612	UP	655.313	655.302	655.323	19.1008	18.8095	19.7867	44	12	32	14185.3	62471.4	62632.6	72379	68312	6912.25	83815.2	110011	2337.17	179365	9893.29	46354.5	15908.1	2436.4	36421.9	55522.4	17578.9	169133	27735.5	105492	18687.5	58947.6	19898.9	68279.2	111175	61486	143886	22949.4	64192.7	40328.7	0	35082.3	21511.7
802	M790T19_2	1.12749	0.173109	0.712536	0.477956	0.497912	UP	790.346	790.337	790.352	19.0057	18.7688	19.7815	43	20	23	10899.3	35120.8	23487.9	39719.6	38752.6	0	37178.8	41102.8	2236.82	58205.2	19597.6	52143.2	22089.8	12255.7	18245.1	39595.9	24779.3	23437.6	26230.2	84011.7	9496.82	32379.8	44820.8	54964.2	85025.1	24188.3	31486.9	69691.9	93440	34993.5	17416.7	21660.4	17514.7
803	M415T20	1.097	0.133563	0.712311	0.478287	0.498085	UP	415.127	415.123	415.131	19.9353	19.7823	20.4968	63	23	40	126946	568221	331915	623059	401486	533975	507583	864607	91329.1	684923	110722	985313	106903	737535	590927	834575	89864.9	659100	149223	801972	209736	801686	108771	346424	240085	696857	482909	1.41054e+06	900355	840490	272285	321820	703324
804	M149T35	1.07948	-0.11033	-0.710888	0.47901	0.498463	DOWN	149.025	149.023	149.026	35.0665	34.8692	35.3212	88	35	53	68272.7	496108	202485	459583	291841	1.02676e+06	443256	276480	471306	684225	673273	343023	299179	378841	432440	332508	344694	455333	469047	527533	790890	547213	284669	564613	270878	612887	515716	495026	398778	896071	583070	466510	508803
805	M1090T36	1.13155	0.178298	0.710875	0.479184	0.498554	UP	1089.63	1089.62	1089.64	35.5962	35.4722	35.6778	32	18	14	15277.9	66921.2	55232.8	75986.6	66157.9	27585.3	15492.6	108467	122069	18250.2	14163.3	5084.73	2815.83	157456	103126	117077	0	97903.8	11819.9	94869.4	42872.1	22960.9	36292.1	48899.1	9466.13	60873.9	23571.3	50178.2	6675.19	178233	125532	87573.5	116842
806	M449T29	1.13443	-0.181969	-0.711787	0.479699	0.498823	DOWN	449.235	449.226	449.24	28.7233	28.5922	28.854	43	18	25	198714	784810	682796	691809	466447	476168	1.42344e+06	809961	500430	1.78371e+06	1.20878e+06	1.61496e+06	282381	755786	116957	1.12814e+06	167411	1.41159e+06	167925	366273	170481	341452	240521	3.2671e+06	761596	646461	360316	1.30624e+06	245323	426657	272342	621156	168064
807	M257T34	1.121	-0.164782	-0.707491	0.481352	0.499683	DOWN	257.23	257.228	257.234	34.1917	34.0655	34.2787	64	26	38	237964	809629	549392	722241	620262	657427	355945	1.36598e+06	290984	1.70089e+06	862865	472051	1.50192e+06	677267	292749	975879	1.12574e+06	334436	272522	1.13327e+06	212753	920562	88948.5	254380	451719	1.47838e+06	1.01781e+06	562995	837498	674915	2.1116e+06	567281	398394
808	M495T32	1.09485	0.130734	0.70472	0.482899	0.500485	UP	495.233	495.226	495.247	31.8538	31.6395	31.9642	56	19	37	111424	579169	323910	633964	420458	581785	547336	1.0569e+06	63798.2	1.05036e+06	280461	215375	580109	701688	447581	225297	1.20143e+06	502355	191828	1.24088e+06	167979	648592	244586	812526	284507	674779	722463	396689	746546	996813	1.12206e+06	630590	927473
809	M115T23	1.11954	-0.162908	-0.703433	0.483681	0.500889	DOWN	115.076	115.075	115.077	23.3838	22.9262	24.0877	71	29	38	144483	563585	353308	503407	466506	687676	378145	956824	378422	1.28677e+06	443846	741135	432180	375127	580343	833598	117327	848852	509927	144697	123935	457395	205368	454945	940327	766457	1.71376e+06	651460	562964	357964	40764	341241	810338
810	M182T20	1.16197	-0.21657	-0.704185	0.483749	0.500924	DOWN	182.07	182.065	182.083	20.2203	19.6863	20.678	59	23	34	445263	1.90726e+06	1.81595e+06	1.6414e+06	1.67397e+06	1.82417e+06	5.38601e+06	1.31725e+06	1.36844e+06	1.83724e+06	498663	1.05478e+06	4.93935e+06	1.5604e+06	344768	1.41598e+06	5.60247e+06	672404	2.71247e+06	764715	1.33288e+06	892230	373474	2.02138e+06	757305	1.77613e+06	1.05632e+06	3.92725e+06	1.15751e+06	744416	2.17088e+06	8.37146e+06	892722
811	M314T31_1	1.18898	0.249725	0.69984	0.485824	0.501994	UP	314.237	314.233	314.239	31.0883	30.7818	31.2922	51	17	34	2442838	4.68311e+06	4.33097e+06	5.56812e+06	7.85302e+06	1.96725e+06	968021	2.97644e+06	976353	9.44368e+06	963123	1.80361e+06	1.54398e+06	3.3636e+06	8.37991e+06	8.1117e+06	630997	4.52433e+06	4.46459e+06	4.27883e+06	216249	1.32171e+07	3.9833e+06	2.68298e+06	767976	3.56172e+06	6.93466e+06	5.50371e+06	1.67637e+07	1.22889e+06	1.272e+07	2.30293e+06	5.67941e+06
812	M396T18	1.13763	-0.186028	-0.70017	0.486559	0.502372	DOWN	396.164	396.151	396.167	18.0718	17.6612	18.2687	74	32	42	205147	2.52581e+06	2.20185e+06	2.22025e+06	1.73567e+06	2.83749e+06	2.51123e+06	2.16833e+06	1.09618e+06	5.63864e+06	93841.4	1.15329e+06	2.74579e+06	3.45233e+06	2.53281e+06	4.42605e+06	3.92769e+06	2.75485e+06	586306	704415	80648	2.21676e+06	708709	1.54358e+06	245823	6.81283e+06	7.40846e+06	155111	2.22555e+06	2.0439e+06	3.91043e+06	1.50343e+06	2.81485e+06
813	M151T10	1.25592	-0.328749	-0.69903	0.487209	0.502706	DOWN	151.062	151.06	151.07	10.1051	9.80975	10.6459	73	29	41	1.97866e+06	9.6953e+06	1.41524e+07	7.71966e+06	1.14622e+07	1.21034e+07	3.42942e+06	7.21346e+07	1.42898e+06	7.92854e+06	1.14906e+07	3.55162e+07	1.23115e+06	2.28947e+06	4.24e+06	2.05614e+06	5.99993e+06	1.07562e+06	1.77894e+07	2.04044e+07	9.12426e+06	1.48094e+06	1.68388e+07	3.80399e+06	3.03469e+06	2.11262e+06	6.47761e+06	615045	2.65035e+06	2.38324e+06	1.41607e+06	4.10445e+06	1.70727e+06
814	M463T30	1.13548	0.183298	0.696426	0.488276	0.503253	UP	463.164	463.16	463.169	29.7067	29.5628	29.8865	61	24	37	379736	1.30311e+06	1.14735e+06	1.47965e+06	1.24321e+06	1.89657e+06	2.30986e+06	469750	357556	2.00235e+06	3.32807e+06	358793	1.0359e+06	1.55166e+06	1.30116e+06	851543	1.25881e+06	424601	90184.8	1.01394e+06	456385	979565	78686.6	2.62946e+06	221560	821402	311155	3.04679e+06	451679	2.73033e+06	1.94512e+06	733479	1.04301e+06
815	M134T30	1.21407	-0.279851	-0.695765	0.489484	0.50387	DOWN	134.061	134.06	134.063	30.087	29.6123	31.1613	59	19	32	142736	921012	1.2048e+06	758616	868538	2.42505e+06	643467	379304	1.63616e+06	312742	3.58432e+06	841266	82426.5	67825.3	67280.4	80634.3	751490	1.33082e+06	67195.8	23664.9	3.3371e+06	1.17173e+06	188807	1.36523e+06	568378	37689.8	46622.8	699823	774227	145512	52937.5	395858	52483
816	M563T31	1.1265	0.171849	0.692348	0.490969	0.504628	UP	563.256	563.25	563.274	31.3873	31.0043	31.5028	52	22	30	60435	237869	203811	267960	201798	647539	165169	133300	87387.4	274102	364157	51341.9	95788.8	154565	134090	121416	241253	233594	105276	980495	154289	154842	167782	136418	60961.2	269457	59670.7	726489	140455	339639	248309	384368	190459
817	M243T26	1.10267	0.140997	0.691368	0.491266	0.504779	UP	243.127	243.12	243.133	25.646	25.2923	25.9465	40	18	22	134539	757505	482227	835276	590386	743343	901145	677370	464239	1.47485e+06	536584	631454	410985	616720	99539.3	2.2529e+06	377559	1.34299e+06	199404	412859	338782	581661	481791	660907	291049	1.44666e+06	1.31181e+06	786989	1.07387e+06	714481	247768	394606	1.11782e+06
818	M417T5	1.11986	-0.163318	-0.690227	0.492081	0.505193	DOWN	417.199	417.195	417.202	4.57397	4.24278	4.65063	51	24	26	105958	296819	204549	265050	231378	667766	136652	564170	153170	560627	21511.4	505161	601545	276103	217388	694638	263028	257998	100534	49644.6	149814	325601	93631.7	231186	231446	344918	785354	223601	417956	348017	131774	290866	355961
819	M141T4	1.1226	-0.166843	-0.690567	0.492423	0.505367	DOWN	141.066	141.065	141.07	3.94298	3.4849	4.28873	55	23	32	185722	688317	541158	613146	449403	1.88648e+06	1.16997e+06	493589	670998	714841	317181	676923	701639	607289	331575	742446	454417	629299	552082	451233	2.9276e+06	1.49032e+06	568241	1.31598e+06	345220	1.19797e+06	446499	529277	362557	395016	169325	373242	786562
820	M328T27	1.09233	0.127409	0.68808	0.493402	0.505864	UP	328.215	328.206	328.218	26.9607	26.6087	27.3682	75	27	47	353250	2.57874e+06	1.52709e+06	2.81683e+06	1.75504e+06	2.79338e+06	514988	2.95852e+06	1.22364e+06	4.75065e+06	889112	4.59797e+06	1.65055e+06	1.3944e+06	1.51046e+06	5.32602e+06	999418	3.00992e+06	3.91151e+06	4.12918e+06	263121	1.98042e+06	1.43447e+06	1.02802e+06	2.68744e+06	3.1571e+06	2.90076e+06	2.25188e+06	5.05402e+06	1.84245e+06	2.29052e+06	2.48887e+06	1.03005e+06
821	M329T33_2	1.26282	0.336645	0.685271	0.494965	0.506654	UP	329.254	329.24	329.258	33.0648	32.9475	33.1965	54	23	31	429620	570938	694563	719950	1.39393e+06	342388	171840	386085	0	3.11319e+06	0	319096	191256	75597.3	545185	1.44314e+06	0	476773	301944	338648	0	1.38458e+06	0	224488	589113	264259	494078	2.60526e+06	1.23705e+06	38310	1.01505e+06	462987	550242
822	M425T36	1.09147	0.126276	0.685149	0.495059	0.506702	UP	425.224	425.216	425.233	36.1298	35.9858	36.2713	43	21	22	41190.6	135210	72323.1	147439	99032.7	222716	423289	104301	112603	203986	140851	197436	177369	112068	49666.3	192918	73711.6	131998	111371	95697.3	99238.8	143298	60860.6	232049	70027.1	80850.2	95627.4	208379	127134	140469	158888	83411.4	177754
823	M111T21	1.16653	-0.222223	-0.686894	0.495351	0.506849	DOWN	111.045	111.043	111.053	20.6994	20.3613	21.4257	64	26	37	169263	528712	587205	453235	359014	513400	94442.9	329568	4753.04	647761	648048	979870	137438	325983	124791	745575	120097	746364	281207	326281	992581	500048	141461	737076	178063	784134	184541	174130	2.12976e+06	479762	91981.1	135293	272214
824	M175T7_2	1.08255	0.114428	0.682383	0.497596	0.507979	UP	175.094	175.09	175.111	7.32873	6.92778	7.54895	54	21	32	255214	2.29278e+06	1.38853e+06	2.48204e+06	1.12543e+06	2.34234e+06	2.97993e+06	4.10006e+06	1.30889e+06	6.47723e+06	508634	1.87769e+06	2.8317e+06	2.37786e+06	447719	1.91348e+06	3.28476e+06	1.33636e+06	6.38472e+06	1.31335e+06	1.80381e+06	2.3492e+06	891672	2.05772e+06	881519	2.88505e+06	3.97639e+06	1.45147e+06	3.04626e+06	2.1891e+06	1.66402e+06	1.45664e+06	2.74899e+06
825	M154T4	1.20862	0.273365	0.681008	0.497809	0.508086	UP	154.021	154.02	154.027	4.22915	3.63657	4.46152	45	14	30	218440	551994	737792	667153	869749	75009.3	99788.1	461365	491870	128424	340304	56421.6	737092	161820	2.18914e+06	87338.6	967763	73770.4	344657	483830	356789	254302	1.81038e+06	52352.8	615875	118637	468171	97473.3	247339	235388	499984	220628	103722
826	M326T30	1.24666	0.318073	0.6808	0.497888	0.508126	UP	326.201	326.197	326.204	29.9933	29.667	30.1982	90	33	57	2.54452e+06	5.32535e+06	8.24153e+06	6.63892e+06	1.01668e+07	437482	1.19245e+06	4.88792e+06	207130	1.97026e+06	503802	1.11227e+06	3.27278e+06	8.94876e+06	1.32528e+06	3.35577e+06	2.21099e+06	5.65836e+06	4.93124e+06	450722	326424	1.64743e+06	2.03613e+06	3.33957e+06	1.03705e+06	1.32795e+07	1.52446e+07	1.09015e+07	2.38114e+06	5.34816e+06	1.12193e+07	1.79516e+06	4.88188e+06
827	M448T33_2	1.14016	0.189236	0.677718	0.49989	0.509129	UP	448.31	448.304	448.315	32.7233	32.6032	33.05	44	12	32	131481	495323	448183	564748	525133	1.46708e+06	302226	415665	214538	223427	172551	162540	963051	539716	281716	285790	531740	140438	350831	165982	175518	830249	625195	371368	359873	174204	718199	242196	229364	2.05052e+06	342182	1.00494e+06	397551
828	M832T22	1.15626	0.209472	0.678492	0.500401	0.509384	UP	832.298	832.289	832.303	22.3423	21.9575	22.803	50	16	34	33554.1	166355	200373	192350	136404	439886	147307	87949.4	30427.5	74951	860063	66670	84026.2	65343.5	72923.5	62094.9	59119.8	122299	35860.1	116446	839129	75475.9	98707.4	110092	90537.3	56435.8	59365.3	297367	175676	148902	46228.9	40899.7	71291.4
829	M121T26	1.11368	-0.155332	-0.673885	0.502757	0.510558	DOWN	121.03	121.029	121.035	26.1213	25.7435	26.2277	58	23	34	176053	900808	663560	808858	591750	809302	456691	645977	268437	1.28577e+06	734053	653632	219994	2.38474e+06	240786	575149	1.47575e+06	314374	3224.17	470759	561673	1.6599e+06	649825	1.5795e+06	638512	2.22371e+06	680608	2.94239e+06	1.17434e+06	948438	1.52036e+06	1.1142e+06	891078
830	M249T32	1.08376	0.116042	0.671085	0.503915	0.511133	UP	249.174	249.168	249.184	32.4652	32.1812	32.9602	87	33	52	228254	1.1673e+06	581621	1.26507e+06	818826	1.09868e+06	1.27007e+06	1.76086e+06	652832	2.7825e+06	1.05565e+06	1.34684e+06	927206	761959	1.1101e+06	1.97531e+06	376096	2.21631e+06	1.69874e+06	390380	309464	375432	655234	1.01507e+06	1.23813e+06	1.32197e+06	1.4654e+06	1.27091e+06	613206	683788	782085	1.01365e+06	1.46539e+06
831	M471T22	1.12568	-0.170799	-0.669099	0.50578	0.512056	DOWN	471.219	471.201	471.222	22.1797	21.9028	22.948	67	28	39	140143	889372	721042	790074	644859	278543	374901	567790	104909	971267	42062.5	273838	1.11719e+06	2.18715e+06	2.42091e+06	1.6879e+06	687981	398330	1.97282e+06	126139	38192.4	1.04588e+06	123518	586974	692034	1.90197e+06	2.31806e+06	208935	1.11774e+06	1.23061e+06	1.22834e+06	606285	1.65741e+06
832	M153T4	1.19176	0.253091	0.667739	0.506179	0.512253	UP	153.025	153.023	153.027	4.22382	3.62717	4.50543	77	24	48	160594	443723	551757	528810	661267	159055	48659.2	467633	378154	209936	262818	97919	640257	160928	1.69515e+06	86255.3	603411	74054.7	357027	360408	126162	193701	1.47575e+06	94200.3	490953	101573	243416	213862	135798	195372	399102	196218	117184
833	M319T25	1.32978	0.411191	0.666772	0.50665	0.512485	UP	319.169	319.165	319.171	25.2549	25.0255	25.667	48	17	31	1.26283e+06	1.90916e+06	3.75883e+06	2.53908e+06	5.32465e+06	905429	237599	208618	165422	3.70785e+06	278243	288229	262305	1.78875e+06	2.48091e+06	1.71466e+06	183790	844437	122965	636092	69709.4	1.1494e+07	1.10138e+06	1.5432e+06	215349	749440	1.11016e+06	4.78484e+06	1.94404e+07	350109	5.32215e+06	520394	406882
834	M474T9	1.15118	-0.203115	-0.666222	0.507511	0.512909	DOWN	474.22	474.201	474.225	8.75022	8.28583	9.06067	62	21	40	60400.5	411050	387032	357068	364092	234788	635077	53372.2	50407.5	1.00692e+06	113050	1.34432e+06	251442	407306	149829	419789	439815	535656	43081.9	14259.6	489979	1.24332e+06	65125.8	704094	272717	903859	449397	291154	1.45651e+06	219963	27121.5	105131	302587
835	M106T21	1.14144	0.190851	0.661761	0.509958	0.514111	UP	106.051	106.05	106.052	21.2147	20.8633	21.5602	49	17	32	16797.3	71929.1	67554.2	82366.9	82864.9	3113.82	32496.6	17267.7	24527.7	84461.8	11612	37337.1	37317.3	43900.5	162660	35567.9	41104.1	269489	32251.1	5842.12	16861.2	50294	0	77030.1	90116.6	73901.4	45395.2	54165	84255.5	106029	56806.5	47604.3	59086.2
836	M387T28	1.15124	-0.203183	-0.661547	0.510692	0.51447	DOWN	387.205	387.194	387.209	28.1894	28.0543	28.3878	50	18	32	357615	1.2102e+06	1.18953e+06	1.05121e+06	1.0024e+06	2.72572e+06	4.17124e+06	2.0784e+06	1.82956e+06	2.13094e+06	654786	1.00443e+06	4.21867e+06	429829	652646	492523	2.23292e+06	482152	347165	734652	91307.8	1.17766e+06	103630	2.0635e+06	727421	851668	345206	101295	570215	2.84336e+06	704037	145696	4.10596e+06
837	M228T25_2	1.09042	0.124878	0.660596	0.510706	0.514477	UP	228.161	228.153	228.17	25.167	24.6123	25.7507	49	21	27	160014	613329	360255	668783	440062	437154	575441	1.08115e+06	167118	385967	397992	333847	669412	401575	319379	349725	635726	944165	866699	745628	322428	233734	145455	847900	815680	1.36261e+06	920825	673740	276576	1.14044e+06	112797	580325	479038
838	M281T16	1.09169	0.126558	0.659847	0.511076	0.514658	UP	281.077	281.072	281.083	16.1966	15.6601	16.7164	49	16	30	47184	636642	356176	695014	493612	594836	790333	1.72254e+06	485482	1.01862e+06	312917	1.39314e+06	353563	584038	1.15922e+06	652325	274253	787613	244556	1.06076e+06	737985	736661	592277	843605	685063	191513	250034	340343	881964	568451	777273	206717	301860
839	M831T22	1.14705	0.197923	0.661269	0.511135	0.514687	UP	831.296	831.287	831.303	22.32	21.8355	22.803	81	33	48	79416.2	352174	402056	403959	296360	968504	318063	163703	64179.8	155498	1.92583e+06	137889	206032	133476	184866	126627	125022	183988	187192	237170	1.37563e+06	178512	208450	223721	198114	110587	125458	438292	380614	314604	87025.3	91313.5	152136
840	M118T22	1.12588	0.171057	0.655701	0.513876	0.516023	UP	118.066	118.065	118.07	21.9228	21.3282	22.4865	69	23	42	68266.3	329005	275648	370422	324784	641445	1.18645e+06	353685	162387	805963	58507.8	551214	94857.2	114625	192564	134709	319734	627349	193863	422530	49319.8	860351	29272.5	487368	323692	344232	186993	544804	469102	53142.8	114993	358866	56334.2
841	M403T34	1.08996	0.124273	0.654825	0.514826	0.516484	UP	403.326	403.32	403.328	34.0038	33.8565	34.1365	79	32	47	115424	595636	393467	649079	360242	1.00652e+06	1.07357e+06	684633	515298	562320	192496	202813	1.07422e+06	493641	475509	705044	552529	465192	760483	327334	24825.4	937665	88102.4	387382	529022	585294	2.22744e+06	230334	701146	513982	517682	676031	902478
842	M182T9	1.07833	0.108799	0.651974	0.516255	0.517176	UP	182.071	182.068	182.081	9.3913	8.91265	9.85163	59	23	36	383457	4.23788e+06	2.21311e+06	4.56984e+06	2.63046e+06	4.44905e+06	4.56268e+06	6.60999e+06	9.25377e+06	5.08749e+06	5.25454e+06	3.399e+06	2.15789e+06	5.89707e+06	6.79465e+06	1.36589e+06	5.55526e+06	4.09176e+06	1.77515e+06	2.17001e+06	1.57189e+06	5.48589e+06	1.97465e+06	4.26993e+06	3.16136e+06	2.72062e+06	3.53716e+06	2.26427e+06	4.38721e+06	3.49708e+06	9.04832e+06	8.29995e+06	5.02867e+06
843	M228T28	1.22987	0.29851	0.650234	0.517346	0.517703	UP	228.066	228.064	228.069	27.5778	27.3602	27.6508	45	15	30	394831	753730	1.14565e+06	926992	1.39395e+06	3.08454e+06	120052	173553	1.39435e+06	377592	3.53703e+06	172715	177151	218177	774292	78719	138304	218939	9950.51	261447	4.81044e+06	220843	1.22417e+06	1.61578e+06	52423.5	211625	101766	54572.1	126258	746691	103403	573820	37308.8
844	M206T27	1.14212	-0.191715	-0.648094	0.518873	0.518439	DOWN	206.048	206.045	206.052	26.6292	25.7137	27.1053	81	32	47	311850	1.07055e+06	934188	936980	1.00868e+06	291615	1.48764e+06	343848	496415	1.39978e+06	0	914.082	688207	1.7608e+06	254874	2.24201e+06	967786	823750	1.45204e+06	438528	562909	708076	938291	1.44164e+06	209950	2.6688e+06	4.63999e+06	778021	702625	576525	254639	1.54691e+06	872787
845	M120T14	1.09675	-0.133233	-0.644887	0.5215	0.5197	DOWN	120.045	120.044	120.047	13.843	13.38	14.2769	63	25	37	558846	8.73927e+06	6.04218e+06	7.96834e+06	4.73163e+06	6.38708e+06	1.48369e+07	3.08887e+06	3.03291e+06	2.46274e+07	2.3114e+06	941413	5.02533e+06	1.26142e+07	506936	1.28305e+07	9.7458e+06	1.34043e+07	7.22157e+06	6.6307e+06	3.32966e+06	9.99464e+06	3.80772e+06	1.12362e+07	5.0071e+06	2.41472e+07	1.88324e+07	7.90807e+06	1.12702e+07	9.55463e+06	8.92954e+06	2.89636e+06	1.10661e+07
846	M336T30	1.28848	0.365676	0.642495	0.522584	0.520218	UP	336.186	336.182	336.195	29.7045	29.4937	29.9305	43	18	25	1.52883e+06	972079	922432	1.25251e+06	3.10473e+06	337839	653246	2.42366e+06	514874	1.99257e+06	2.82166e+06	446314	337357	1.10368e+06	1.3406e+06	773483	656303	216824	135172	810074	688840	3.37333e+06	2.70588e+06	1.46555e+06	1.85097e+06	767231	130518	14539.1	470831	624587	509591	96535.7	1.30545e+06
847	M302T26	1.15943	0.213416	0.638389	0.525028	0.521383	UP	302.198	302.188	302.203	25.9855	25.5907	26.4215	48	18	30	398926	1.51374e+06	1.65299e+06	1.75508e+06	1.93935e+06	1.33823e+06	1.58613e+06	680321	482180	8.74868e+06	305250	1.00316e+06	1.10821e+06	1.35743e+06	760991	3.69084e+06	428210	2.34399e+06	339840	192673	191825	1.09949e+06	281960	1.24968e+06	576915	1.86742e+06	5.23436e+06	1.87931e+06	1.65965e+06	603844	2.63658e+06	1.3131e+06	2.57184e+06
848	M125T19	1.06992	-0.0975087	-0.637139	0.526267	0.521971	DOWN	125.107	125.103	125.109	18.8047	18.4537	19.2683	85	34	50	141735	1.43389e+06	716630	1.34018e+06	635349	136660	1.83728e+06	2.38329e+06	1.20799e+06	2.56681e+06	539710	1.88857e+06	1.68829e+06	1.49474e+06	1.21103e+06	1.52628e+06	1.26631e+06	1.75123e+06	658260	813084	879133	1.54566e+06	605312	951243	1.22795e+06	1.12142e+06	3.33277e+06	630788	1.46268e+06	1.48526e+06	1.82334e+06	843913	1.81183e+06
849	M568T37	1.09536	-0.131409	-0.635125	0.527263	0.522442	DOWN	568.233	568.227	568.236	37.2347	36.9	37.4997	48	21	27	32241	526038	328019	480241	351091	322480	354538	566858	114575	573767	216432	282804	797166	499173	1.00537e+06	1.49881e+06	817723	547463	882759	683316	20748.3	1.05706e+06	419973	278135	841781	185208	413802	726203	1.15848e+06	678354	228923	201066	564966
850	M806T33	1.18383	0.243458	0.629854	0.53057	0.524002	UP	805.585	805.576	805.591	33.4927	33.299	33.8413	47	21	26	32829	96187.5	121814	113730	142828	114571	19094.9	50495.1	8360.23	17055	48177.6	22816.2	204536	73383.8	60903.9	58800	267495	69428.6	116673	26358.1	105304	127620	137170	62835.1	54310.1	5298.42	190113	42171.1	22405.7	628470	62192.2	118963	90454.5
851	M417T22	1.17498	0.232641	0.630008	0.530702	0.524064	UP	416.652	416.649	416.657	22.3955	21.9635	23.0482	54	14	36	10509.2	35055.3	45579.1	41182	45194.7	34320.4	20766.4	13047	12405.6	14037.5	174462	17629.4	16929.7	21054.7	12969.9	7118.69	11923.9	13827	7474.96	71025.9	61141.6	29915.2	11186.9	25710.4	21919.7	15261.5	6085.86	84932.3	22098.1	23166.9	9446.16	9422.19	12097.7
852	M383T19	1.09412	0.129768	0.628049	0.531546	0.524461	UP	383.133	383.114	383.137	19.4085	18.8097	19.7253	60	25	34	188798	508590	270612	556457	464283	570700	1.3201e+06	770774	742225	586096	188382	836057	313023	454959	322527	582984	510445	464609	704573	271083	209313	500620	367772	444112	1.30242e+06	529965	581217	695342	791564	293896	382200	206554	347837
853	M229T5	1.08031	-0.111451	-0.627004	0.532254	0.524793	DOWN	229.155	229.142	229.158	5.15574	4.78327	5.65538	60	25	34	3.09477e+06	3.14524e+07	1.45947e+07	2.91141e+07	2.12993e+07	6.46605e+07	2.66922e+07	4.32989e+07	1.5867e+07	5.96468e+07	1.04362e+07	3.67058e+07	3.29173e+07	2.69122e+07	2.85137e+07	4.14624e+07	2.77926e+07	3.40965e+07	5.02791e+07	9.55917e+06	8.90559e+06	4.16959e+07	1.70935e+07	4.8188e+07	2.2063e+07	4.2985e+07	4.34591e+07	1.98539e+07	4.78705e+07	2.81605e+07	3.60105e+07	2.25564e+07	3.89778e+07
854	M132T21	1.14815	-0.19931	-0.625034	0.533889	0.525557	DOWN	132.045	132.044	132.047	21.4321	20.8305	21.8728	72	26	45	534751	2.46203e+06	2.35174e+06	2.14419e+06	2.41516e+06	2.97911e+06	1.98832e+06	496305	829263	2.29123e+06	2.57128e+06	531552	4.62651e+06	2.3818e+06	0	2.98497e+06	795181	787376	3.96061e+06	16987.9	120692	4.19973e+06	0	3.40911e+06	790127	1.4825e+06	4.78389e+06	1.76753e+06	4.14874e+06	1.1904e+07	3.66961e+06	5.46919e+06	3.31997e+06
855	M300T29	1.11675	0.159301	0.620694	0.536356	0.526707	UP	300.221	300.218	300.223	29.4697	29.111	29.6	93	35	58	7.0666e+06	2.55542e+07	1.79236e+07	2.85375e+07	2.84177e+07	9.74142e+06	1.27587e+07	4.77855e+07	6.43493e+06	1.83642e+07	5.16722e+07	2.26563e+07	1.06992e+07	3.00605e+07	1.73631e+07	1.77661e+07	1.34243e+07	8.08591e+07	1.13542e+07	1.13447e+07	4.33425e+06	1.40427e+07	1.12225e+07	3.5006e+07	1.43223e+07	3.27164e+07	2.5016e+07	1.06287e+07	4.27042e+07	1.17451e+07	3.31057e+07	1.76172e+07	5.24073e+07
856	M249T4	1.14986	-0.201453	-0.620867	0.537085	0.527045	DOWN	249.108	249.106	249.111	4.29352	3.62717	4.57688	101	35	56	892155	5.30745e+06	5.6363e+06	4.61575e+06	4.39825e+06	2.28338e+06	2.59016e+06	4.16115e+06	2.56892e+06	2.99146e+06	1.02361e+06	1.50685e+06	7.34914e+06	2.40586e+06	2.56267e+07	2.743e+06	1.15881e+07	1.03348e+06	8.47166e+06	3.01936e+06	1.4621e+06	3.53684e+06	6.54723e+06	1.36271e+06	2.84618e+06	2.29073e+06	8.38032e+06	3.39057e+06	1.57137e+06	1.19937e+06	1.36365e+07	2.53386e+06	2.17465e+06
857	M427T25	1.05558	0.0780298	0.619575	0.537596	0.527282	UP	427.163	427.15	427.166	24.9546	24.2922	25.3082	92	33	57	236659	1.56816e+06	671830	1.65531e+06	632166	2.79028e+06	1.54898e+06	2.27291e+06	1.08621e+06	2.41438e+06	1.26789e+06	1.42688e+06	1.43133e+06	1.36067e+06	1.04086e+06	1.15778e+06	891496	2.09111e+06	734028	1.69609e+06	1.02764e+06	952985	463684	1.289e+06	1.64004e+06	2.93979e+06	3.49708e+06	1.50929e+06	1.55492e+06	1.25251e+06	1.33448e+06	781559	1.27972e+06
858	M359T32	1.10689	0.146516	0.619256	0.537763	0.52736	UP	359.269	359.265	359.279	32.0113	31.8658	32.242	80	30	50	680584	3.20459e+06	2.61794e+06	3.54714e+06	2.52783e+06	4.00537e+06	1.54956e+06	2.20124e+06	1.11411e+06	6.46593e+06	1.21187e+06	2.61855e+06	1.98948e+06	1.51591e+06	2.70263e+06	7.75661e+06	1.66151e+06	2.8839e+06	1.27711e+06	817981	880116	2.55622e+06	2.16658e+06	2.64673e+06	1.70921e+06	1.12188e+07	2.67534e+06	6.0003e+06	1.98532e+06	7.62721e+06	2.41154e+06	1.69205e+06	2.93107e+06
859	M146T22	1.1166	0.159116	0.616208	0.53947	0.52815	UP	146.061	146.059	146.062	21.8998	21.3525	22.4083	68	24	42	250671	1.24261e+06	1.01902e+06	1.3875e+06	1.219e+06	2.75482e+06	4.33334e+06	1.29858e+06	672335	2.82255e+06	210496	2.15146e+06	245791	351960	876478	466169	1.13405e+06	2.23324e+06	651629	1.54028e+06	157034	3.26793e+06	100599	1.79027e+06	1.1565e+06	1.31212e+06	697449	2.13984e+06	1.65522e+06	202027	515627	1.30126e+06	161114
860	M106T20	1.10409	0.142852	0.61579	0.539574	0.528198	UP	106.029	106.028	106.031	20.2723	19.6867	20.7625	59	17	41	16974.9	36805.3	23178.2	40891.8	40792.9	11572.3	55295.1	45428.7	10226.1	84165	16446.1	29399.2	19982.1	50351.7	3637.49	66512.1	28826.6	30816.5	25958.6	31705.1	22428.9	39518.9	0	74148	26628.3	106243	54509.1	28762.3	50068.1	31013.3	20336.2	29186.4	32220.9
861	M571T19	1.16133	-0.215783	-0.614386	0.541354	0.529019	DOWN	571.205	571.191	571.208	19.3493	18.8758	19.9062	53	16	37	183942	575346	655687	496016	504508	31544.6	630998	40376.4	8010.63	1.90351e+06	22507.5	33313.1	1.0319e+06	958094	67834.8	1.38187e+06	361612	724131	30085.7	0	15974	690595	35656.8	649948	668340	1.08135e+06	2.26985e+06	326837	1.08989e+06	757194	1.09667e+06	509266	1.16306e+06
862	M241T13	1.10789	0.147816	0.611493	0.542406	0.529502	UP	241.095	241.093	241.097	13.3916	13.0795	13.8582	88	35	53	513122	3.87089e+06	2.58362e+06	4.28853e+06	3.99909e+06	2.80359e+06	3.42022e+06	4.5577e+06	3.18843e+06	3.22719e+06	1.34537e+06	1.94864e+06	3.74106e+06	5.01184e+06	2.95564e+06	2.06709e+06	4.22166e+06	2.80467e+06	3.28801e+06	1.68486e+06	689158	1.19699e+07	2.76044e+06	1.09902e+06	7.90269e+06	7.98401e+06	7.97426e+06	4.73732e+06	5.55582e+06	3.6431e+06	3.4949e+06	2.28616e+06	6.59834e+06
863	M204T22	1.08781	-0.121433	-0.61139	0.542983	0.529767	DOWN	204.161	204.157	204.162	22.3538	21.8575	22.9585	56	21	34	46033.9	300407	191641	275950	178746	333588	83649.4	575199	45832.7	219250	208712	204377	398280	38240.6	129043	224149	238739	364017	574847	581224	95576.8	62891.3	84255.4	480815	687064	582432	476627	239368	367331	169767	0	215804	674463
864	M102T1	1.0896	0.123802	0.60979	0.543817	0.530149	UP	101.94	101.939	101.941	0.72725	0.455133	1.03388	48	19	27	9280.08	107776	71819.2	117433	77452.2	183703	121320	353840	59345.8	132647	145902	78002.3	210324	37332.2	92617.5	84077.5	60770.2	74284.2	107349	74362.4	80349.9	138144	138877	76633.5	104757	154139	330708	83318	127744	72707.7	37754.6	100797	91395.4
865	M337T28	1.099	0.136186	0.610311	0.544126	0.530291	UP	337.187	337.176	337.191	27.8521	27.5657	28.0055	52	19	33	120801	614842	513085	675709	375010	658421	1.40106e+06	631722	1.80371e+06	745207	641366	285464	315752	900753	1.05501e+06	440764	766740	303476	19794.4	364999	156182	992557	214527	479208	1.51986e+06	348818	145204	90686.8	601491	254218	775947	138865	1.14784e+06
866	M170T4	1.11639	-0.158841	-0.60907	0.545231	0.530796	DOWN	170.092	170.083	170.094	4.18279	3.87172	4.67398	50	18	32	179432	576759	525923	516629	327018	598739	270792	1.022e+06	330383	922498	170588	287326	824143	544029	390809	470294	678051	235729	633684	503120	550699	3.28601e+06	307918	480948	647090	711277	875197	172168	118590	441510	687602	563390	637242
867	M346T32	1.17937	0.238011	0.604499	0.547405	0.531787	UP	346.262	346.259	346.266	31.9083	31.8005	32.242	50	21	29	235469	445220	614065	524924	619242	710431	73721.5	222157	0	1.79489e+06	286531	524824	286810	176488	558164	428202	72069.7	186912	70757.7	322551	0	349926	21835.2	147082	138247	145806	772772	2.38683e+06	2.65373e+06	46233.7	690963	285255	476048
868	M252T35	1.09512	0.131083	0.602298	0.548821	0.53243	UP	252.135	252.133	252.138	34.8197	34.735	34.9358	72	29	43	58921.2	244848	178219	268137	184615	202621	120361	422012	160078	300998	295596	73030.1	132795	124606	895719	127374	356305	93653.7	220375	328829	128349	130220	232740	126753	55387.9	182043	350580	308899	158094	76962.5	363677	398465	132584
869	M205T22	1.11361	0.15524	0.601609	0.549117	0.532564	UP	205.099	205.093	205.1	21.9602	21.6847	22.6248	88	33	54	3.60265e+06	1.63859e+07	1.3508e+07	1.82475e+07	1.59047e+07	3.56651e+07	5.39359e+07	1.65906e+07	8.8596e+06	3.89557e+07	973525	2.64857e+07	3.70711e+06	7.11249e+06	9.84708e+06	6.63445e+06	1.51167e+07	2.84623e+07	6.36598e+06	2.1393e+07	1.36939e+06	4.65185e+07	231417	2.69092e+07	1.62349e+07	1.65933e+07	7.2851e+06	2.7037e+07	2.44253e+07	3.04578e+06	6.195e+06	1.95907e+07	5.62159e+06
870	M301T29	1.11304	0.154503	0.599618	0.550252	0.533078	UP	301.224	301.221	301.227	29.4629	29.1803	29.6	78	28	50	1.30794e+06	4.58249e+06	3.17452e+06	5.10048e+06	5.15602e+06	1.57629e+06	2.28242e+06	8.51577e+06	1.32422e+06	3.17542e+06	9.02787e+06	4.12218e+06	1.96341e+06	5.43855e+06	3.10416e+06	3.28791e+06	2.3212e+06	1.45694e+07	2.35696e+06	2.06804e+06	759562	2.45124e+06	2.12994e+06	6.21607e+06	2.71371e+06	5.74378e+06	4.22429e+06	2.26038e+06	7.72251e+06	2.20436e+06	5.82752e+06	3.13689e+06	9.51887e+06
871	M246T25_1	1.11606	0.158416	0.599949	0.550259	0.533082	UP	246.157	246.151	246.168	24.63	24.1483	24.8662	64	24	40	372896	1.49112e+06	1.27931e+06	1.66404e+06	1.45126e+06	110720	543021	2.20778e+06	310140	3.74318e+06	858643	1.79033e+06	3.36113e+06	462169	1.01896e+06	2.33886e+06	339718	1.45112e+06	392271	1.28857e+06	416224	1.0995e+06	640062	963962	3.20485e+06	1.15734e+06	5.82498e+06	1.58846e+06	777935	775515	941612	416101	2.22407e+06
872	M312T29	1.70929	0.773399	0.597409	0.551912	0.533828	UP	312.22	312.215	312.223	29.3662	29.0795	29.632	55	19	35	8880693	3.78384e+06	1.18428e+07	6.46768e+06	3.06294e+07	243041	1.13137e+06	594717	1.61085e+06	252757	334573	3.12402e+06	1.47832e+06	504524	502617	286797	142380	1.17641e+06	626511	186898	152513	877259	571380	1.51044e+07	832745	3.26438e+06	288216	1.73514e+07	1.40846e+06	375969	6.82514e+07	1.44502e+06	600879
873	M181T22	1.1658	0.221322	0.589443	0.557368	0.536275	UP	181.072	181.069	181.074	21.896	21.31	22.5123	69	24	45	2702326	7.52723e+06	9.77016e+06	8.77526e+06	1.00909e+07	4.59079e+07	9.17563e+06	2.39973e+06	1.34116e+06	1.35345e+07	759294	456677	2.74339e+06	1.4737e+07	1.28359e+06	3.28731e+06	2.71584e+07	984611	3.42596e+06	2.43317e+06	453822	1.3636e+06	1.55935e+06	2.50459e+07	2.97238e+06	4.08071e+06	7.41233e+06	1.73933e+07	964863	3.99197e+06	5.45558e+06	4.53676e+06	4.46762e+06
874	M151T30	1.0948	-0.130666	-0.58986	0.557694	0.536421	DOWN	151.077	151.076	151.083	29.7073	29.5628	29.8865	52	22	30	192378	1.3359e+06	1.014e+06	1.22022e+06	725752	1.78152e+06	1.2798e+06	746356	311409	3.15615e+06	1.20857e+06	345752	1.38386e+06	2.48989e+06	1.78031e+06	1.74363e+06	1.14897e+06	374594	361229	564288	164497	1.25227e+06	324802	4.15456e+06	303610	1.56257e+06	626257	841451	812756	4.29187e+06	2.51864e+06	805682	2.13493e+06
875	M145T4_2	1.18974	-0.250651	-0.586885	0.558886	0.536952	DOWN	145.105	145.103	145.111	4.02695	3.66873	4.57763	69	26	43	290122	864347	1.01185e+06	726498	1.22604e+06	162446	415035	994846	529059	1.11301e+06	469209	400939	664256	1.03694e+06	46009.9	313522	1.13141e+06	3.02047e+06	767244	165503	235327	875699	177801	2.49561e+06	117388	943968	3.55738e+06	2.4452e+06	114670	584192	788942	625492	74743
876	M250T32	1.06643	0.0927884	0.586027	0.559379	0.537171	UP	250.17	250.166	250.178	32.4758	32.251	32.764	87	32	55	84099.6	472578	219766	503971	293948	682025	492788	648390	314823	1.05001e+06	443045	518307	356681	261606	397857	722564	214313	842272	681619	122811	288171	157587	273938	394363	484318	510097	552851	599498	214429	292001	287397	407054	542998
877	M297T21	1.14051	0.189676	0.585103	0.559971	0.537434	UP	297.154	297.143	297.16	21.0472	20.4712	21.6483	52	21	28	184141	540965	511907	615702	715580	747634	218962	575738	98246.8	1.52057e+06	315022	353379	151634	1.25527e+06	227876	790163	157934	421717	247934	28097.2	42480.4	1.46458e+06	489570	773755	242903	2.30838e+06	347972	1.0272e+06	1.21069e+06	413867	0	338458	562295
878	M192T13	1.20902	-0.273836	-0.585816	0.560033	0.537462	DOWN	192.028	192.026	192.035	12.8499	12.3095	13.545	47	20	24	132073	1.61072e+06	2.31903e+06	1.33246e+06	2.04302e+06	1.65266e+06	270922	784612	510155	1.54258e+06	1.52729e+06	4.32306e+06	185934	692881	0	5.14047e+06	364574	1.01896e+06	0	648121	2.84885e+06	7.71287e+06	524637	969288	266156	869522	0	333773	7.09362e+06	915934	1.04449e+06	94579.9	8.92221e+06
879	M165T33	1.09332	0.128717	0.584385	0.56045	0.537647	UP	165.093	165.092	165.106	33.0436	32.746	33.3845	48	17	31	131898	332420	212334	363442	297872	408856	430690	443237	102130	1.01518e+06	706044	134151	167107	424675	62500.3	243518	505766	107319	389054	121803	144116	570401	240218	383367	146700	251290	324008	278979	567392	297707	464165	172653	372218
880	M206T22	1.10594	0.145276	0.577312	0.565308	0.539791	UP	206.102	206.1	206.115	21.957	21.6847	22.5863	82	33	49	450849	2.05602e+06	1.62936e+06	2.27384e+06	1.96397e+06	4.20104e+06	6.70625e+06	2.02383e+06	1.13218e+06	4.82312e+06	237422	3.42431e+06	532433	901005	1.38195e+06	856152	1.841e+06	3.52764e+06	736298	2.61248e+06	230703	5.64176e+06	602452	3.27152e+06	2.01599e+06	2.0558e+06	927231	3.28832e+06	3.07821e+06	402207	792576	2.39653e+06	731823
881	M228T33	1.09484	-0.130726	-0.575526	0.567189	0.540616	DOWN	228.198	228.196	228.2	32.6415	32.4608	32.7548	90	35	55	293924	1.30625e+06	1.00375e+06	1.1931e+06	756702	3.84144e+06	898252	1.01337e+06	1.93138e+06	569002	2.29727e+06	763207	682574	563275	758039	497189	3.18549e+06	506526	751482	2.48832e+06	2.22737e+06	1.25156e+06	2.55499e+06	723156	933434	374508	452627	1.22284e+06	508435	1.20406e+06	950116	572327	947760
882	M274T19	1.12588	0.17105	0.574069	0.567378	0.540699	UP	274.121	274.114	274.133	18.6112	18.2217	19.4275	58	23	35	519652	1.90811e+06	1.67059e+06	2.1483e+06	2.35123e+06	3.29887e+06	302891	1.15909e+06	519992	975059	340522	675213	4.18892e+06	4.77008e+06	1.36627e+06	2.36986e+06	1.91091e+06	305562	2.95178e+06	179000	300667	1.12239e+06	6.29718e+06	847939	1.18003e+06	1.2559e+06	3.84175e+06	221379	2.05695e+06	5.25416e+06	102432	1.59569e+06	2.45545e+06
883	M195T19	1.07635	-0.106145	-0.570202	0.570451	0.54204	DOWN	195.113	195.103	195.114	19.2897	19.0448	19.7932	57	23	34	138713	801478	480694	744627	440062	82260.8	2.3023e+06	366724	922466	744659	748197	859240	477827	567119	790682	266570	600090	476213	190377	669157	705828	1.65023e+06	595974	595215	578658	956543	424516	2.07653e+06	1.39334e+06	768749	710024	1.14968e+06	335356
884	M470T33	1.15055	0.202327	0.569449	0.570545	0.542081	UP	470.295	470.289	470.305	33.4716	33.299	33.6123	48	20	28	130337	251423	276162	289136	357777	522472	57563.8	225796	49182.3	41929.2	303903	36069.8	481139	183086	247655	160227	651717	224831	250042	120369	158247	219445	511959	161719	64528.1	64508.6	208084	294458	133447	1.53383e+06	131485	384289	258757
885	M162T26	1.18323	-0.242733	-0.569585	0.571806	0.542629	DOWN	162.057	162.055	162.067	25.5247	24.955	26.0348	59	19	39	517276	878752	1.31466e+06	742671	668210	2.71175e+06	406039	272151	583740	658923	414145	561333	419961	1.55976e+06	917741	286337	515605	591862	7.19478e+06	351356	143867	383950	1.54529e+06	482015	302591	329634	436960	546564	835623	431207	444868	403036	271131
886	M195T16	1.13218	0.179103	0.565716	0.573066	0.543175	UP	195.121	195.11	195.123	16.3218	15.9077	16.6424	44	19	25	117093	445061	309075	503889	684757	642553	659776	251529	315780	607482	535898	380453	210648	203242	489309	92626.7	198188	188906	229535	829575	284784	429778	278747	1.79791e+06	191451	348342	288865	746761	292314	686989	235821	206548	644180
887	M1155T20	1.20586	-0.270064	-0.56478	0.574472	0.543783	DOWN	1155.47	1155.45	1155.47	19.9367	19.65	20.3665	44	20	24	37871.8	89274.3	141233	73754.2	103652	3996.8	32909.8	40269.4	4275.13	121879	28361.8	54972.4	6784.52	77841.7	1078.14	46889.6	9214.52	652415	19835	17301.5	18604.4	88730.5	4448.95	131263	21923.9	155757	70409.8	37920.3	135022	178937	17601.4	37686.7	96758.4
888	M248T32	1.08082	0.112125	0.562615	0.575135	0.544069	UP	248.171	248.163	248.174	32.4652	32.042	32.764	93	35	57	1.60508e+06	7.27097e+06	4.23793e+06	7.85861e+06	5.78887e+06	6.52886e+06	8.32302e+06	1.10735e+07	3.63187e+06	1.84536e+07	5.28314e+06	8.55383e+06	5.70583e+06	4.26333e+06	6.09271e+06	1.30871e+07	1.73544e+06	1.52727e+07	1.17229e+07	1.82698e+06	1.31076e+06	2.11448e+06	2.64559e+06	5.61547e+06	8.45526e+06	9.35819e+06	1.01609e+07	8.60566e+06	3.05492e+06	4.1294e+06	4.53526e+06	6.70763e+06	9.55995e+06
889	M327T3	1.05388	-0.0757044	-0.562465	0.575403	0.544185	DOWN	327.008	327.005	327.012	2.61483	2.34977	3.00715	67	24	43	8458.18	137303	55596.6	130284	62531.1	179904	178174	111732	112786	197059	132834	27365.9	184217	169969	116938	183547	170229	152247	33815.6	128292	107798	178758	107890	123922	102349	201429	322454	90680.4	151983	66933.1	155155	188138	118644
890	M368T6	1.08835	0.122142	0.561501	0.576007	0.544445	UP	368.11	368.106	368.117	5.5706	5.3081	6.20692	69	28	37	73769.6	443394	186104	482568	474247	747354	600936	150894	125601	467676	249638	394273	609335	358617	337651	679119	414361	586378	526686	637001	276203	412593	322927	565026	360234	639010	873573	404714	634648	226600	478694	251000	298964
891	M875T21	1.10774	-0.147625	-0.561643	0.576066	0.54447	DOWN	875.369	875.359	875.374	20.972	20.6437	21.9355	99	32	56	161573	963758	770482	870018	794940	1.07666e+06	972024	797108	90403.9	2.16321e+06	388428	1.53271e+06	257090	936838	71340.6	1.93861e+06	269752	2.05237e+06	439108	897757	149603	987270	48678.8	1.81402e+06	649728	1.39647e+06	2.23919e+06	1.09341e+06	3.49804e+06	1.21613e+06	220849	391475	1.52312e+06
892	M349T3	1.03632	0.0514705	0.560942	0.576331	0.544584	UP	348.99	348.987	348.995	3.02546	2.79733	3.44813	54	22	32	3957.68	33047.4	9072.62	34247.8	11365.1	44049.8	36850.3	35041.1	46902.8	56697	25924.8	57341.1	31462.2	36186.5	18074.4	26550.1	33405.5	29034	47867	32607.9	20778.1	27942.5	29170.5	29542.7	40929.7	27545.5	44788.1	29434.5	28358.6	29526.3	34775.7	24883.8	31839.7
893	M579T20	1.18899	-0.249737	-0.560606	0.577507	0.54509	DOWN	578.737	578.732	578.748	19.95	19.6875	20.3122	42	18	24	16891.9	44099.3	66409.4	37060	42853.4	35122.1	14994.5	9769.25	4332.1	37419.4	70093.8	25521.2	882.698	19178	0	15451.7	5349.93	232101	2044.26	28739.3	36219.8	47089.3	1108.81	68918.4	3183.99	40367.8	4773.07	40353.6	50111.6	83664.6	2514.3	12527.1	30385.1
894	M685T33	1.10251	0.14079	0.555404	0.580142	0.546218	UP	685.413	685.4	685.418	32.5468	32.3208	32.6163	43	19	24	49591.8	120963	97042.3	133363	115342	178770	241423	216644	38810.3	154234	23709.1	48548.7	106159	104677	148415	193326	62699.6	230485	289836	8637.93	27738.8	110644	23056.5	79318.7	322800	53925.2	322537	25909.7	46668.8	29132.9	77570.2	39692	292704
895	M854T20	1.11169	0.152748	0.554607	0.580607	0.546417	UP	853.869	853.862	853.879	19.9647	19.6965	20.4537	55	18	37	4793.81	23670	16335.6	25850.3	21311	0	30059.2	29942.2	0	49546.1	17382.1	38176.7	7551.04	10540.1	4902.29	32785.1	16262	20591.7	885.681	47960.9	2160.54	33617.7	4689.74	37516.3	56806.4	20894.7	33351	38375.7	53939.7	27449.3	15649.8	3268.88	15141.6
896	M298T37	1.50623	-0.590942	-0.556201	0.581578	0.546831	DOWN	298.349	298.343	298.351	36.599	36.3347	36.7575	53	18	35	280234	311656	1.10333e+06	206912	199152	153183	91111.5	100680	98510.4	276243	161303	173745	125504	132557	69749.9	88127.4	72964.8	55706.1	66082.7	503247	261958	204633	129304	86180	67426.6	77180.6	50641.6	140209	65341.8	6.63281e+06	186247	109301	74946.7
897	M141T10	1.09226	-0.127311	-0.553283	0.58208	0.547045	DOWN	141.1	141.095	141.103	10.22	9.94848	10.4266	51	20	31	76830.4	689678	524780	631425	431930	1.49007e+06	555247	1.39067e+06	425075	1.04997e+06	326583	932427	683421	629642	396769	877655	738987	650004	458609	556792	228614	343819	137327	413485	476013	218274	1.50529e+06	192132	425721	923961	510804	237279	883204
898	M142T22	1.09642	0.132798	0.551666	0.582678	0.5473	UP	142.066	142.065	142.07	21.9168	21.4227	22.4083	62	25	35	31029.5	156956	118650	172090	142540	342372	526170	166856	92356.2	372784	31037.8	243241	32082.7	42195	125380	105891	149492	203133	90978	163266	35606.4	398958	14314.7	243639	159125	216185	124282	151308	236703	41854.4	56090.2	184414	90845.6
899	M330T25	1.10384	-0.142536	-0.55039	0.584328	0.548	DOWN	330.194	330.177	330.198	24.673	24.3588	25.3543	89	29	50	792097	3.30416e+06	2.94242e+06	2.99332e+06	2.03767e+06	8.88964e+06	2.71401e+06	6.70422e+06	2.68063e+06	3.05558e+06	3.33065e+06	5.76105e+06	1.35594e+06	2.78487e+06	889909	2.25903e+06	996993	1.39386e+06	1.68118e+06	4.67038e+06	1.07075e+06	410600	610334	2.40963e+06	9.7299e+06	2.03567e+06	3.79966e+06	3.7233e+06	1.4256e+07	507371	1.31099e+06	1.65926e+06	1.58071e+06
900	M300T7	1.27339	-0.348673	-0.549164	0.585269	0.548398	DOWN	300.156	300.146	300.16	6.77748	6.4578	7.42265	65	23	41	779915	1.91044e+06	3.94792e+06	1.50014e+06	2.55887e+06	778167	156967	499955	64727.2	160936	1.844e+06	26702.2	440192	1.11341e+06	3.72532e+06	1.13388e+06	69671.3	3.22259e+06	1.93539e+07	6197.27	123116	4.59584e+06	184164	106589	717705	356439	5.03383e+06	168018	1.36686e+07	318858	2.28888e+06	3.08729e+06	1.24575e+06
901	M575T19	1.04678	0.0659547	0.5472	0.585691	0.548577	UP	575.198	575.191	575.202	18.5925	17.8607	19.1308	90	35	55	86366.3	708349	256472	741484	321971	1.09332e+06	493437	975783	562817	1.34482e+06	321009	943140	895863	624341	392003	772135	725987	463587	628718	846357	232910	754354	586745	572094	820694	842558	1.02007e+06	546919	889951	850988	520314	532504	760215
902	M217T9	1.1116	-0.152642	-0.547982	0.586057	0.548732	DOWN	217.12	217.118	217.125	8.81112	8.6297	9.13297	64	20	44	480545	3.83183e+06	3.7013e+06	3.44712e+06	2.42578e+06	4.40534e+06	5.16671e+06	1.2928e+06	1.50367e+06	3.49834e+06	2.52769e+06	1.40607e+07	2.18384e+06	3.72996e+06	816147	3.25677e+06	2.23413e+06	4.5017e+06	115253	991059	4.6509e+06	1.13131e+07	1.59556e+06	6.50903e+06	1.46159e+06	3.07889e+06	2.27266e+06	2.18648e+06	1.02137e+07	4.24658e+06	1.04937e+06	2.15282e+06	2.04279e+06
903	M104T41	1.06445	0.090102	0.54466	0.587696	0.549423	UP	103.955	103.954	103.956	40.7247	40.2563	41.3153	67	24	34	12580.1	626957	348616	667361	343194	1.21991e+06	701849	117637	1.09266e+06	140744	801821	744019	626231	1.00317e+06	512075	97452.3	628658	637052	1.02076e+06	290464	1.30009e+06	817841	592477	433971	1.01186e+06	653077	100768	725899	183555	144811	591279	564412	147943
904	M129T21	1.13804	-0.186551	-0.54528	0.588081	0.549586	DOWN	129.055	129.054	129.062	20.743	20.3613	21.5562	59	19	39	336007	959706	1.15109e+06	843298	669049	925100	164830	559002	123464	1.16235e+06	1.23465e+06	1.83053e+06	210981	562964	209711	939552	189860	1.27778e+06	389436	658664	1.86461e+06	934142	245085	1.3322e+06	310127	1.14371e+06	314045	326269	4.18522e+06	949390	395640	265023	486890
905	M121T6	1.10931	-0.14966	-0.543694	0.589215	0.550062	DOWN	121.04	121.039	121.041	6.44129	5.75378	7.19165	72	27	40	456527	3.99196e+06	3.92392e+06	3.59861e+06	2.20089e+06	1.30297e+06	2.03191e+06	3.68021e+06	1.24357e+06	2.76742e+06	2.10765e+06	9.90277e+06	5.29926e+06	2.00987e+06	3.28136e+06	4.40321e+06	3.47141e+06	9.03505e+06	3.60814e+06	2.45107e+06	1.22792e+06	4.90102e+06	1.1801e+06	1.57786e+06	1.00761e+07	8.12731e+06	3.97946e+06	625815	4.44073e+06	2.1615e+07	1.08336e+06	2.05169e+06	2.12244e+06
906	M284T18	1.06797	-0.0948716	-0.542877	0.58927	0.550085	DOWN	284.108	284.106	284.112	18.0815	17.7775	18.4233	79	32	47	133600	1.4105e+06	837368	1.32073e+06	651150	1.57164e+06	1.43548e+06	631722	995515	2.22048e+06	51011.5	509214	1.95371e+06	1.67839e+06	3.35308e+06	1.71443e+06	1.70717e+06	1.61825e+06	281222	333413	338642	1.81056e+06	484188	1.20129e+06	2.04559e+06	2.26153e+06	3.34287e+06	1.04134e+06	1.93778e+06	1.53863e+06	1.37149e+06	944249	1.68487e+06
907	M619T20_2	1.1214	0.165304	0.537951	0.592096	0.551269	UP	619.289	619.275	619.298	20.37	19.9567	20.9465	52	17	35	48461.5	150691	147925	168846	172611	2564.73	262693	51269.3	2942.13	300031	29418.8	275280	11928	158731	51210.8	169346	61831.6	522704	11766.5	238696	3940.29	387697	2754.09	325424	54511	559463	86018.6	299739	164608	140839	34703.3	23275.4	88333.5
908	M104T0	1.0621	0.0869187	0.53764	0.592466	0.551424	UP	103.955	103.954	103.957	0.256633	0.0516667	0.592117	61	21	36	5847.48	80513.4	43171.4	85513.2	43902.5	99774.3	84307.4	64153.7	46480.3	90412.1	196633	194687	49361.2	52532.9	52720.1	57281.8	64323.9	41410.4	96418	41446	119135	143829	49871.2	62611.5	87411.8	53464.9	81578.9	64822.7	179804	52033	49492.3	52769.1	149457
909	M662T35	1.1853	-0.245249	-0.536871	0.592736	0.551536	DOWN	661.563	661.557	661.567	35.2795	35.204	35.4065	34	19	15	47113.4	114494	146548	95391.6	194516	0	2804.3	0	853.949	1611.35	0	54391.7	248306	2262.16	0	144553	40551.2	111369	108759	148314	209148	148377	142057	148067	3531.26	85777.4	0	92568.9	4864.54	121823	288359	0	28065.6
910	M153T8	1.15669	0.209998	0.530656	0.597222	0.553401	UP	153.041	153.04	153.044	8.20504	7.51875	8.65908	86	29	50	1.12717e+06	4.20015e+06	5.66273e+06	4.85812e+06	6.0025e+06	2.96529e+06	5.79134e+06	682354	2.08959e+07	5.12411e+06	1.57177e+07	2.63447e+07	607900	1.08639e+06	2.03739e+06	766667	1.22096e+06	3.73203e+06	1.73162e+06	2.93516e+06	3.24809e+06	1.23494e+06	636148	2.89695e+06	3.19852e+06	2.32553e+06	3.56914e+06	2.26514e+06	3.04431e+06	4.45812e+06	1.37805e+06	9.53871e+06	1.43085e+06
911	M232T12	1.13914	-0.187949	-0.530867	0.597306	0.553435	DOWN	232.156	232.154	232.158	11.708	11.118	12.3395	49	17	31	2.73589e+06	4.01253e+07	4.48866e+07	3.52239e+07	4.00651e+07	1.6123e+07	4.65654e+06	7.98952e+07	670103	9.01685e+07	1.50997e+07	5.11089e+06	1.61416e+07	2.89307e+07	4.49735e+07	4.97858e+07	2.27301e+07	2.24857e+07	2.77295e+06	2.41789e+07	1.84989e+06	2.68624e+07	3.1405e+07	2.25354e+07	1.23946e+07	1.05809e+07	5.52153e+07	3.3333e+07	2.51721e+07	2.75856e+07	8.40486e+07	1.0772e+07	6.04139e+07
912	M143T5	1.0623	0.0871863	0.529713	0.597705	0.5536	UP	143.118	143.117	143.12	4.64957	4.26097	4.8842	93	35	58	1829996	7.71711e+06	3.83733e+06	8.19785e+06	4.83439e+06	7.30584e+06	1.71316e+07	7.53593e+06	5.3285e+06	1.0425e+07	2.8852e+06	7.89919e+06	8.05292e+06	8.67297e+06	3.67467e+06	1.43878e+07	1.23598e+07	6.46008e+06	7.26148e+06	8.21738e+06	3.37913e+06	7.59455e+06	3.87113e+06	6.96914e+06	7.61527e+06	1.40983e+07	6.85869e+06	4.8322e+06	3.78853e+06	8.3057e+06	7.36298e+06	6.06482e+06	1.56984e+07
913	M285T19	1.09664	-0.133089	-0.530009	0.597794	0.553637	DOWN	285.087	285.083	285.094	18.5415	18.1753	18.7383	58	19	38	428652	1.57034e+06	1.2378e+06	1.43195e+06	1.1895e+06	2.66968e+06	1.69983e+06	3.17961e+06	3.11661e+06	2.6482e+06	415410	6.77774e+06	1.01326e+06	1.49757e+06	514623	1.70844e+06	464269	1.03967e+06	641726	739703	2.04207e+06	1.77342e+06	257494	2.01159e+06	1.1347e+06	1.97137e+06	1.63709e+06	1.4842e+06	3.4117e+06	1.46944e+06	556487	1.91059e+06	1.26135e+06
914	M258T9	1.07738	0.107527	0.528543	0.598724	0.554021	UP	258.111	258.108	258.113	8.52433	8.20607	8.85937	45	15	30	239458	3.2927e+06	2.23288e+06	3.54749e+06	2.28383e+06	3.01751e+06	3.39493e+06	830304	1.05237e+06	9.24341e+06	1.3198e+06	8.41413e+06	1.95653e+06	2.56389e+06	3.93834e+06	2.97806e+06	5.60367e+06	5.22353e+06	532208	392497	1.39846e+06	4.17336e+06	713929	2.49365e+06	5.95745e+06	6.70863e+06	4.72039e+06	3.32178e+06	5.07123e+06	1.88733e+06	2.50666e+06	1.47606e+06	2.33893e+06
915	M484T33	1.09798	0.134849	0.526525	0.599805	0.554467	UP	484.294	484.28	484.299	32.9373	32.8053	33.3053	45	21	24	70297.8	184357	124728	202280	203538	276551	88187.4	154871	209745	329180	176044	173415	323679	494422	82123.2	140129	274574	73442.9	46127.4	33056.1	31776.8	227552	16157.9	87504.2	92994.5	234519	76042.4	351962	226532	227640	430101	95848.8	94455
916	M214T30	1.15211	0.204283	0.524667	0.601266	0.555068	UP	214.146	214.145	214.148	30.2829	30.1158	30.3682	60	22	38	199071	361834	463876	417140	536564	32065.3	71968.4	318738	220767	104568	2.53391e+06	350780	139901	308566	343371	93582.5	280711	779244	29064.1	59484.8	127381	128097	0	680412	115514	256749	156478	15177.8	441521	194389	522550	360548	1.06363e+06
917	M121T20	1.08373	0.116	0.524043	0.601597	0.555204	UP	121.029	121.028	121.033	20.3685	19.7885	20.7073	85	34	47	1.38734e+06	1.01469e+07	6.71386e+06	1.09963e+07	8.81396e+06	1.2898e+07	4.80071e+06	7.87612e+06	6.97927e+06	7.89892e+06	4.52735e+06	5.05469e+06	6.75664e+06	1.22706e+07	4.12838e+06	8.88827e+06	9.87014e+06	5.27829e+06	7.45596e+06	1.41592e+07	1.15517e+07	1.00079e+07	2.18613e+06	5.83432e+06	1.3468e+07	2.78569e+06	2.08244e+07	3.074e+07	3.98239e+06	9.45968e+06	1.90751e+07	6.3415e+06	2.58029e+07
918	M203T4_1	1.11803	-0.160954	-0.522971	0.602647	0.555634	DOWN	203.052	203.039	203.054	3.67798	3.45712	4.1508	49	15	33	638387	1.53973e+06	1.4699e+06	1.37719e+06	1.42216e+06	143991	7.29608e+06	5.02159e+06	690811	2.23455e+06	339454	915472	3.3654e+06	3.07345e+06	1.11239e+06	1.46487e+06	921443	843575	2.74526e+06	2.74041e+06	667599	1.18025e+06	1.1477e+06	1.58764e+06	125787	888196	1.97256e+06	1.03426e+06	780105	921057	245641	2.32798e+06	757036
919	M295T23	1.10609	0.145464	0.522223	0.602935	0.555752	UP	295.134	295.13	295.148	22.7425	22.0845	23.2532	72	25	42	274105	1.88539e+06	1.66573e+06	2.0854e+06	1.97744e+06	1.55398e+06	2.8008e+06	197033	343370	3.11008e+06	129734	4.86593e+06	2.72674e+06	1.879e+06	780562	3.37965e+06	682435	2.67633e+06	688835	2.4897e+06	104544	8.1406e+06	606111	4.76926e+06	345460	1.4116e+06	2.6297e+06	2.57511e+06	1.09705e+06	662566	1.28116e+06	1.92112e+06	1.8689e+06
920	M246T21	1.12055	0.164205	0.52213	0.60306	0.555803	UP	246.172	246.168	246.174	21.004	20.5563	22.1302	97	33	57	2.23263e+06	1.32925e+07	1.37248e+07	1.48948e+07	1.53006e+07	7.58898e+06	2.05036e+06	8.1977e+06	481699	5.50039e+07	4.90508e+06	3.25898e+06	4.2702e+06	1.31957e+07	2.19883e+07	1.72793e+07	3.46942e+06	2.79331e+06	615037	1.86007e+07	200497	1.72969e+07	1.45604e+07	9.4886e+06	2.59581e+06	2.70957e+06	3.11572e+07	2.74844e+07	1.68554e+07	2.4332e+06	3.44062e+07	7.2958e+06	1.05369e+07
921	M144T22	1.09753	0.134254	0.517781	0.606082	0.557037	UP	144.082	144.08	144.086	21.9622	21.6875	22.9185	57	19	38	168756	874261	737657	959524	819157	1.65723e+06	3.0417e+06	765104	369525	1.90379e+06	125264	1.3653e+06	145838	167902	778158	735600	669229	2.25717e+06	304582	873382	189290	1.48322e+06	48280.9	2.48482e+06	656823	732101	548647	1.10542e+06	1.80229e+06	106345	292486	927052	569360
922	M480T27	1.11474	-0.156702	-0.518228	0.606529	0.557219	DOWN	480.226	480.216	480.231	27.3226	27.0705	27.5628	58	21	37	163090	553409	581482	496449	374690	317557	2.67178e+06	406630	872222	623753	649392	95417.9	229325	158318	602306	874472	529160	185748	117598	425529	87279.4	1.13132e+06	78526.3	900137	1.87306e+06	694365	98406.3	83946.7	452269	301747	564736	175455	430491
923	M172T34	1.06592	0.0921014	0.516609	0.606907	0.557373	UP	172.171	172.17	172.173	34.0805	33.9262	34.2072	90	35	55	94813.7	332421	190909	354335	209677	734159	343037	172181	479081	313033	637804	295803	305526	258034	154842	253012	208466	292315	147822	383569	588300	278860	344330	868132	55116.6	139703	88800.1	411543	220432	361632	202692	192091	305986
924	M314T31_2	1.08719	0.120606	0.514628	0.60817	0.557886	UP	314.236	314.233	314.239	31.4647	31.3008	31.6155	44	18	26	1.36233e+06	5.69259e+06	4.10332e+06	6.18894e+06	5.10394e+06	2.50136e+06	2.06798e+06	1.10433e+07	709086	1.31514e+07	1.32491e+06	2.86855e+06	1.24317e+06	7.64641e+06	5.58756e+06	1.12103e+07	1.59864e+06	1.58556e+07	5.7296e+06	1.81613e+06	386809	7.89273e+06	3.45414e+06	3.2488e+06	2.75703e+06	5.06485e+06	3.82771e+06	5.59735e+06	8.0592e+06	5.42755e+06	6.69933e+06	5.30246e+06	6.90122e+06
925	M176T25	1.14832	0.199522	0.512714	0.609441	0.5584	UP	176.072	176.07	176.075	25.4505	24.9562	25.7358	49	18	31	400338	734893	859920	843891	1.18148e+06	429200	1.49622e+06	103387	164505	1.1394e+06	151227	565030	277675	1.96714e+06	120277	885705	135078	1.35617e+06	582438	51477.6	87174.5	557327	92785.7	2.62362e+06	123388	4.05574e+06	731080	219912	1.57106e+06	1.40278e+06	320448	769776	1.04303e+06
926	M131T5	1.05233	-0.0735882	-0.511643	0.610838	0.558965	DOWN	131.118	131.117	131.124	4.51003	4.16928	5.01177	89	34	55	177870	943829	465911	896894	358273	1.34531e+06	640402	1.04529e+06	875934	860211	743652	1.21258e+06	1.01509e+06	618508	894135	1.04227e+06	747907	1.01861e+06	552731	1.36053e+06	92619.9	1.04546e+06	2.6488e+06	1.02264e+06	2.04901e+06	660429	1.17028e+06	867908	311526	526087	575689	660036	727658
927	M244T21	1.12203	0.166108	0.510169	0.611382	0.559184	UP	244.157	244.151	244.158	20.8453	20.6315	21.7383	41	18	23	964246	3.87865e+06	4.16144e+06	4.35181e+06	4.60358e+06	8.04418e+06	317108	770705	3.35357e+06	1.4699e+07	301018	679674	5.68042e+06	9.2815e+06	4.32502e+06	6.2121e+06	3.63978e+06	274490	2.25756e+06	419500	325369	812992	5.64191e+06	123908	931252	7.09523e+06	1.6603e+07	715719	1.52122e+06	3.35781e+06	5.3433e+06	2.24101e+06	5.06087e+06
928	M221T7	1.07956	-0.110437	-0.511032	0.611745	0.559331	DOWN	221.093	221.076	221.095	7.32462	6.74463	8.01673	93	32	54	903485	1.17261e+07	9.20411e+06	1.0862e+07	5.04512e+06	1.213e+07	1.1757e+07	1.85736e+07	4.9728e+06	2.91023e+07	2.85217e+06	1.13939e+07	1.43159e+07	1.08155e+07	5.83297e+06	1.0438e+07	3.52386e+06	1.48033e+07	2.67135e+07	6.44485e+06	2.16897e+06	1.09562e+07	3.12162e+06	8.78095e+06	1.08542e+07	2.71407e+07	4.59756e+07	1.59851e+06	1.011e+07	1.06156e+07	3.40407e+06	9.05354e+06	1.31988e+07
929	M308T29	1.21117	-0.276407	-0.507781	0.613346	0.559975	DOWN	308.189	308.185	308.191	29.0655	28.6597	29.2495	44	20	24	573760	857652	1.44285e+06	708116	1.25702e+06	901926	6.86246e+06	312508	999261	331874	278574	1.14066e+06	514778	392634	5.92648e+06	231816	421065	377646	345123	685778	138907	340527	162288	721604	197402	2.07614e+06	220198	290903	470645	1.04012e+06	782600	470052	200482
930	M758T28	1.12244	0.166634	0.506585	0.614207	0.560321	UP	758.324	758.315	758.334	28.3906	28.1837	28.5223	54	20	34	48872.2	128843	156006	144878	133342	50236.1	186170	211776	205452	134225	51142.8	22804.5	45251.5	175040	181846	170056	197903	38028	0	58565.7	7550.17	221014	4810	91128.1	487774	78562.2	7894.35	16625.3	96399.8	36402.9	147918	16480.2	509079
931	M368T13	1.06899	-0.0962455	-0.502352	0.617554	0.561659	DOWN	368.155	368.152	368.157	13.4756	12.8866	13.8776	65	25	40	287100	8.15483e+06	5.52636e+06	7.62877e+06	3.60466e+06	1.09014e+07	4.05546e+06	2.4205e+07	0	2.04122e+07	1.12099e+06	1.0556e+07	1.97499e+06	5.85504e+06	6.7673e+06	6.31868e+06	9.42611e+06	1.64623e+07	3.30989e+06	7.93284e+06	4.47841e+06	9.66534e+06	1.84169e+06	6.68493e+06	9.29317e+06	1.00428e+07	1.54069e+07	5.39648e+06	1.24891e+07	9.52578e+06	4.00927e+06	968970	6.63678e+06
932	M322T8	1.07607	0.105766	0.500472	0.617966	0.561823	UP	322.081	322.077	322.089	7.80718	7.36833	7.98062	42	19	23	50659.5	356242	209345	383340	312102	790523	672310	309704	936295	416954	576331	594808	264916	157984	110403	196000	164825	619667	115219	345956	55520.7	384319	210818	338888	438682	310796	224471	503835	626882	448138	174192	442003	241376
933	M101T22	1.05154	0.0725015	0.50085	0.618251	0.561936	UP	101.071	101.07	101.072	22.3207	21.9712	22.745	45	14	31	5037.87	55949.4	28589.2	58832.9	23833.6	119237	20228.7	38616.4	69300.4	55252.2	52196.7	62266.4	71970.3	78349.8	31811.5	37090.3	65369.3	36991.4	27412.6	30516.2	99505.7	30688.4	97505.5	52302.6	40257.3	30954.6	40847.3	44373.8	65067.8	72930.6	55884	24687.8	46767.3
934	M273T30	1.18703	-0.247354	-0.50185	0.61859	0.562071	DOWN	273.183	273.169	273.187	30.1847	29.8038	30.323	64	25	39	539226	818767	1.46772e+06	689762	512599	341726	235497	894668	319888	784952	140223	908752	1.2058e+06	393914	472961	777864	441941	617643	1.13564e+06	236311	251135	819005	264419	309181	613353	435116	1.86754e+06	318786	285910	385449	426717	8.94074e+06	832594
935	M321T29	1.05576	-0.0782864	-0.49664	0.621399	0.563187	DOWN	321.205	321.187	321.211	29.2005	28.8337	29.4567	39	19	15	136326	437806	240015	414682	174002	495101	767461	277358	351728	499107	311977	239504	1.29181e+06	466499	473001	276399	454133	227005	268579	313129	367402	1.05838e+06	354832	674976	363082	123115	527352	295207	370724	527600	398177	320505	355423
936	M180T22	1.07711	-0.107172	-0.495538	0.62172	0.563313	DOWN	180.067	180.065	180.085	21.9413	21.0123	22.5753	95	32	54	3.25903e+06	3.16514e+07	2.12731e+07	2.93854e+07	2.15155e+07	4.57184e+07	9.34164e+06	2.75333e+07	1.19249e+07	4.04602e+07	489459	1.64576e+06	1.76472e+07	6.07332e+07	5.14045e+07	3.25442e+07	5.21627e+07	9.27119e+06	2.0089e+07	2.74471e+07	2.83278e+06	1.53005e+07	1.65385e+06	2.8629e+07	4.17774e+07	4.06762e+07	7.35253e+07	1.82687e+07	9.54626e+06	3.84012e+07	4.26e+07	4.09752e+07	4.30265e+07
937	M174T26	1.1047	0.143658	0.495777	0.621735	0.563319	UP	174.114	174.11	174.115	25.6465	25.356	26.005	63	22	39	193286	616105	636205	680613	557847	137423	419354	653271	120163	652241	523067	2.7587e+06	1.25749e+06	382737	425157	742518	220242	652738	32620.2	98996.1	152725	471179	130789	247584	282882	476010	1.21908e+06	430772	232005	219091	258174	273699	2.19486e+06
938	M247T21_1	1.09036	-0.124808	-0.493591	0.623209	0.563902	DOWN	247.147	247.144	247.161	21.4497	21.2392	22.0902	90	35	55	1.74665e+06	1.04852e+07	8.48169e+06	9.61611e+06	7.78456e+06	7.9286e+06	2.30107e+06	6.13181e+06	843536	1.87354e+07	2.6516e+06	1.15794e+07	5.77519e+06	1.81696e+07	2.26839e+07	6.88804e+06	8.72452e+06	6.63727e+06	5.84695e+06	1.17518e+07	2.19265e+06	1.33454e+07	7.55625e+06	7.77255e+06	3.81853e+06	2.25871e+06	2.34634e+07	2.34377e+07	1.712e+07	6.36175e+06	2.07522e+07	4.73654e+06	5.838e+06
939	M696T25	1.0881	-0.121814	-0.49286	0.623589	0.564052	DOWN	696.282	696.274	696.287	24.5747	24.3092	25.0188	40	19	21	18499.9	68143.7	52482	62559.5	53676.8	0	153784	118848	27766.8	94998.2	6507.12	49694.4	45805.8	89219.7	77076.8	98915.4	18930.5	119091	3984.03	39228.3	26361.8	99174	15830.6	77382.5	61852.1	222251	113148	51966	173457	69823.3	21998.6	40951.2	38828.1
940	M112T19	1.0789	0.109556	0.491825	0.62446	0.564395	UP	112.051	112.05	112.062	19.368	19.1233	20.158	78	25	49	157116	1.00151e+06	775890	1.08053e+06	706703	1.16735e+06	1.43727e+06	28281.6	294638	2.39237e+06	48816.3	232018	1.58469e+06	1.73676e+06	323169	1.72177e+06	1.02924e+06	1.55226e+06	563342	74218.7	71733.3	1.34221e+06	15643.2	1.40934e+06	1.46608e+06	1.90878e+06	2.12801e+06	1.00298e+06	1.95911e+06	1.51465e+06	1.59195e+06	851486	1.68327e+06
941	M433T28	1.08757	0.121107	0.490939	0.6248	0.564529	UP	433.241	433.23	433.245	27.7924	27.4285	28.1912	58	25	33	178230	821756	640552	893717	752450	417862	1.35411e+06	1.05223e+06	336036	2.62907e+06	391477	1.20214e+06	234684	845111	143444	1.75111e+06	152370	1.35405e+06	569941	261553	155659	535451	249512	1.79061e+06	1.11892e+06	2.48595e+06	532373	1.12688e+06	1.07185e+06	514100	305399	1.38031e+06	308245
942	M271T20	1.31973	-0.400242	-0.490927	0.625047	0.564626	DOWN	271.077	271.075	271.1	19.5132	19.2108	19.8428	51	18	33	4.99072e+06	1.066e+07	2.51118e+07	8.07728e+06	2.36701e+07	175703	143322	1.0962e+06	2.55249e+07	2.05632e+06	624531	550072	8.14721e+07	396956	1.35256e+06	240505	139834	203259	1.76386e+07	237984	839793	1.12675e+06	6.21607e+07	2.7087e+07	300062	82681	695755	306631	149413	2.62842e+06	81947	1.10272e+08	88359.9
943	M206T17	1.2942	0.372056	0.488645	0.62627	0.565106	UP	206.138	206.128	206.14	17.3342	17.1003	17.6662	67	29	38	800427	817678	1.81333e+06	1.05823e+06	2.93386e+06	101424	420796	1.11826e+06	179227	666616	659206	710646	162203	374519	200293	135367	257004	481089	317731	1.42507e+06	1.11775e+06	429578	489919	719914	246422	191840	158198	1.10321e+06	809564	1.08738e+07	139450	126176	137540
944	M220T29	1.07396	-0.102942	-0.486882	0.628027	0.565795	DOWN	220.139	220.137	220.142	29.1893	28.8337	29.3748	90	34	56	435124	1.86881e+06	1.30348e+06	1.74011e+06	1.11225e+06	1.82111e+06	2.72954e+06	2.18e+06	1.41029e+06	3.83316e+06	1.8323e+06	3.66448e+06	6.62042e+06	698364	924687	2.47427e+06	301467	4.31979e+06	1.56345e+06	994848	397742	506547	424196	1.93037e+06	1.91489e+06	2.27216e+06	2.13923e+06	2.31366e+06	600766	630525	964096	898879	1.7119e+06
945	M144T4	1.15728	-0.210743	-0.485347	0.628707	0.56606	DOWN	144.102	144.101	144.108	3.97443	3.66873	4.3726	82	32	49	3.74651e+06	1.1243e+07	1.346e+07	9.715e+06	1.65727e+07	1.02377e+06	2.57638e+06	1.40367e+07	6.57957e+06	1.34022e+07	5.90122e+06	4.47295e+06	8.6409e+06	1.24067e+07	277679	3.73058e+06	1.50377e+07	4.10626e+07	1.5737e+07	1.99715e+06	3.41196e+06	1.09659e+07	2.94147e+06	3.22753e+07	956465	1.37003e+07	4.73769e+07	3.16439e+07	924824	7.54354e+06	1.04195e+07	8.06529e+06	958433
946	M280T23_2	1.06015	0.0842658	0.484892	0.629207	0.566256	UP	280.187	280.175	280.192	23.1988	22.93	23.9983	55	24	31	35120	265922	150321	281637	153223	563218	457896	619611	183241	470801	109659	372425	178596	53205.1	237807	202062	69299.1	327066	130237	239067	108500	232545	158283	258273	142194	374601	554393	222091	368479	278471	91049.3	216291	59931.1
947	M384T22	1.1005	0.13816	0.484453	0.629363	0.566317	UP	384.12	384.116	384.13	21.7583	21.3362	22.246	86	33	53	1.93149e+06	8.60969e+06	7.75065e+06	9.47483e+06	9.24229e+06	3.43648e+07	1.31234e+07	6.45269e+06	5.17715e+06	1.76876e+07	3.99136e+06	1.92448e+07	3.70552e+06	8.02919e+06	1.02376e+06	1.52258e+07	2.4836e+06	1.50168e+07	1.7729e+06	2.90526e+06	184729	1.99468e+07	58226.7	9.48339e+06	3.03057e+06	1.37646e+07	6.31625e+06	7.84172e+06	2.24052e+07	1.64835e+07	1.32797e+06	3.22309e+06	1.11714e+07
948	M421T35	1.08803	0.12172	0.484241	0.629732	0.566461	UP	421.229	421.223	421.236	35.2892	35.0705	35.532	51	20	31	73472.3	281977	243836	306912	235080	402020	475203	171938	417345	380212	154249	130099	535158	355328	442716	231404	389465	220212	164703	1.42967e+06	0	288984	7992.5	188030	139593	302049	120318	233578	516895	130555	376471	230395	237569
949	M192T24	1.14584	-0.196404	-0.483485	0.630733	0.566851	DOWN	192.068	192.05	192.074	23.8027	23.3908	24.4098	61	25	36	1.18945e+06	3.38694e+06	4.66083e+06	2.95586e+06	3.1795e+06	814023	1.95048e+06	225847	5.8756e+06	2.71199e+06	2.08747e+07	170259	4.73111e+06	869172	153432	1.60475e+06	1.20883e+07	1.51116e+06	232659	1.2756e+07	1.47221e+06	730755	1.20672e+07	3.39746e+06	367033	3.03357e+06	991660	1.20958e+06	1.19788e+06	2.88122e+06	968844	829858	1.61903e+06
950	M625T32	1.08148	0.113008	0.4824	0.630747	0.566856	UP	625.36	625.351	625.374	32.3952	32.2037	32.5465	47	18	29	37618.5	185651	128625	200638	169018	310361	635721	286060	184659	93765.1	93513.8	324890	186686	117980	117836	120316	346009	102830	120729	133837	88319.4	225079	138552	104414	118952	180215	180223	83391.3	151875	509135	171109	132762	361201
951	M475T30	1.10383	0.142518	0.482311	0.631088	0.566989	UP	475.254	475.248	475.258	30.354	30.0152	30.592	88	31	57	562903	2.03807e+06	2.07281e+06	2.24968e+06	2.01121e+06	618055	1.69575e+06	1.53094e+06	417563	4.39865e+06	788942	1.9667e+06	620645	2.46541e+06	178967	6.36417e+06	321322	1.58637e+06	2.47424e+06	1.56563e+06	159864	692931	921956	3.60733e+06	1.93624e+06	9.17535e+06	1.10313e+06	4.83756e+06	1.13945e+06	1.4772e+06	631482	1.64574e+06	1.16898e+06
952	M168T8	1.06212	0.0869472	0.481225	0.631529	0.56716	UP	168.064	168.063	168.069	8.2316	7.94147	8.5053	49	17	32	155207	1.23153e+06	618678	1.30803e+06	911893	2.20472e+06	1.05588e+06	450124	559061	2.23933e+06	826162	2.58091e+06	863620	1.18085e+06	944821	1.54361e+06	1.15582e+06	2.37324e+06	139622	1.36053e+06	441167	1.88356e+06	1.61068e+06	2.37093e+06	1.51931e+06	1.37426e+06	884516	1.85036e+06	1.08517e+06	958688	1.04871e+06	731042	1.20671e+06
953	M386T26	1.11871	-0.161841	-0.475633	0.636164	0.568954	DOWN	386.22	386.207	386.224	25.9052	25.5907	26.298	60	23	37	236312	760018	868780	679368	645625	376332	112222	1.78527e+06	109580	740131	240594	944290	439802	160735	231130	864671	122757	3.32445e+06	1.50438e+06	643290	85383.2	522399	88178.5	336566	690528	1.42606e+06	4.11518e+06	284738	708152	995219	270552	402015	1.04983e+06
954	M189T4	1.09657	0.132996	0.474561	0.636277	0.568998	UP	189.16	189.152	189.169	4.10295	3.80723	5.00352	49	16	29	204160	555018	460851	609212	635954	878176	243203	1.58271e+06	499579	299199	0	324109	958259	571269	169892	429218	383332	165931	714094	510969	517264	1.8159e+06	222114	242195	864291	420885	1.55507e+06	103346	0	726211	730428	772870	1.2139e+06
955	M133T2	1.0434	0.0612924	0.472142	0.638171	0.569727	UP	132.957	132.956	132.958	1.67197	1.43023	2.05955	44	15	29	7429.99	98169.8	40840.1	102430	44260.9	101422	66498.7	73220.8	94626.3	84413.7	108483	236832	106651	89748.7	75262.5	88536	185822	75344.2	154544	84330.8	67664	106484	74705.9	53936.8	86369.3	87700	117378	77664.6	98368.7	120194	61485.4	56932.5	31334.6
956	M156T22	1.09741	0.134107	0.47021	0.639331	0.570172	UP	156.102	156.092	156.103	21.9152	21.42	22.2712	47	20	27	100480	328977	250409	361023	406815	111478	189634	238733	1.17802e+06	165067	194642	413985	920461	296761	222069	291540	219093	150526	34448.8	242199	307980	167529	608176	274791	172646	208655	574711	532478	522461	198637	279869	125482	379787
957	M574T34	1.13982	-0.188807	-0.465492	0.643674	0.57183	DOWN	574.281	574.275	574.295	34.2045	33.9563	34.3988	55	24	31	154550	356344	505853	312632	295666	255524	932639	247706	2.48577e+06	660161	210956	1.94224e+06	176690	339636	219909	201396	218720	128078	32846.5	57717.8	344054	221617	81719.3	85295.5	56886.8	611273	210174	109779	446247	197747	416869	170258	214095
958	M684T33	1.0942	0.129871	0.463454	0.644263	0.572054	UP	684.41	684.4	684.422	32.5517	32.3208	32.764	67	24	43	132236	297819	260979	325872	315663	438379	594352	529415	78470.5	436466	38062	91752.7	251054	248730	392242	514367	142424	663701	773247	38338.2	23882	229008	22719.4	163774	863547	102066	731486	47733.9	98163.6	55681.6	200359	80174.2	771156
959	M158T7	1.06298	-0.0881137	-0.463461	0.644789	0.572254	DOWN	158.07	158.064	158.086	7.359	6.69262	7.76977	60	18	38	48870.3	636113	415076	598424	313113	646280	332399	1.04447e+06	358215	1.42881e+06	249982	238028	717664	670081	183574	840402	1.34682e+06	711722	1.26487e+06	422179	765386	657999	111089	646569	484342	378833	1.92429e+06	115719	978921	645945	621582	324068	813299
960	M196T32_1	1.10929	0.149634	0.462125	0.6452	0.57241	UP	195.638	195.636	195.641	32.4947	32.3208	32.5992	52	20	32	27317.7	108362	109713	120205	134695	76665.8	291415	78048.6	15939	355058	69110.5	158433	15275.4	107430	881.82	181291	3620.11	59558.3	206174	9786.36	15355.1	42447.3	15255.8	234892	145720	188686	11658	261138	371346	24625.8	17277.9	307848	11862.7
961	M232T5	1.12353	0.168039	0.459016	0.647815	0.5734	UP	232.09	232.087	232.098	5.29659	4.67375	5.77015	58	20	36	246657	1.28688e+06	1.71467e+06	1.44585e+06	1.44375e+06	5.14684e+06	8.49375e+06	355262	3.74122e+06	207267	1.58762e+06	678882	1.64668e+06	1.80232e+06	3.60557e+06	79539.1	1.83945e+06	101520	315500	116056	128959	1.4565e+06	720376	1.97677e+06	1.29781e+06	584155	281088	105065	1.27138e+06	184787	204489	309279	449629
962	M217T8	1.12887	0.174878	0.456034	0.64956	0.574058	UP	217.02	217.017	217.031	8.15497	7.9617	8.3618	54	17	37	57103.8	344828	415593	388986	507543	427003	449515	902261	107895	508265	1.10348e+06	105075	1.6466e+06	95289.9	199483	20176.1	711854	58047.8	9796.91	380065	10380.9	66528	752415	308908	149975	198979	85415.5	136634	31199.8	250629	27768.7	76714.7	542350
963	M146T24	1.12441	-0.169168	-0.453776	0.651552	0.574806	DOWN	146.061	146.06	146.067	23.7997	23.2303	24.0952	74	25	48	435700	1.45164e+06	1.74823e+06	1.29102e+06	1.4838e+06	319158	985543	145184	2.69938e+06	1.43073e+06	7.74278e+06	84912.4	2.27037e+06	597548	108575	581124	3.04918e+06	724479	65942.4	4.63512e+06	655561	244910	5.30836e+06	1.43298e+06	162434	1.51914e+06	363841	493022	628943	1.19031e+06	447440	435100	1.05915e+06
964	M356T32	1.07763	0.107864	0.450833	0.653365	0.575485	UP	356.248	356.244	356.251	31.6415	31.342	32.0465	70	31	39	219402	1.22213e+06	942789	1.31701e+06	1.04678e+06	943949	364648	1.84673e+06	225505	1.74427e+06	466874	1.10851e+06	548171	878518	576377	1.48691e+06	439067	3.80979e+06	3.75196e+06	226393	48197.3	788568	625023	930390	1.20869e+06	1.67152e+06	2.21148e+06	624348	561735	1.65038e+06	683289	988215	1.43832e+06
965	M274T25	1.10622	-0.145637	-0.448349	0.655459	0.576267	DOWN	274.114	274.112	274.123	25.0117	24.5722	25.605	51	18	32	237380	689909	732753	623664	613545	1.78525e+06	1.72821e+06	502299	909602	989074	1.15304e+06	3.90195e+06	393901	428248	114725	923261	119138	1.05624e+06	665439	268851	316405	221733	143066	557157	347505	1.39514e+06	1.59293e+06	628539	436029	183731	207077	204938	452421
966	M358T32	1.08002	0.111064	0.444839	0.657813	0.577142	UP	358.267	358.263	358.278	32.0067	31.7613	32.242	87	34	53	3.17873e+06	1.48511e+07	1.26508e+07	1.60395e+07	1.21971e+07	1.89316e+07	7.07603e+06	1.01153e+07	4.01091e+06	3.11875e+07	5.83328e+06	1.17085e+07	8.71697e+06	7.01766e+06	1.26863e+07	3.8391e+07	7.21633e+06	1.38034e+07	6.65596e+06	3.91255e+06	4.70552e+06	1.10365e+07	9.23218e+06	1.27155e+07	6.92883e+06	5.31182e+07	1.27757e+07	2.85685e+07	9.31009e+06	3.58518e+07	1.10506e+07	7.72635e+06	1.22277e+07
967	M258T5	1.05403	-0.075921	-0.444913	0.658003	0.577212	DOWN	258.11	258.096	258.112	5.40558	5.02393	5.69815	65	21	43	148364	1.23299e+06	716844	1.16978e+06	564866	764475	1.48993e+06	906401	488282	1.48933e+06	94344.4	1.68189e+06	1.86705e+06	1.15022e+06	1.33105e+06	1.18535e+06	1.28124e+06	1.65759e+06	1.40282e+06	399901	87587.4	1.52285e+06	142413	1.18419e+06	2.7036e+06	2.20945e+06	2.95119e+06	652646	1.90542e+06	1.02499e+06	1.09392e+06	1.16868e+06	1.52621e+06
968	M425T21	1.06066	-0.0849636	-0.444394	0.658272	0.577312	DOWN	425.193	425.188	425.199	20.6315	20.4105	21.199	55	20	35	49686.6	386748	245130	364630	210026	797816	392442	787419	26727.9	994908	67012.3	304440	97637.4	137851	182357	454673	760733	324791	91627.8	398862	299066	337979	27055.8	351174	414782	617776	697693	485376	327043	385829	241492	54854.1	358618
969	M292T23	1.33978	0.421991	0.443884	0.65845	0.577378	UP	292.16	292.151	292.169	23.4932	22.8387	23.9983	76	26	49	2293686	2.10547e+06	3.41698e+06	2.82057e+06	1.14536e+07	676029	543412	1.64003e+06	320907	514930	357359	123908	1.67843e+06	2.19298e+06	746449	681949	472940	319175	1.90382e+07	794184	291499	7.93954e+06	1.65857e+06	2.29059e+06	506653	2.79382e+06	305237	778157	6.35187e+06	480877	4.37725e+06	646165	556504
970	M275T22	1.08371	-0.11598	-0.436731	0.663373	0.579195	DOWN	275.162	275.152	275.166	21.9711	21.5658	22.4193	44	20	24	166074	620386	444239	571988	620697	0	340292	725801	531434	899798	620977	667681	580544	1.42088e+06	437371	447523	150426	0	38693.1	1.08352e+06	853709	0	904313	417586	1.00226e+06	524456	544122	400463	835844	1.6139e+06	1.03083e+06	667535	1.46627e+06
971	M282T5	1.15194	0.204071	0.435937	0.663996	0.579424	UP	282.191	282.186	282.194	5.2725	4.96915	5.73867	57	25	31	313273	533734	535539	614692	1.23493e+06	136790	1.17418e+06	2.00854e+06	952452	722617	74859.3	441619	496436	140444	794688	259500	393568	657125	595524	513636	114875	163299	183678	94375	1.71598e+06	575660	307863	145544	95311.4	156727	144639	122466	220145
972	M121T8	1.12279	-0.167086	-0.436836	0.664045	0.579442	DOWN	121.064	121.059	121.066	7.85071	7.53202	8.413	80	27	52	505267	2.41254e+06	3.18628e+06	2.14856e+06	2.08698e+06	1.7536e+06	4.09752e+06	1.79038e+07	376146	2.38759e+06	1.17094e+06	4.15291e+06	160659	491045	7.3979e+06	1.47287e+06	2.49637e+06	1.85826e+06	1.97101e+06	3.48326e+06	83473.1	5.67566e+06	72466.6	1.81406e+06	2.22256e+06	1.86559e+06	927912	1.74916e+06	2.64838e+06	813304	105234	4.9448e+06	1.31742e+06
973	M877T21	1.08114	-0.112558	-0.43496	0.664898	0.579754	DOWN	877.375	877.363	877.386	20.943	20.0118	21.4643	80	22	41	20913.5	125114	100944	115723	100730	178930	109149	123169	6647.75	258681	51748.8	215050	36104.5	103486	12551.5	259956	14967.5	304388	47172.8	115975	21569.6	116293	6183.51	225708	96167.7	174949	284182	140901	437310	143074	43841.3	19055.9	195968
974	M1107T31	1.08	0.111036	0.434613	0.664921	0.579763	UP	1106.54	1106.53	1106.55	31.4986	31.3952	31.6015	42	18	24	10233.8	32433.8	23132.6	34888.9	31048.7	55245.2	13863.7	37595.7	11349.2	82777.3	4408.75	7093.26	16592.7	32884.9	23216.1	50375.1	39386.8	39132.9	5981.64	8183.14	7036.62	32571.4	9799.1	11739.7	17999.4	62737.3	9065.36	70021.7	28245.5	52040.7	47660.8	77051.9	55302.6
975	M432T34	1.10548	-0.144667	-0.429117	0.66895	0.581234	DOWN	432.317	432.305	432.319	33.9898	33.6648	34.1327	80	31	49	883829	1.63421e+06	1.55619e+06	1.47828e+06	1.90907e+06	2.6273e+06	486607	3.42816e+06	613465	695875	371580	77902.3	2.44541e+06	1.21316e+06	2.71883e+06	1.47368e+06	2.73291e+06	521210	1.61955e+06	484615	512659	3.04045e+06	3.18217e+06	1.10434e+06	313596	940273	1.61073e+06	550063	1.71186e+06	7.56749e+06	1.90255e+06	1.43827e+06	5.22498e+06
976	M196T21	1.13188	0.178717	0.424338	0.672353	0.582468	UP	196.063	196.061	196.072	20.958	20.6315	21.4978	71	25	40	1.67379e+06	4.84511e+06	6.04492e+06	5.48407e+06	8.42337e+06	2.90273e+07	5.33284e+06	4.77528e+06	1.22208e+06	1.76203e+07	333271	536187	1.45653e+06	1.03264e+07	1.85734e+06	1.90714e+06	1.07719e+07	610145	714811	7.965e+06	1.07425e+06	3.4843e+06	673611	1.0295e+07	1.3867e+06	1.45978e+06	4.00292e+06	1.53127e+07	1.03885e+06	5.278e+06	4.85357e+06	9.62252e+06	1.36596e+06
977	M186T25	1.13855	0.187192	0.421714	0.67464	0.583294	UP	186.114	186.113	186.116	25.0349	24.7833	25.3852	74	27	47	794797	1.9623e+06	3.15736e+06	2.23416e+06	2.75409e+06	117870	1.52469e+06	796290	268103	1.89331e+06	1.11469e+07	126049	492518	767391	786055	1.92388e+06	354245	141056	101348	417599	252843	988712	1.2638e+06	5.27642e+06	2.31853e+06	487178	1.68536e+06	1.11327e+06	221317	1.27022e+06	1.25092e+06	9.52392e+06	1.37375e+07
978	M202T3	1.12838	0.174256	0.419804	0.675678	0.583667	UP	201.934	201.932	201.936	3.32615	3.06622	3.74	47	16	31	34306.4	52234.2	64770.9	58782.2	84609.2	23990	26194.4	31042.7	173506	16944.6	173226	51161.8	18453.4	14156.4	25494.7	20206.8	0	3652.84	41148.8	8294.93	49312.4	17238.8	18357.7	24430	194275	72263	59564.3	7244.71	256122	18853.1	16848.6	58266.7	19827.4
979	M516T9	1.0804	0.111564	0.419904	0.675729	0.583686	UP	516.216	516.201	516.222	8.55392	7.9744	9.02965	52	14	36	61164.4	308466	266600	333267	290755	184904	325532	88273.4	127782	924786	102729	808879	179393	157428	526246	168765	699185	494959	26134.6	12665.2	237659	324337	37874.1	140610	469858	585953	937599	347944	288751	126475	201748	119234	139600
980	M287T28	1.09769	0.134477	0.41782	0.677074	0.584169	UP	287.207	287.188	287.209	27.9847	27.4715	28.127	48	20	28	311679	874800	789825	960263	1.18021e+06	269308	571333	866201	141996	1.50613e+06	212271	396874	227213	826296	1.0033e+06	1.44797e+06	284656	2.67892e+06	125822	333078	48763.4	1.72557e+06	935219	386399	616198	272259	582330	1.13752e+06	2.24981e+06	239372	1.04726e+06	2.05384e+06	583771
981	M323T26	1.17716	-0.235309	-0.417206	0.678579	0.584708	DOWN	323.164	323.158	323.173	26.0938	25.895	26.3722	45	16	29	403342	542349	1.08467e+06	460758	518272	1.65888e+06	1.38649e+06	205976	6.08302e+06	175413	0	2.04377e+06	259973	167480	145402	422245	138320	148489	58954.8	256367	118723	854217	95609.8	148374	241111	114995	1.54872e+06	249423	299715	144375	161319	332459	247460
982	M158T4	1.16833	0.224452	0.415806	0.678793	0.584785	UP	158.118	158.101	158.123	4.438	4.01975	4.85898	73	27	43	705725	2.28259e+06	4.31872e+06	2.66683e+06	4.31504e+06	863468	277789	946210	178864	3.06748e+06	151788	3.2713e+06	630223	4.27413e+06	440664	2.75183e+06	321690	4.0139e+06	220434	2.23457e+06	253960	1.74039e+07	143817	320231	368913	682947	1.9905e+07	513466	4.67258e+06	1.36277e+06	3.86218e+06	802838	985702
983	M211T21	1.1074	-0.147173	-0.412461	0.681811	0.585862	DOWN	211.059	211.058	211.062	20.7508	20.3665	21.5388	59	19	39	800250	2.90836e+06	3.67344e+06	2.6263e+06	2.182e+06	3.70476e+06	513302	1.56349e+06	122003	3.86757e+06	4.54569e+06	5.36341e+06	211570	903435	551099	2.42773e+06	400039	3.77129e+06	329692	3.31446e+06	6.17735e+06	2.31087e+06	271632	5.77643e+06	955044	2.77694e+06	263599	1.95667e+06	1.40424e+07	2.90966e+06	745257	183111	1.12284e+06
984	M476T30	1.08227	0.11406	0.411677	0.681858	0.585878	UP	476.257	476.25	476.262	30.3364	30.0152	30.592	58	23	35	134936	553678	528841	599340	500084	121393	505093	432548	181064	1.1195e+06	225113	629287	202110	657579	92369.4	1.62567e+06	127605	437162	687047	395219	0	236284	284132	931364	552628	2.38059e+06	276924	1.24092e+06	322584	398263	196453	458129	382435
985	M145T25	1.05696	-0.0799259	-0.411698	0.682191	0.585997	DOWN	145.05	145.038	145.055	25.0817	24.498	25.3852	44	19	25	79946.3	229103	156107	216756	108558	273834	232544	286098	179543	401653	76949.2	155132	138573	246564	122392	364539	132310	260732	37048.1	85616.6	75050.9	158920	407748	185339	152249	440830	502611	77627.2	303270	109679	152990	170233	130097
986	M381T23_1	1.05018	0.0706371	0.409849	0.683114	0.586325	UP	381.191	381.177	381.195	23.4877	23.2347	24.0877	70	27	39	245276	1.37933e+06	781598	1.44854e+06	801146	1.21146e+06	1.36013e+06	2.77457e+06	756046	2.78912e+06	554438	1.53394e+06	1.52357e+06	826618	810622	1.45416e+06	766722	1.38721e+06	118969	1.79809e+06	134951	384346	744395	1.20575e+06	2.24533e+06	2.28818e+06	3.49373e+06	931932	1.71788e+06	1.11155e+06	1.37028e+06	701491	1.47625e+06
987	M626T29	1.08774	0.121333	0.408355	0.684284	0.58674	UP	626.329	626.313	626.334	29.2031	28.8337	29.3748	52	18	34	85655.1	254074	260324	276367	246062	137206	239317	254779	57906	707765	44339.7	42340.1	96165.3	401971	268335	1.10738e+06	82016.4	326512	756451	44074.2	31853.1	70011.4	11049.3	261120	298673	120692	516368	48977.1	82879.3	87759.8	203426	87207.8	479680
988	M319T19	1.35907	-0.442622	-0.407781	0.685873	0.587302	DOWN	319.073	319.07	319.083	18.9408	18.2067	19.273	61	20	37	2.66939e+06	1.34112e+06	5.07952e+06	986791	1.01709e+06	248684	362938	219185	330924	231486	494546	448591	275715	659195	817173	194139	393815	152858	3.04345e+07	266748	665266	584896	2.51759e+06	449207	287743	973291	192309	364103	916456	824219	339355	256525	389187
989	M541T34	1.06893	0.0961663	0.404265	0.687225	0.587779	UP	540.826	540.813	540.835	33.9387	33.8033	34.1365	49	16	33	6231.93	35084.2	28005.9	37502.5	27852.6	35157.1	31412.4	14604.8	29408.3	18527.2	118827	38501.6	34967.8	35838.5	14937.1	15137.5	18421	28841.8	26664.5	23179.4	49269.4	32511.4	52971.7	33855.6	9997.74	9855.74	24234.7	36002.6	25522.1	50928.6	26343.6	15639.1	17892.5
990	M256T20	1.09758	0.134329	0.402578	0.688277	0.58815	UP	256.132	256.126	256.139	20.3063	19.7938	20.5988	68	27	38	535213	1.49721e+06	1.04835e+06	1.64332e+06	2.41201e+06	407858	2.46728e+06	2.10723e+06	245430	1.60378e+06	2.18547e+06	2.74823e+06	316210	1.21456e+06	697130	722890	1.27592e+06	1.09718e+06	3.01886e+06	508361	1.10126e+06	4.05034e+06	438648	1.00067e+06	1.34162e+06	2.17699e+06	410095	1.00245e+06	540839	1.13844e+06	2.70993e+06	1.60745e+06	3.45479e+06
991	M104T3	1.04734	0.0667346	0.401399	0.689346	0.588526	UP	103.955	103.954	103.957	2.59378	2.12768	3.08675	90	30	52	6595.13	243784	135770	255326	131928	451804	313638	247809	201855	387467	445808	197639	304944	93506.6	190575	209821	70168.1	199863	362668	270094	195071	385133	369072	100921	627898	213317	150367	100948	144456	219209	166320	351759	190822
992	M497T34	1.064	0.0894947	0.398896	0.691103	0.589142	UP	496.8	496.787	496.811	33.9792	33.7868	34.1475	68	25	43	7637.95	41238.7	30232.4	43877.9	32004.2	41350.1	45824.8	18176.9	35462.8	28949.4	138434	67800.2	37368.1	36555.9	16367.8	14889.2	32259.4	44811.2	33408.3	26259.2	72281.5	28540.9	37344.3	48124.6	10808.2	12744.7	39790.4	27959.4	39000.6	60060.9	34495.5	20929	22609.2
993	M184T10	1.09894	0.13611	0.395896	0.693266	0.589898	UP	184.114	184.101	184.119	10.2481	9.96968	10.6452	70	27	41	145444	364396	224645	400448	630368	676984	293276	881307	206882	287637	74246.7	586490	305754	359731	236572	435512	407117	445565	181918	146847	445530	218783	219595	119241	105357	293751	834057	140566	284239	270210	294298	279340	490442
994	M181T33	1.07367	-0.102548	-0.395658	0.693604	0.590016	DOWN	181.088	181.086	181.098	32.8073	32.6985	33.1542	43	20	23	106068	465777	387786	433819	359465	305247	319320	136412	581528	394991	632924	218354	239222	449189	769135	130148	343834	112694	176413	627563	311719	354858	262147	166963	174270	116750	169337	889582	1.01449e+06	286994	1.10651e+06	1.49558e+06	102140
995	M168T4	1.09621	-0.132521	-0.394184	0.694676	0.59039	DOWN	168.063	168.051	168.07	3.61472	3.20133	3.95275	37	20	17	74292.9	171562	182707	156505	171196	377983	265500	124039	74271.1	477841	59873	171599	99283.1	82991.2	133911	992847	63085.2	135103	99023.5	123421	72625.3	400366	110030	73124.4	482322	82647.1	112512	116702	98976.8	141768	104520	138635	119173
996	M327T1	1.0479	0.067495	0.3897	0.69779	0.591471	UP	327.009	327.005	327.014	0.596433	0.0519	1.13463	81	18	40	3535.93	57033.7	30753.4	59765.4	35813	51964.8	80536.1	43602.3	49325.4	202945	42961.5	42519.9	63478.4	49292.2	50830.5	51105.6	109895	56348.6	67895.4	71737.8	43579.1	65021.1	40977	47043.5	40648.3	42143.7	71302.2	28856.7	70822	86674.9	40886.5	29835.3	55445.2
[truncated: 238 more rows]
[truncated: 68 more columns]
